# Supplementary material for: Identification of dysregulated lncRNAs profiling and metastasis‐associated lncRNAs in colorectal cancer by genome‐wide analysis
Source: Cancer Med. 2017 Aug 31;6(10):2321–30. doi: 10.1002/cam4.1168 (PMC5633553; doi:10.1002/cam4.1168)
Supplement: Supplementary file 1 — Table S1. lncRNAs profiling in TCGA and GEO datasets. [file CAM4-6-2321-s001.xlsx]

## Sheet: TCGA-CRC
TCGA	pvalue	qvalue	avgT	avgN	logFC		GSE41567	logFC	pvalue	qvalue		GSE50760	log2FoldChange	pvalue_x	padj		GSE70880	logFC	pvalue	qvalue
ENSG00000251026.1|RP11-138J23.1	1.57544e-21	2.46918e-17	12.9826	0.72156	12.261		hsa-mir-7515	4.64636	6.3767e-08	8.95791e-07		RP11-400N13.3	4.86116	7.23e-12	1.49e-09		CTB-147C22.8	3.40081	1.39804e-06	5.1462e-05
ENSG00000232679.1|RP11-400N13.3	9.8817e-21	1.54441e-16	12.3572	1.00035	11.3568		BOLA3-AS1	4.58101	2.94573e-07	3.26142e-06		AP000697.6	4.45549	1.01e-10	1.34e-08		AC007277.3	2.80067	5.29389e-05	0.000525554
ENSG00000231172.2|AC007099.1	2.76769e-22	4.34859e-18	12.0343	1.05427	10.98		AC073869.19	4.10763	1.47259e-07	1.81428e-06		AC018359.1	4.20521	1.84e-09	1.49e-07		TRPM2-AS	2.7909	7.56493e-08	1.32178e-05
ENSG00000261650.1|RP11-474D1.4	2.21524e-17	3.41014e-13	11.6338	0.720955	10.9128		RP11-446F3.2	3.91076	2.38764e-08	3.87648e-07		RP11-469H8.6	4.13194	8.04e-09	4.89e-07		LINC00858	2.62021	1.69569e-05	0.000244509
ENSG00000230316.5|FEZF1-AS1	6.01405e-22	9.44026e-18	12.7974	1.89386	10.9035		RP11-1055B8.4	3.70748	1.71108e-06	1.44469e-05		RP3-380B8.4	4.07935	9.17e-10	8.19e-08		AC093850.2	2.46818	3.36191e-05	0.000388576
ENSG00000233532.4|LINC00460	2.51565e-24	3.97321e-20	13.6322	3.26205	10.3702		LINC00659	3.70108	1.75414e-09	4.15556e-08		RP11-138J23.1	3.85791	2.24e-09	1.76e-07		DUXAP8	2.35181	9.64161e-05	0.000811752
ENSG00000267073.1|AC005256.1	9.81179e-18	1.51376e-13	11.096	1.04098	10.055		CTC-210G5.1	3.17319	8.78159e-06	5.81045e-05		AC093850.2	3.8354	1.51e-12	4.01e-10		FEZF1-AS1	2.31996	9.31532e-05	0.000792467
ENSG00000253929.1|CASC21	3.34048e-23	5.26326e-19	15.8353	6.0359	9.79938		RP11-425I13.3	3.14773	1.24036e-05	7.81184e-05		BLACAT1	3.80146	2.75e-15	2.11e-12		CRNDE	2.25148	6.32698e-07	3.34819e-05
ENSG00000224269.1|AP000697.6	9.34918e-17	1.43388e-12	9.9303	0.253002	9.67729		RP11-401P9.4	3.04723	6.98018e-07	6.77659e-06		RP11-815M8.1	3.70039	2e-07	6.52e-06		AC009262.2	2.24425	0.000148005	0.00110822
ENSG00000257588.1|RP11-469H8.6	8.6317e-20	1.34482e-15	10.8822	1.5828	9.29937		RP11-108K3.2	2.69265	3.55886e-10	1.08849e-08		AC007099.1	3.52612	2.8e-08	1.35e-06		RP11-474D1.3	2.22776	5.82955e-05	0.000562373
ENSG00000254548.1|RP11-429J17.5	6.4362e-18	9.93943e-14	11.9616	2.76842	9.19314		MYCNOS	2.65205	0.00181583	0.00552291		NPSR1-AS1	3.46694	4.2e-07	1.19e-05		AC007750.5	2.21665	1.10791e-05	0.000184432
ENSG00000230234.1|RP1-276N6.2	1.47343e-16	2.25641e-12	12.045	2.85213	9.19285		CRNDE	2.55029	1.77431e-06	1.48902e-05		C7orf69	3.32608	6.14e-06	0.000101333		AC009505.4	2.21206	1.05323e-06	4.36217e-05
ENSG00000228742.8|RP5-884M6.1	2.00121e-25	3.16672e-21	12.5915	3.56084	9.03061		RP11-429H9.4	2.46745	3.21305e-05	0.000176066		LINC00858	3.24538	4.51e-09	3.15e-07		LINC00659	2.09742	0.000100784	0.000837483
ENSG00000214039.7|RP11-474D1.3	4.52501e-20	7.0563e-16	14.3874	5.37299	9.01443		RP11-284F21.10	2.42711	3.22126e-08	5.00251e-07		ELFN1-AS1	3.23525	2.37e-13	9.23e-11		RP11-191N8.2	2.0461	3.71563e-06	9.2428e-05
ENSG00000236452.1|AC123023.1	2.38331e-20	3.7201e-16	13.4473	4.45314	8.99417		LINC00690	2.40598	1.48821e-05	9.12191e-05		AC142293.3	3.22295	1.67e-05	0.000227351		LINC01186	2.00595	4.4442e-06	0.000103443
ENSG00000276122.1|RP11-143E21.3	1.77488e-16	2.71592e-12	9.73183	0.799614	8.93222		UCA1	2.32876	1.79496e-06	1.50337e-05		RP11-417E7.1	3.18477	5.59e-08	2.34e-06		WISP1-OT1	1.93744	0.000100222	0.000833871
ENSG00000270372.1|RP11-109M17.2	1.20652e-10	1.74475e-06	9.50558	0.587598	8.91799		RP11-381O7.3	2.25738	8.37125e-15	1.85869e-12		RP11-170M17.1	3.18296	5.01e-07	1.35e-05		RP11-815M8.1	1.91385	0.000111629	0.000901422
ENSG00000228705.1|LINC00659	3.34024e-24	5.27458e-20	14.7845	6.01655	8.768		PRR7-AS1	2.25445	8.01484e-09	1.53124e-07		RP11-474D1.3	3.17349	8.04e-15	5.49e-12		RP5-1158E12.3	1.89424	7.53919e-07	3.63758e-05
ENSG00000226320.4|AC018359.1	1.04773e-19	1.63163e-15	11.4703	2.77413	8.69617		SAA2-SAA4	2.20831	0.000327613	0.00128065		PDX1-AS1	3.14943	6.26e-09	4.08e-07		AL163953.2	1.87208	1.17058e-05	0.000191173
ENSG00000238042.4|RP11-815M8.1	7.1933e-17	1.10432e-12	9.63022	1.08925	8.54097		RP11-31F15.1	2.17442	3.10017e-08	4.83825e-07		CCAT1	3.12584	1.1e-13	4.87e-11		RP11-346D19.1	1.81727	1.84465e-05	0.000259089
ENSG00000271216.1|LINC01050	3.10834e-15	4.7166e-11	8.86146	0.462114	8.39935		UHRF1	2.12357	1.60379e-10	5.54522e-09		TRPM2-AS	3.12363	3.69e-10	3.98e-08		HECW1-IT1	1.75357	7.96876e-07	3.74018e-05
ENSG00000243944.4|RP11-167H9.4	7.4497e-16	1.13556e-11	9.61477	1.30352	8.31125		SNHG17	2.10477	5.78352e-12	3.48846e-10		FEZF1-AS1	3.10973	2.7e-05	0.000334927		MIR4435-1HG	1.73899	3.06052e-07	2.3045e-05
ENSG00000247381.2|PDX1-AS1	4.37788e-21	6.85051e-17	11.4927	3.24991	8.24282		RP11-453F18__B.1	2.01976	6.69361e-07	6.52925e-06		LINC00460	3.00758	1.73e-06	3.61e-05		AC016735.2	1.72852	0.00239339	0.00914616
ENSG00000230838.1|AC093850.2	1.47217e-17	2.26877e-13	11.593	3.40005	8.19294		RP11-469H8.6	1.99146	7.93231e-08	1.07428e-06		RP11-143E21.3	2.97953	4.08e-05	0.000467047		LINC01555	1.68665	4.18746e-05	0.000449272
ENSG00000256298.1|RP11-474D1.1	8.80907e-12	1.29335e-07	8.18216	0	8.18216		KB-1183D5.13	1.96471	5.16914e-05	0.000265211		AC004593.3	2.97246	8.49e-07	2.06e-05		CTC-529P8.1	1.6767	2.13054e-06	6.57236e-05
ENSG00000272328.1|RP4-594A5.1	3.59743e-19	5.58609e-15	11.0486	2.89375	8.15484		FAM230B	1.96471	5.16914e-05	0.000265211		RP11-400N13.2	2.97162	8.77e-05	0.000857679		RP11-283C24.1	1.66602	1.6858e-07	1.77251e-05
ENSG00000254142.2|RP11-53M11.3	1.09973e-16	1.68566e-12	9.80681	1.73835	8.06846		AC004951.6	1.9283	7.46808e-09	1.44289e-07		CTD-2529O21.1	2.96241	2.68e-07	8.23e-06		UCA1	1.63714	7.84943e-05	0.000698412
ENSG00000233542.1|RP11-547D24.1	2.14616e-22	3.37377e-18	10.7804	3.04526	7.73517		CTB-147C22.8	1.92538	4.7684e-05	0.000247307		AC064834.1	2.93519	2.25e-07	7.16e-06		LINC00152	1.63204	1.86858e-08	8.16222e-06
ENSG00000259862.1|RP11-143E21.6	6.76863e-13	1.00636e-08	7.68742	0	7.68742		SNHG15	1.90615	4.10439e-16	1.62108e-13		AC123023.1	2.91682	4.75e-08	2.03e-06		RP1-276N6.2	1.59792	1.0345e-05	0.000175877
ENSG00000279193.1|RP11-143E21.2	6.86202e-13	1.02004e-08	8.56089	0.931324	7.62957		AL589743.1	1.85239	1.36715e-06	1.19249e-05		RP11-346D19.1	2.91256	2.32e-05	0.000296568		RP11-598F7.6	1.59711	3.722e-06	9.24749e-05
ENSG00000229404.4|LINC00858	4.47173e-17	6.87171e-13	11.5581	3.9294	7.62865		LINC00521	1.85228	4.04016e-05	0.000214374		AC012363.4	2.91171	8.66e-08	3.34e-06		FAM222A-AS1	1.59592	1.31967e-06	4.98224e-05
ENSG00000253264.1|PCAT2	2.53655e-13	3.7858e-09	8.29726	0.736751	7.56051		LINC00114	1.81126	4.01378e-06	2.95678e-05		MIR31HG	2.86415	9.25e-05	0.000896004		ARNTL2-AS1	1.58204	3.11972e-06	8.36033e-05
ENSG00000257453.1|RP11-290L1.3	1.8483e-14	2.78798e-10	9.8931	2.33898	7.55412		LINC01021	1.78556	0.000429132	0.00161236		RP11-54A9.1	2.84329	6.28e-05	0.000657354		LL22NC03-N64E9.1	1.5725	5.72888e-05	0.000555113
ENSG00000258077.2|RP11-114H23.1	3.04908e-18	4.7154e-14	10.2737	2.72124	7.55251		hsa-mir-6080	1.78318	1.62222e-11	8.27753e-10		LUCAT1	2.82876	2.75e-09	2.07e-07		RP11-114H23.1	1.56407	9.99375e-05	0.000832461
ENSG00000223812.4|RP11-197K6.1	1.25125e-11	1.83333e-07	7.76482	0.227528	7.5373		RP11-283C24.1	1.78014	1.09512e-10	4.05255e-09		RP4-594A5.1	2.798	0.000117372	0.00107848		CTD-2228K2.7	1.53055	4.73121e-06	0.000107153
ENSG00000197085.10|NPSR1-AS1	1.6998e-19	2.64318e-15	9.23146	1.73588	7.49558		RP11-49C24.1	1.77647	7.72394e-08	1.04986e-06		CRNDE	2.72884	1.89e-10	2.3e-08		GAS6-AS1	1.46876	4.18122e-08	1.10468e-05
ENSG00000224099.1|AC064834.1	2.80036e-17	4.3064e-13	12.5237	5.06915	7.45453		CTD-2008A1.1	1.71648	2.81454e-11	1.30582e-09		FAM222A-AS1	2.71484	2.33e-10	2.72e-08		AC017002.2	1.44534	8.60242e-07	3.89889e-05
ENSG00000280409.1|LINC01101	2.77735e-16	4.24324e-12	8.7916	1.36208	7.42951		RP11-109D20.2	1.71648	2.81454e-11	1.30582e-09		RP1-140K8.5	2.71438	9e-06	0.000138147		RP11-713M15.1	1.43533	4.49426e-06	0.000104164
ENSG00000262172.1|CTD-2529O21.1	2.22839e-19	3.46403e-15	11.533	4.18422	7.34875		CTD-2647E9.3	1.70902	9.21658e-05	0.000434401		LINC01101	2.70196	0.000256301	0.00200918		RP5-884M6.1	1.42638	3.10668e-05	0.000368761
ENSG00000259485.1|CTD-2147F2.1	6.99443e-17	1.07393e-12	13.49	6.14476	7.34523		RP11-132A1.4	1.69936	2.38814e-07	2.73018e-06		AC007128.1	2.68631	5.19e-05	0.000565093		AL162759.1	1.41952	0.000247837	0.00162161
ENSG00000231221.1|AC023672.2	3.13839e-11	4.57483e-07	7.5848	0.25064	7.33416		RP11-619L12.4	1.6903	6.65119e-07	6.49713e-06		RP11-547D24.1	2.67117	2.5e-05	0.000315947		MIR503HG	1.41659	4.48491e-07	2.82902e-05
ENSG00000269978.1|RP11-338N10.3	1.80596e-13	2.69955e-09	10.876	3.6071	7.26885		RP11-638I8.1	1.69026	1.49517e-09	3.62761e-08		AC112721.2	2.66734	8.12e-06	0.000127505		AC123023.1	1.3937	0.000110682	0.000896432
ENSG00000256916.1|RP11-817J15.2	2.93759e-14	4.42313e-10	9.32857	2.22781	7.10076		SAPCD1-AS1	1.66283	4.58977e-07	4.75964e-06		RP11-132A1.4	2.64995	1.7e-10	2.11e-08		SNHG15	1.38786	1.12926e-07	1.56761e-05
ENSG00000254166.1|CASC19	2.76591e-25	4.37595e-21	15.8013	8.734	7.06731		H19	1.66135	2.29721e-07	2.64933e-06		RP11-114H23.1	2.64486	4.15e-05	0.000474298		RP4-594A5.1	1.37835	0.00291109	0.0106575
ENSG00000249650.1|RP11-310P5.1	5.52088e-14	8.29844e-10	9.5345	2.48087	7.05364		RP11-804A23.4	1.61434	7.39154e-13	6.15852e-11		CASC19	2.62939	2.06e-07	6.67e-06		RP11-760D2.1	1.37047	0.000331901	0.00201733
ENSG00000228437.4|RP11-400N13.2	2.92001e-11	4.25854e-07	7.90049	0.847227	7.05326		RP11-504P24.8	1.60182	7.12544e-08	9.80847e-07		LINC00698	2.61527	5.15e-05	0.000562793		RP11-4N23.1	1.36687	7.55008e-05	0.000678876
ENSG00000278909.1|RP11-401P9.7	1.1361e-15	1.72903e-11	9.0938	2.05324	7.04056		TPT1-AS1	1.59234	1.16705e-10	4.27633e-09		RP11-863P13.3	2.61214	1.62e-07	5.49e-06		FAM83H-AS1	1.36596	2.02719e-06	6.38585e-05
ENSG00000223392.1|CLDN10-AS1	1.55658e-12	2.30684e-08	8.61345	1.59783	7.01562		KCP	1.57063	0.00014606	0.000642556		BBOX1-AS1	2.59376	1.83e-06	3.78e-05		NPSR1-AS1	1.34901	5.41708e-06	0.000116602
ENSG00000228033.4|AC010967.2	2.51566e-11	3.67186e-07	7.19671	0.247496	6.94921		CTB-181H17.1	1.50928	2.93384e-07	3.25001e-06		RP11-167N24.6	2.57781	0.000699413	0.00450429		TMEM75	1.34407	8.4827e-09	6.31259e-06
ENSG00000230834.1|AC068580.7	3.72708e-10	5.34203e-06	7.45142	0.524052	6.92737		RP11-290L1.3	1.49732	3.22447e-08	5.0056e-07		AL163953.2	2.57723	6.04e-09	3.98e-07		ELFN1-AS1	1.34259	0.000238078	0.00157422
ENSG00000249942.1|AC142293.3	2.82677e-12	4.17627e-08	8.98573	2.0724	6.91334		RP11-247A12.2	1.49686	2.32045e-08	3.77634e-07		RP11-697K23.3	2.56306	4.29e-05	0.000487012		RP11-462G2.1	1.32846	0.00293304	0.0107219
ENSG00000260476.1|RP11-254F7.1	2.12085e-12	3.13823e-08	7.52132	0.6537	6.86762		AC007405.6	1.49267	7.05873e-05	0.000345846		RP11-30O15.1	2.55763	5.67e-05	0.000606888		AC113617.1	1.32619	0.00177336	0.00721387
ENSG00000229970.3|AC007128.1	2.4601e-22	3.86655e-18	12.7476	5.94796	6.7996		RP11-1100L3.8	1.48349	9.48261e-07	8.77863e-06		CTD-2535L24.3	2.54928	0.000206247	0.00169321		RP11-351J23.1	1.32551	1.36092e-05	0.000210946
ENSG00000205293.3|RP11-1112C15.1	5.40042e-13	8.03744e-09	7.56715	0.767613	6.79953		MIR24-2	1.47814	3.2965e-06	2.51079e-05		AC113617.1	2.52837	0.000653335	0.00426924		BBOX1-AS1	1.31665	1.2515e-05	0.000200393
ENSG00000227925.1|RP11-191N8.2	2.08954e-10	3.0081e-06	7.04031	0.265453	6.77486		AC138035.2	1.4741	1.31915e-07	1.65857e-06		RP11-53M11.3	2.46722	7.37e-05	0.000748894		LINC01272	1.31621	7.1911e-06	0.000140356
ENSG00000268621.4|AC006262.5	8.17312e-15	1.23618e-10	10.1621	3.39892	6.76322		LINC01001	1.4741	1.31915e-07	1.65857e-06		RP11-174O3.3	2.45309	8.04e-05	0.000802943		RP1-10C16.1	1.29384	0.00322609	0.0115807
ENSG00000249306.4|LINC01411	6.8167e-17	1.0467e-12	10.7023	3.99459	6.70769		RP4-669L17.10	1.4741	1.31915e-07	1.65857e-06		CLDN10-AS1	2.43767	0.000682025	0.00441264		RP5-1024G6.5	1.2929	4.5364e-07	2.84707e-05
ENSG00000228566.1|RP11-170M17.1	4.61916e-13	6.87793e-09	9.11809	2.41456	6.70353		RP11-96L14.7	1.46806	3.35619e-10	1.03498e-08		AC007750.5	2.42825	1.36e-06	2.98e-05		RP11-482E14.2	1.28804	6.2474e-05	0.000590852
ENSG00000171889.3|MIR31HG	2.26191e-10	3.25444e-06	7.88866	1.29845	6.59021		RP11-300J18.3	1.4588	8.03473e-05	0.00038691		CASC21	2.42696	2.73e-06	5.24e-05		ZFAS1	1.28726	7.93409e-06	0.000148658
ENSG00000262768.2|RP11-353N14.1	9.71634e-17	1.4901e-12	10.9281	4.36692	6.56117		CTD-2314B22.3	1.45732	2.95637e-10	9.30501e-09		RP11-776H12.1	2.42146	2.67e-06	5.14e-05		ST7-AS2	1.27749	7.72118e-08	1.34193e-05
ENSG00000263745.4|RP11-161I6.2	9.56319e-16	1.45695e-11	9.56404	3.0253	6.53874		CTD-2619J13.14	1.45723	6.6744e-07	6.51516e-06		RP11-417E7.2	2.419	0.000239176	0.0019085		RP11-572C15.5	1.27529	0.000722631	0.0036377
ENSG00000259264.4|RP11-60L3.1	2.40836e-15	3.65661e-11	9.49925	3.03798	6.46127		RP11-573D15.2	1.45723	6.6744e-07	6.51516e-06		RP11-150O12.6	2.40776	7.09e-09	4.48e-07		LINC00393	1.25422	0.000346927	0.0020863
ENSG00000249937.4|RP11-454P21.1	5.02879e-12	7.4069e-08	7.73762	1.28485	6.45277		RP11-663N22.1	1.44951	0.00106469	0.00350096		AC079145.4	2.39707	2.18e-05	0.000282693		CASC15	1.25271	2.11977e-05	0.000285421
ENSG00000235269.1|AL162759.1	2.81615e-11	4.10848e-07	7.61485	1.16274	6.45211		RP4-758J18.13	1.43599	2.52713e-06	2.00782e-05		RP11-817J15.2	2.39336	0.00132681	0.00755419		AC007405.6	1.23232	0.000107909	0.000878753
ENSG00000249550.5|LINC01234	2.88676e-16	4.40981e-12	11.069	4.62296	6.44603		RP11-848P1.4	1.43599	2.52713e-06	2.00782e-05		LINC00346	2.3927	6.99e-13	2.19e-10		RP5-1011O1.2	1.22523	0.000161022	0.00117751
ENSG00000225328.1|AC019100.3	4.47062e-16	6.82172e-12	11.7698	5.34491	6.42488		LINC00668	1.4161	2.08315e-08	3.42956e-07		RP11-454P21.1	2.36129	0.00189967	0.010103		RP5-843L14.1	1.22101	1.24654e-05	0.000199936
ENSG00000259471.1|LINC01169	2.442e-10	3.51136e-06	8.41549	2.04986	6.36563		RP11-303E16.2	1.40772	0.000819345	0.00279739		H19	2.34931	4.7e-10	4.85e-08		MLK7-AS1	1.21746	0.000350951	0.00210442
ENSG00000269814.1|CTC-273B12.10	1.57558e-14	2.37771e-10	9.83465	3.50628	6.32837		RP11-464F9.1	1.40079	2.63471e-07	2.97072e-06		RP11-474D1.4	2.33668	0.00080527	0.00504956		DLX6-AS1	1.21303	4.23875e-05	0.000453374
ENSG00000231566.1|RP5-1158E12.3	5.92391e-20	9.23537e-16	12.5668	6.30859	6.25823		RP11-498C9.13	1.4007	2.48866e-09	5.6198e-08		LINC00659	2.32561	0.00042363	0.00302052		RP11-381O7.3	1.21164	6.40838e-07	3.36652e-05
ENSG00000236347.1|RP11-346D19.1	1.41486e-13	2.11734e-09	10.328	4.09945	6.22857		RP13-395E19.3	1.39204	0.00268553	0.00772376		RP11-436K8.1	2.3072	4.75e-05	0.000527905		AC129778.2	1.21164	6.40838e-07	3.36652e-05
ENSG00000251144.1|CTD-2532K18.2	5.41621e-09	7.60544e-05	6.21881	0	6.21881		ST8SIA6-AS1	1.3638	0.000354029	0.0013661		RP11-615I2.2	2.30664	2.9e-06	5.52e-05		LINC00114	1.18999	6.63509e-05	0.000618061
ENSG00000232524.1|RP11-332K15.1	2.40474e-10	3.45826e-06	6.93261	0.74327	6.18934		LINC00937	1.3529	1.69927e-05	0.000102195		AC019100.3	2.30211	0.000139137	0.0012296		RP11-278H7.4	1.1855	0.000118604	0.000940295
ENSG00000261863.1|RP11-141J13.5	1.2998e-13	1.94605e-09	9.67646	3.49459	6.18187		INE1	1.3495	3.64252e-07	3.90144e-06		RP11-54H7.4	2.30194	2.08e-05	0.000271657		SNHG17	1.16522	6.33571e-07	3.34819e-05
ENSG00000224789.1|AC012363.4	2.08511e-12	3.08575e-08	9.80606	3.64976	6.1563		RP11-265E18.1	1.34566	2.28572e-12	1.59403e-10		CTA-315H11.2	2.2923	1.99e-07	6.52e-06		RP11-370I10.2	1.16302	0.000511709	0.00279915
ENSG00000224049.1|RP11-30O15.1	8.95287e-12	1.31437e-07	7.72172	1.58516	6.13656		LINC00265	1.32776	5.32521e-06	3.7681e-05		RP11-1008C21.1	2.28371	8.84e-05	0.000861824		RP11-432J9.3	1.15323	1.15654e-07	1.57893e-05
ENSG00000270168.1|LA16c-380H5.4	1.5623e-10	2.2544e-06	11.7043	5.63253	6.07181		RP11-552M11.4	1.3241	6.02524e-09	1.19735e-07		RP5-884M6.1	2.27763	0.000227315	0.00183193		DLEU7-AS1	1.14712	0.000563948	0.00301124
ENSG00000229960.1|RP11-278H7.4	2.15794e-16	3.29971e-12	11.7027	5.65981	6.04286		ZFAS1	1.32374	5.50128e-07	5.55074e-06		RP11-350J20.12	2.26936	6.39e-05	0.000665704		RP11-399H11.3	1.14147	0.0020516	0.00810766
ENSG00000260328.1|RP11-416I2.1	5.87936e-19	9.123e-15	9.7426	3.74807	5.99453		RP11-96C23.5	1.32279	2.4661e-07	2.8068e-06		DUXAP8	2.26841	8.34e-08	3.25e-06		LINC01124	1.13495	0.00160791	0.00668147
ENSG00000230176.2|LINC01433	6.35343e-15	9.621e-11	9.456	3.46615	5.98985		AGAP11	1.32279	2.4661e-07	2.8068e-06		CTD-2620I22.3	2.255	0.00207904	0.0108745		SLCO4A1-AS1	1.11366	0.0027659	0.010233
ENSG00000281406.1|BLACAT1	6.71057e-25	1.06067e-20	14.8524	8.87969	5.97268		Z83851.1	1.31735	4.05317e-06	2.98099e-05		RP11-18B16.2	2.23875	0.000127415	0.00115048		LEF1-AS1	1.1038	2.18643e-07	1.95977e-05
ENSG00000260710.1|RP11-616M22.7	1.99916e-10	2.87919e-06	9.70867	3.80262	5.90605		TLR8-AS1	1.3155	1.10444e-05	7.05868e-05		RP11-401O9.4	2.23647	0.00162489	0.00890832		CASC8	1.10297	5.52498e-06	0.000118265
ENSG00000264647.1|RP11-68I3.7	1.68198e-09	2.38555e-05	8.04486	2.15206	5.8928		RP5-1024G6.8	1.31184	5.67357e-09	1.13793e-07		RP11-429J17.5	2.22617	4.57e-05	0.000512467		RP11-632K5.3	1.10261	4.11905e-06	9.87382e-05
ENSG00000253308.2|RP1-170O19.17	1.23959e-10	1.79207e-06	9.4689	3.608	5.8609		RP11-168O16.1	1.3094	7.41008e-06	5.01774e-05		RP5-1158E12.3	2.22149	2.69e-05	0.000334927		GATA2-AS1	1.09573	3.87204e-05	0.000428047
ENSG00000232498.1|RP5-1011O1.2	6.60072e-14	9.91428e-10	11.7853	5.94631	5.83899		RP11-151A6.4	1.30334	1.04684e-05	6.73772e-05		RP4-806M20.3	2.2191	0.000927514	0.00565017		RP1-154K9.2	1.0896	0.000322981	0.00197373
ENSG00000248538.5|RP11-10A14.5	1.09337e-15	1.66466e-11	10.4378	4.61709	5.82075		LINC00320	1.30259	7.68104e-06	5.17818e-05		RP11-426C22.4	2.20974	6.66e-08	2.7e-06		PVT1	1.08809	4.36191e-08	1.10854e-05
ENSG00000227400.2|AC012501.2	1.94533e-08	0.00026976	6.01605	0.229684	5.78636		XXyac-YM21GA2.7	1.2941	2.3615e-07	2.70734e-06		RP11-598F7.6	2.19818	5.85e-07	1.52e-05		MIR17HG	1.08148	1.706e-06	5.84625e-05
ENSG00000269989.1|RP11-635N19.3	1.45117e-08	0.000201959	6.54773	0.797141	5.75059		KCNQ1OT1	1.28196	0.000442301	0.00165359		RP11-213H15.4	2.18747	0.0039471	0.0180801		AC019100.3	1.07695	1.33332e-05	0.000208233
ENSG00000233384.1|RP11-100E13.1	7.47152e-12	1.09787e-07	9.27704	3.53314	5.7439		MFI2-AS1	1.27635	1.39636e-05	8.63161e-05		RP3-416H24.1	2.17677	0.000124554	0.00113095		RP11-90C4.3	1.07631	1.7415e-06	5.89699e-05
ENSG00000231666.4|RP11-404O13.1	1.95069e-10	2.81016e-06	6.34626	0.680684	5.66557		AC015922.6	1.27471	1.10541e-07	1.43236e-06		CTB-114C7.4	2.17175	2.6e-06	5.03e-05		CTD-3193O13.12	1.07047	7.48495e-08	1.32178e-05
ENSG00000250584.2|LINC01511	3.69322e-11	5.37769e-07	7.91719	2.26859	5.6486		AC007405.4	1.27426	0.00139443	0.00440767		SLCO4A1-AS1	2.17098	7e-10	6.56e-08		H19	1.06945	0.00267879	0.00998236
ENSG00000266401.1|RP11-874J12.4	2.52263e-11	3.68178e-07	8.74314	3.10377	5.63937		CTC-444N24.11	1.26398	9.04443e-10	2.36781e-08		RP4-598P13.1	2.15692	0.00175933	0.00950128		RP5-888M10.2	1.06874	4.49789e-06	0.000104181
ENSG00000268941.2|RP5-907D15.4	2.48308e-14	3.74126e-10	9.8004	4.16516	5.63524		DSCR9	1.26373	1.60816e-05	9.75731e-05		RP11-383J24.1	2.15644	0.000678752	0.00439516		FAM157A	1.06383	1.8188e-05	0.00025667
ENSG00000257671.1|RP3-416H24.1	6.13043e-17	9.4145e-13	9.96772	4.34639	5.62133		AP001432.14	1.26373	1.60816e-05	9.75731e-05		AC144450.2	2.14696	0.000162378	0.00139139		RP11-52L5.6	1.0536	0.00115843	0.00520167
ENSG00000225745.7|PLAC4	3.68319e-11	5.36346e-07	8.23358	2.61845	5.61513		STAG3L5P-PVRIG2P-PILRB	1.25503	1.67885e-07	2.02646e-06		CTC-501O10.1	2.14495	0.00223114	0.0115114		CTD-2147F2.1	1.05148	0.000103656	0.000853554
ENSG00000213468.3|FIRRE	3.20223e-20	4.99548e-16	12.1476	6.56132	5.58632		CTB-43E15.4	1.25405	0.00226903	0.00667784		RP11-126O1.4	2.14186	0.0016841	0.00917557		ISM1-AS1	1.04429	3.77747e-05	0.000420645
ENSG00000267105.1|CTD-2369P2.4	1.15637e-10	1.67257e-06	10.0269	4.45492	5.57193		RP11-384K6.6	1.25349	0.000101664	0.000471804		RP11-515O17.2	2.14089	0.0019497	0.0103097		FOXP4-AS1	1.0381	5.20944e-05	0.000521038
ENSG00000235296.1|AC137723.5	9.41474e-11	1.36373e-06	8.43643	2.8793	5.55713		RP11-33B1.4	1.25349	0.000101664	0.000471804		AC104534.2	2.13632	1.41e-07	4.89e-06		RP11-497G19.1	1.03753	0.0136165	0.0360945
ENSG00000213981.7|AC007277.3	1.72569e-14	2.60372e-10	10.4368	4.89251	5.54432		AC011558.5	1.24136	1.53648e-10	5.36213e-09		RP11-353N14.5	2.13194	3.19e-10	3.48e-08		RP11-310H4.3	1.0293	1.54076e-05	0.000229283
ENSG00000272727.1|RP11-142A22.4	1.73522e-09	2.46054e-05	5.93483	0.411279	5.52355		CTD-2033A16.3	1.23986	1.2216e-09	3.05407e-08		LL22NC03-N64E9.1	2.13175	0.000778008	0.00490061		HMGA1P4	1.0287	4.66192e-07	2.87967e-05
ENSG00000273132.1|RP11-350J20.12	7.94363e-22	1.24644e-17	15.6967	10.1823	5.51449		AC096574.4	1.23735	0.000250898	0.00101676		FIRRE	2.12535	7.56e-05	0.000764347		ATP11A-AS1	1.027	1.60098e-06	5.62162e-05
ENSG00000251320.1|CTC-327F10.4	1.51664e-08	0.00021095	5.98488	0.476164	5.50872		NDUFB2-AS1	1.2325	2.69838e-10	8.6055e-09		FAM83H-AS1	2.11968	6.77e-12	1.45e-09		AD001527.4	1.027	3.85367e-06	9.45025e-05
ENSG00000240661.1|RP11-174O3.3	3.15215e-09	4.44705e-05	7.68387	2.22355	5.46032		RP11-52L5.6	1.22874	2.10473e-05	0.000122334		LINC01235	2.11397	9.48e-06	0.000143614		RP11-155G14.6	1.02403	3.19694e-06	8.46342e-05
ENSG00000266976.1|AC079466.1	1.33933e-10	1.93507e-06	6.62519	1.19106	5.43412		RP11-417J8.3	1.2269	2.35411e-05	0.000134601		RP11-559N14.5	2.11207	6.29e-05	0.000657899		AC108142.1	1.02253	9.49094e-06	0.000166751
ENSG00000260604.2|RP1-140K8.5	1.3271e-17	2.04599e-13	9.70303	4.27178	5.43125		CDIPT-AS1	1.22575	0.000147082	0.000646225		RP11-578B16.1	2.08929	0.00288443	0.0142073		AC018359.3	1.02178	0.00887331	0.0256914
ENSG00000237686.5|RP5-1120P11.1	7.10563e-26	1.12525e-21	13.8199	8.3981	5.42182		RP11-356I2.4	1.22245	7.95042e-05	0.00038339		RP5-1120P11.1	2.08793	2.74e-05	0.000339213		TERC	1.02084	5.53784e-06	0.000118445
ENSG00000275576.1|RP5-836N17.4	6.52547e-14	9.80256e-10	11.2791	5.8728	5.40633		RP11-10J21.4	1.22021	1.67278e-08	2.86296e-07		RP11-598F7.5	2.08786	2.59e-07	8.02e-06		RP11-661P17.1	1.01692	7.72777e-05	0.000690493
ENSG00000225030.1|RP4-784A16.3	7.90959e-08	0.00108124	6.17746	0.802691	5.37476		HCG18	1.21787	1.02097e-06	9.34221e-06		RP11-264E20.1	2.0838	0.00413179	0.018728		TPTEP1	1.01458	3.06033e-05	0.000365177
ENSG00000274080.1|CTA-315H11.2	2.1166e-22	3.32771e-18	12.216	6.84432	5.37173		LINC00670	1.21714	2.29822e-05	0.000131754		RP11-462G2.1	2.0744	3.05e-06	5.78e-05		RP11-787B4.2	1.01444	8.44931e-05	0.000736681
ENSG00000244998.1|CTD-3064M3.4	6.41565e-13	9.54136e-09	8.32756	2.9583	5.36926		RP1-239B22.5	1.21528	5.6627e-05	0.000286631		RP5-1120P11.3	2.07414	0.0039609	0.0181163		TPT1-AS1	1.01049	1.97291e-08	8.37091e-06
ENSG00000225107.1|AC092484.1	8.31327e-09	0.000116211	5.36872	0	5.36872		RP11-7O11.3	1.21398	2.15287e-05	0.000124762		RP11-546K22.1	2.06009	0.000847013	0.00525452		RP11-279N8.1	1.00323	5.41111e-05	0.000533715
ENSG00000223485.1|RP11-417E7.1	5.71286e-17	8.77438e-13	11.3099	5.95553	5.35441		C11orf95	1.20921	2.02413e-07	2.37552e-06		RP11-278H7.4	2.05752	2.71e-05	0.000337142		TP73-AS1	-1.00027	4.14569e-05	0.000446372
ENSG00000260015.1|RP11-510M2.5	2.99927e-07	0.00403942	7.38896	2.04183	5.34713		LINC00662	1.20894	0.000519593	0.00190102		RP11-141J13.5	2.05266	0.00140936	0.00793894		LINC00303	-1.00256	1.46225e-07	1.69958e-05
ENSG00000224817.1|RP11-190J1.3	7.61031e-07	0.0101225	6.62522	1.27881	5.34641		RP11-431J24.2	1.1976	0.000719194	0.00251012		AC007277.3	2.05143	0.000386528	0.00280676		C14orf132	-1.00511	1.11251e-05	0.00018487
ENSG00000254337.1|RP11-865I6.2	4.98675e-08	0.000684931	6.08693	0.756115	5.33082		RP11-144G6.12	1.19583	1.58791e-06	1.358e-05		RP11-353N14.4	2.04767	3.72e-08	1.68e-06		DNAJB8-AS1	-1.00627	1.36979e-07	1.67135e-05
ENSG00000235277.1|AF127577.8	9.45232e-08	0.00128863	8.29935	2.97145	5.3279		MNX1-AS1	1.18913	1.43551e-05	8.84034e-05		RP5-907D15.4	2.03979	0.00214007	0.0111236		RP11-394O4.5	-1.00645	0.000501073	0.00275541
ENSG00000248323.4|LUCAT1	3.92125e-15	5.94815e-11	10.7549	5.44634	5.30861		AC005606.15	1.18223	1.18548e-09	2.98295e-08		LINC00393	2.03861	0.00246255	0.0124648		RP11-115C21.2	-1.00996	5.5313e-07	3.11092e-05
ENSG00000253405.1|EVX1-AS	3.73346e-11	5.43591e-07	9.67798	4.37459	5.30338		RP11-1186N24.5	1.18209	3.27713e-05	0.000179124		RP4-704D21.2	2.03618	0.000409128	0.00294237		AC096579.13	-1.01269	0.000162868	0.00118677
ENSG00000244342.4|LINC00698	4.57213e-13	6.80836e-09	7.5606	2.25754	5.30306		F11-AS1	1.18089	7.58012e-06	5.12001e-05		RP11-25H12.1	2.02702	0.00389579	0.0179064		AP000472.2	-1.01287	3.00507e-05	0.000361145
ENSG00000258088.1|RP11-114H23.2	5.3519e-10	7.65268e-06	8.1064	2.80557	5.30083		AC105760.3	1.1799	3.2885e-05	0.00017965		CTC-529P8.1	2.01777	0.000675874	0.0043793		RP1-35C21.1	-1.01499	0.0054128	0.0173724
ENSG00000233845.1|AC093732.1	1.8191e-13	2.71901e-09	10.8037	5.51187	5.29179		RP11-727A23.7	1.17813	5.50899e-07	5.55605e-06		LINC01234	2.01469	0.00178073	0.0095984		TINCR	-1.03128	9.76982e-06	0.000169765
ENSG00000275516.1|RP11-353N14.7	4.34647e-08	0.000598118	5.27174	0	5.27174		RP11-80K6.2	1.16876	5.48319e-06	3.85994e-05		UCA1	2.00322	0.000184213	0.0015428		RP11-281O15.8	-1.03285	0.0048681	0.0159851
ENSG00000278958.1|RP11-313L6.2	1.02759e-08	0.000143369	5.26784	0	5.26784		RP3-414A15.10	1.16486	1.34348e-05	8.3613e-05		RP11-359G22.2	2.0028	0.00187615	0.0100143		MUC2	-1.04013	0.00392403	0.0135072
ENSG00000279343.1|RP11-200K12.3	8.81055e-08	0.00120282	5.98946	0.724546	5.26492		RP11-561E1.1	1.16359	0.0006436	0.00228433		RP11-713M15.2	2.00162	3.6e-11	5.65e-09		LINC00632	-1.04762	5.38583e-07	3.06594e-05
ENSG00000265554.1|RP11-419J16.1	1.03092e-09	1.46721e-05	9.54871	4.3423	5.20641		AC108488.3	1.15564	1.33273e-05	8.31208e-05		LINC00941	1.99949	0.000338544	0.00251962		RP11-779P15.2	-1.04835	3.36011e-09	5.12002e-06
ENSG00000275216.1|RP11-54H7.4	1.71604e-18	2.65729e-14	13.7033	8.49758	5.20573		RP11-838N2.4	1.15455	0.00659166	0.0164876		RP11-752L20.3	1.99696	4.68e-10	4.85e-08		LINC01314	-1.05517	1.72134e-08	7.83233e-06
ENSG00000257191.1|RP11-390N6.1	1.82313e-11	2.6656e-07	10.4252	5.27209	5.15308		RP11-79P5.2	1.15426	0.000119855	0.000543694		RP11-161I6.2	1.97991	0.00447375	0.0200037		AC006007.1	-1.05532	1.20975e-05	0.000195668
ENSG00000231881.1|RP5-1120P11.3	2.16889e-10	3.12147e-06	7.01541	1.87454	5.14087		RP11-382F24.2	1.15227	0.000187484	0.00079342		INHBA-AS1	1.96809	0.001514	0.00841124		FRMD6-AS1	-1.06843	3.07046e-07	2.30714e-05
ENSG00000267551.3|AC005264.2	1.87511e-14	2.82822e-10	8.05919	2.93402	5.12517		DLGAP1-AS2	1.15107	2.46386e-09	5.57298e-08		RP11-59D5__B.2	1.9613	0.000804206	0.00504392		AF064860.7	-1.0722	4.93497e-05	0.000502407
ENSG00000226012.1|AP001434.2	3.87089e-07	0.00519667	5.66731	0.546211	5.1211		AFAP1-AS1	1.14952	0.000434378	0.00162916		RP11-42O4.2	1.96063	0.00887378	0.0343435		LINC01266	-1.08131	9.76088e-07	4.17463e-05
ENSG00000265246.1|RP11-663N22.1	5.77954e-08	0.00079278	5.55866	0.460376	5.09828		SNHG7	1.1457	1.58279e-06	1.35419e-05		EGOT	1.94655	0.000104933	0.000988532		PCAT18	-1.08131	1.75326e-05	0.000250713
ENSG00000258279.2|LINC00592	4.11786e-09	5.79589e-05	5.76019	0.673261	5.08693		AC106801.1	1.14253	2.73017e-07	3.05821e-06		AC078941.1	1.94549	0.00270735	0.0134972		AC116609.1	-1.08377	2.85371e-05	0.000349151
ENSG00000267255.1|CTB-50L17.5	1.96609e-09	2.78497e-05	8.2137	3.19657	5.01713		LINC00304	1.14073	1.71626e-07	2.06615e-06		FLJ16779	1.94468	3.54e-06	6.51e-05		LINC01569	-1.08736	4.54737e-06	0.000104708
ENSG00000234859.4|AC003958.2	9.16906e-10	1.30577e-05	4.98864	0	4.98864		RBPMS-AS1	1.14026	0.000549679	0.00199458		RP11-1029J19.4	1.93969	2.09e-05	0.000272938		MIR99AHG	-1.088	0.00741357	0.0222853
ENSG00000270160.1|RP11-264E20.2	1.10931e-08	0.000154671	5.67756	0.6992	4.97836		RP11-417E7.1	1.13278	0.000100727	0.00046841		KCNMB2-AS1	1.93467	2.32e-05	0.000296282		AC099754.1	-1.08936	0.000117851	0.000936093
ENSG00000236345.1|RP11-59D5__B.2	1.03807e-14	1.56873e-10	11.4702	6.4926	4.97757		RP11-778H2.1	1.12685	0.000230052	0.00094317		LINC01186	1.92503	1.11e-05	0.000163867		LINC00675	-1.10116	5.03848e-07	2.97952e-05
ENSG00000277602.1|AC005363.11	4.00577e-08	0.000551555	7.36056	2.38633	4.97422		TTTY1	1.12556	0.00778941	0.0190033		AC002331.1	1.92289	0.00117797	0.00686233		RP11-402P6.9	-1.10328	1.20394e-06	4.72647e-05
ENSG00000263325.1|LA16c-325D7.1	5.4253e-18	8.38263e-14	13.466	8.52362	4.94235		TTTY1B	1.12556	0.00778941	0.0190033		LINC01555	1.92248	0.000116013	0.00106905		RP11-566K19.6	-1.10391	1.20615e-05	0.000195368
ENSG00000236481.1|AC002331.1	1.19419e-11	1.75032e-07	10.641	5.70905	4.93192		LINC00226	1.12341	0.000103334	0.00047853		LINC01272	1.91408	2.81e-12	6.71e-10		LINC00314	-1.11153	1.02278e-07	1.51617e-05
ENSG00000254814.1|RP11-535A19.1	2.17594e-09	3.07982e-05	7.78449	2.85577	4.92871		RP4-530I15.6	1.12159	5.91844e-07	5.89776e-06		RP11-416I2.1	1.91397	0.00302001	0.0147195		AC007392.4	-1.1147	0.00195238	0.00778646
ENSG00000261120.1|RP11-62H20.1	4.33279e-07	0.00580724	6.74866	1.82787	4.92079		RP11-150O12.3	1.11925	3.31727e-07	3.61529e-06		TGFB2-AS1	1.91073	2.44e-06	4.77e-05		RP1-278O22.1	-1.11722	0.000793975	0.00390562
ENSG00000222032.1|AC112721.2	4.98319e-09	7.00138e-05	8.14029	3.22148	4.91881		AC005786.7	1.11411	2.38378e-06	1.91168e-05		RP11-155G14.6	1.90368	0.010341	0.0387537		AC069277.2	-1.11974	8.33245e-06	0.000153488
ENSG00000267476.1|RP11-126O1.4	2.52642e-07	0.00340941	7.27226	2.35572	4.91654		AP000330.8	1.11064	5.47683e-05	0.000278492		MAFG-AS1	1.89728	2.13e-12	5.2e-10		SUCLG2-AS1	-1.12184	1.18131e-07	1.58932e-05
ENSG00000260029.2|RP11-401P9.1	9.31066e-08	0.0012696	5.56395	0.648711	4.91524		RP11-18H7.1	1.10419	0.000141327	0.000625149		AC073283.7	1.8958	0.000436417	0.00309447		AL132709.1	-1.13591	3.14947e-06	8.39884e-05
ENSG00000234929.1|AC018685.1	2.28e-07	0.00307982	4.89663	0	4.89663		PCAT4	1.10206	6.25627e-06	4.32704e-05		LINC01511	1.89349	0.00430032	0.0193182		RP11-348F1.2	-1.13704	0.000229253	0.00153043
ENSG00000253428.1|CTB-43E15.2	1.5764e-09	2.23675e-05	8.96285	4.08142	4.88143		CTC-467M3.3	1.09587	7.29125e-06	4.95116e-05		RP11-44N21.4	1.89279	0.0121881	0.044059		RP1-283K11.3	-1.14093	7.99273e-06	0.000149458
ENSG00000256008.2|RP11-728G15.1	4.37417e-11	6.36616e-07	9.35666	4.4804	4.87627		CTD-3184A7.4	1.09365	0.00136837	0.00433999		SRGAP3-AS2	1.89078	0.0122842	0.0443438		RP11-688I9.4	-1.14102	6.1066e-05	0.000581396
ENSG00000247844.1|CCAT1	1.17207e-25	1.85562e-21	16.6193	11.7649	4.85436		RP11-152N13.16	1.0895	2.67268e-06	2.10433e-05		RP11-474D1.1	1.88724	0.0117265	0.0427676		SLC22A18AS	-1.14147	0.000448062	0.00252889
ENSG00000267747.1|RP11-392O1.4	4.37388e-12	6.44711e-08	10.052	5.20715	4.84486		LINC00987	1.08833	5.97248e-11	2.417e-09		RP11-366L20.2	1.88632	1.69e-05	0.000229401		AC073626.2	-1.14519	0.000205322	0.00140929
ENSG00000257219.4|RP11-54A9.1	5.15784e-10	7.37726e-06	8.32781	3.49755	4.83025		RP11-463J17.1	1.08805	1.05134e-05	6.76453e-05		RP11-367F23.1	1.88232	0.0132534	0.0470145		ADAMTS9-AS2	-1.15201	2.18494e-06	6.65746e-05
ENSG00000225680.1|AL163953.2	2.39679e-19	3.72509e-15	13.2151	8.38799	4.82713		AC005523.2	1.08783	0.000225657	0.000928393		RP11-661P17.1	1.87719	0.00637732	0.0263926		RP3-400B16.4	-1.15819	0.000402627	0.00233687
ENSG00000233221.5|AC133785.1	1.5487e-10	2.23524e-06	6.63274	1.81078	4.82196		AC159540.1	1.0795	0.0103375	0.0241674		RP11-313P22.1	1.86942	0.00280325	0.0138763		RP11-573G6.4	-1.15978	8.87606e-05	0.000764879
ENSG00000224885.1|TSSC1-IT1	1.06587e-09	1.51673e-05	8.62689	3.83856	4.78833		CTC-228N24.1	1.07455	4.21859e-06	3.08662e-05		RP11-159H10.3	1.86934	5.75e-06	9.63e-05		MEF2C-AS1	-1.162	1.35356e-05	0.000210461
ENSG00000248740.4|RP11-328K4.1	9.3401e-07	0.012385	5.49343	0.711447	4.78198		RP11-328M4.2	1.06394	1.32575e-05	8.27481e-05		RP1-170O19.17	1.8585	0.00361556	0.0169065		PGM5P4-AS1	-1.16782	4.85587e-05	0.000496899
ENSG00000235669.1|AC004593.3	2.11889e-12	3.13553e-08	10.9697	6.21208	4.75758		RP11-24N18.1	1.05998	3.07758e-07	3.38369e-06		RP11-290L1.3	1.85586	0.00114045	0.0066857		PGM5-AS1	-1.16782	4.85587e-05	0.000496899
ENSG00000281756.1|C2-AS1	6.14465e-15	9.30608e-11	10.7905	6.05361	4.73687		RP1-170O19.17	1.0534	0.000140677	0.000622679		LINC01257	1.85119	0.0110085	0.0407633		RP11-291B21.2	-1.17035	0.00355869	0.0125214
ENSG00000229782.1|AC118754.4	1.74091e-09	2.46844e-05	9.5228	4.79991	4.72288		CTD-2651B20.1	1.04799	0.00044159	0.00165115		RP11-1029J19.5	1.84669	2.29e-05	0.000294183		CCDC144NL-AS1	-1.17319	1.84653e-07	1.83394e-05
ENSG00000262772.1|RP11-353N14.2	1.34708e-21	2.11169e-17	12.3107	7.6127	4.69798		RP11-438N16.1	1.04372	0.00209878	0.00624616		RP11-563K23.1	1.84576	0.00885075	0.0342752		LINC01343	-1.17545	1.42799e-06	5.21543e-05
ENSG00000249001.4|RP11-742B18.1	5.97385e-08	0.000818955	5.89988	1.20794	4.69195		RP6-159A1.3	1.04363	1.20575e-07	1.53992e-06		CTB-43E15.2	1.84257	0.000796743	0.00500324		RP11-669M16.2	-1.17789	2.91819e-07	2.24101e-05
ENSG00000245311.2|ARNTL2-AS1	6.84527e-08	0.000937117	5.58287	0.895973	4.6869		RP11-311C24.1	1.04127	4.73091e-06	3.40245e-05		RP11-96C23.13	1.84141	0.0034533	0.016319		RP11-387A1.6	-1.17962	8.3887e-06	0.000154048
ENSG00000249049.1|RP11-763F8.1	8.53124e-06	0.109191	5.79752	1.12504	4.67248		RP11-303E16.7	1.03717	0.000676211	0.00238114		RP11-875O11.3	1.83648	0.00031003	0.00233969		LINC00871	-1.19231	4.57961e-05	0.000478115
ENSG00000237402.1|CAMTA1-IT1	1.03976e-06	0.0137613	5.73051	1.06134	4.66918		CTC-507E2.1	1.03576	0.0118588	0.0270797		MLK7-AS1	1.81468	5.85e-06	9.75e-05		AC074363.1	-1.19623	0.000104413	0.000857954
ENSG00000258551.4|RP11-661P17.1	6.83966e-09	9.57895e-05	7.61067	2.94154	4.66913		ITPK1-AS1	1.02989	4.7896e-05	0.000248187		RP11-473M20.9	1.8107	2.95e-07	8.96e-06		RP11-148L24.1	-1.19649	0.000155375	0.00114774
ENSG00000257329.1|RP11-290L1.5	1.17024e-07	0.00159247	7.49256	2.83109	4.66147		RP11-44F21.3	1.0256	2.70884e-06	2.12995e-05		RP11-353N14.1	1.80004	0.00894356	0.034557		RP11-84C10.4	-1.19898	0.00053419	0.00289099
ENSG00000203446.2|AC004988.1	7.62633e-13	1.13335e-08	9.28795	4.62874	4.65921		RP11-23P13.6	1.02388	0.0024238	0.00707404		BOK-AS1	1.79502	0.0026716	0.0133386		RP11-733D4.1	-1.20585	0.00110931	0.00502207
ENSG00000263082.1|CTD-2034I21.2	2.34575e-07	0.00316794	5.56001	0.939136	4.62087		SNORD3D	1.0149	0.000400254	0.00151752		CTD-2619J13.13	1.78482	0.00288969	0.014215		TRHDE-AS1	-1.21298	1.76783e-05	0.000251641
ENSG00000235934.1|AC007405.8	1.74162e-07	0.00235832	4.83278	0.225353	4.60743		KMT2B	1.0084	1.68745e-07	2.03505e-06		AP001631.9	1.78012	4.56e-05	0.00051194		LINC00971	-1.22025	0.00111196	0.005031
ENSG00000278546.1|RP1-41C23.4	4.49963e-10	6.44392e-06	9.19091	4.60222	4.5887		RP11-490O6.2	1.00481	8.5743e-05	0.000408014		FLJ30679	1.7775	0.0139963	0.0491283		AC007403.2	-1.22164	7.34424e-08	1.31946e-05
ENSG00000263520.1|CTD-2535L24.3	2.50118e-07	0.00337559	8.98061	4.39665	4.58396		AP000265.1	1.0021	0.00509165	0.0132361		RP11-568A7.2	1.77463	0.000319809	0.00239876		CTD-2313F11.2	-1.22984	1.99188e-08	8.37091e-06
ENSG00000236242.1|MYO16-AS1	7.21295e-07	0.00959971	6.22253	1.64634	4.57619		RP11-1399P15.1	-1.00403	3.34079e-06	2.5384e-05		RHPN1-AS1	1.77416	3.32e-08	1.55e-06		LINC00955	-1.23518	0.000125947	0.000981598
ENSG00000279949.1|RP11-10A14.9	6.6833e-09	9.36397e-05	8.57749	4.00667	4.57082		RP11-108L7.4	-1.0061	7.94526e-05	0.000383186		LMO7-AS1	1.77112	3.95e-05	0.000456034		LINC00159	-1.23909	3.37651e-08	1.04651e-05
ENSG00000236081.1|ELFN1-AS1	2.43268e-24	3.84291e-20	17.0183	12.4536	4.56465		TBC1D3P1-DHX40P1	-1.0067	3.04839e-06	2.3497e-05		LINC01270	1.7675	7.9e-06	0.000125171		PGM5P2	-1.24141	4.42044e-06	0.000103169
ENSG00000272954.1|KB-1440D3.13	3.15405e-11	4.59734e-07	10.0362	5.49395	4.54227		AC083843.1	-1.01856	0.00105303	0.00346646		RP11-498C9.13	1.75521	0.000509395	0.00351151		AC128709.4	-1.25198	0.000855885	0.00413047
ENSG00000272202.1|RP11-157F20.3	1.01212e-10	1.46514e-06	8.71201	4.17827	4.53374		CTC-428G20.3	-1.02336	0.00030446	0.00120273		LINC01356	1.7515	4.44e-06	7.84e-05		RP11-142L1.1	-1.25647	2.74543e-10	1.27795e-06
ENSG00000277223.1|RP11-578B16.1	7.62341e-12	1.11973e-07	11.0513	6.52811	4.52318		RP11-840I19.3	-1.03257	3.2395e-07	3.54369e-06		EVX1-AS	1.74442	0.000230378	0.00185131		RP11-400K9.3	-1.30612	1.05292e-05	0.000178313
ENSG00000231324.1|AP000696.2	1.28479e-07	0.00174602	4.51599	0	4.51599		RP11-2O17.2	-1.03349	0.000382042	0.00145844		RP11-109D20.2	1.74087	3.01e-05	0.00036704		RP11-400K9.4	-1.30612	1.05292e-05	0.000178313
ENSG00000277581.1|RP4-616B8.6	5.98766e-09	8.39949e-05	8.84211	4.32758	4.51453		RP11-649E7.5	-1.03359	3.69259e-08	5.62182e-07		AC137723.5	1.73767	0.00634577	0.0263109		LINC00473	-1.33409	0.00114905	0.00517161
ENSG00000262979.1|CTD-2047H16.2	1.82647e-18	2.82792e-14	13.9861	9.47397	4.51216		DIO3OS	-1.03492	9.83161e-05	0.000458704		RP11-150O12.1	1.73221	2.26e-06	4.5e-05		RP5-1039K5.19	-1.33505	8.36674e-06	0.00015386
ENSG00000253339.1|RP11-434I12.3	7.00131e-07	0.00932365	4.73878	0.23104	4.50774		C1orf132	-1.05583	0.000846124	0.00287333		AC023672.2	1.73058	0.0141322	0.049498		AL928768.3	-1.35997	6.70557e-05	0.000623475
ENSG00000248968.1|CTD-2256P15.1	1.45919e-09	2.07147e-05	8.66214	4.16378	4.49836		AC013394.2	-1.05633	5.6785e-10	1.59324e-08		AC108463.1	1.72348	0.000459308	0.00321599		RP11-94M14.3	-1.36335	2.1044e-07	1.9393e-05
ENSG00000280055.1|TMEM75	1.83502e-10	2.64555e-06	8.20989	3.71938	4.49051		AC009133.14	-1.0687	0.000490352	0.00180692		CCAT2	1.72308	0.0136184	0.0480481		TCL6	-1.38092	1.85704e-06	6.08994e-05
ENSG00000253307.1|RP11-10J21.4	3.22074e-16	4.91808e-12	12.4848	7.99804	4.48677		MAGI2-AS3	-1.06932	1.37191e-07	1.71025e-06		AP000695.4	1.72148	0.000380448	0.0027744		RP3-400B16.1	-1.38288	4.93384e-05	0.000502407
ENSG00000196758.3|AC079612.1	7.93645e-10	1.1319e-05	5.15882	0.698129	4.46069		AP000320.6	-1.07018	0.000216046	0.000895201		RP11-310P5.1	1.7191	0.00243385	0.0123398		LINC01474	-1.39128	9.96885e-09	6.66509e-06
ENSG00000280997.1|CCAT2	1.24497e-09	1.76935e-05	7.49047	3.03412	4.45635		LINC01013	-1.07607	4.91936e-05	0.000254205		RP11-326C3.13	1.71076	0.00116951	0.00682289		RP11-532F6.3	-1.39771	2.37984e-06	7.03028e-05
ENSG00000267123.4|CTD-2357A8.3	3.69854e-18	5.71684e-14	12.0936	7.64486	4.44869		RP11-21J18.1	-1.07617	4.29349e-08	6.40142e-07		RP11-386G11.5	1.70776	5.59e-07	1.47e-05		RP3-525N10.2	-1.40045	7.42458e-08	1.32178e-05
ENSG00000226235.1|LEMD1-AS1	9.37513e-10	1.33474e-05	7.16295	2.72188	4.44107		RP11-4F5.2	-1.07998	0.0048507	0.012699		LINC01485	1.69255	0.000850075	0.00526865		RP4-799D16.1	-1.40084	9.34277e-05	0.000794184
ENSG00000267432.4|RP11-559N14.5	4.94099e-13	7.35565e-09	7.67118	3.23449	4.43669		CTC-558O2.2	-1.11059	1.0111e-05	6.54663e-05		GS1-421I3.2	1.69204	0.0137396	0.0483875		CYP1B1-AS1	-1.40594	3.55527e-06	9.05234e-05
ENSG00000255325.2|RP11-96B2.1	6.72794e-07	0.00896768	5.84205	1.40599	4.43606		MIR497HG	-1.12161	1.94076e-08	3.24191e-07		AC004988.1	1.68916	0.00485621	0.0213703		RP11-728F11.4	-1.40615	1.91832e-05	0.000266185
ENSG00000225007.1|AC000067.1	1.38962e-06	0.018318	5.76041	1.32463	4.43578		RP11-111M22.3	-1.12388	4.89548e-07	5.02346e-06		RP11-211G23.2	1.67806	0.000673106	0.0043678		RP11-343H19.2	-1.42102	1.20469e-06	4.72655e-05
ENSG00000253844.1|RP11-546K22.1	1.29693e-13	1.94189e-09	11.5267	7.09475	4.43197		RP11-379B18.6	-1.145	0.000422185	0.00158938		RP11-734K21.2	1.67794	0.00590997	0.0249282		RP11-342A1.1	-1.44084	8.64625e-05	0.000749266
ENSG00000231185.5|AC005592.2	7.90443e-23	1.24432e-18	11.8414	7.42703	4.41441		AC093627.10	-1.14625	3.60097e-07	3.86601e-06		COL4A2-AS2	1.67301	0.0121357	0.0439161		RP11-243M5.2	-1.47532	8.51697e-08	1.40567e-05
ENSG00000278367.1|RP11-42O4.2	1.36546e-11	1.99945e-07	9.86204	5.45888	4.40316		TP53TG1	-1.14797	2.73007e-09	6.08522e-08		AC021218.2	1.67069	0.000118922	0.00108914		RP11-243M5.1	-1.47532	8.51697e-08	1.40567e-05
ENSG00000237614.1|AC073257.2	2.16545e-07	0.00292618	8.02884	3.62607	4.40278		LINC00520	-1.15368	0.00870748	0.0208711		RP11-353N14.2	1.6693	0.00137505	0.00778472		B3GALT5-AS1	-1.48105	1.94551e-06	6.23648e-05
ENSG00000254208.1|RP11-219B4.3	2.08624e-08	0.000289049	8.82036	4.42135	4.39901		RP11-49K24.8	-1.15584	7.12447e-08	9.80847e-07		LINC00525	1.66788	0.000420371	0.00300356		LINC01082	-1.48308	0.000122189	0.000960533
ENSG00000279123.1|RP11-424M24.3	2.65246e-10	3.81079e-06	9.33321	4.93678	4.39644		RP11-363E7.4	-1.16028	0.00268739	0.00772857		PLAC4	1.66623	1.08e-05	0.00016031		AC003090.1	-1.48485	1.80246e-06	5.99801e-05
ENSG00000261873.1|RP11-515E23.1	5.44525e-07	0.00728139	5.35923	0.965158	4.39407		RP11-264B17.3	-1.18639	3.2395e-05	0.000177374		LL22NC03-N14H11.1	1.65744	0.00165447	0.00903245		SATB2-AS1	-1.48596	4.84154e-06	0.000108551
ENSG00000241544.1|RP11-6F2.5	3.861e-09	5.43861e-05	6.21422	1.82216	4.39206		RP11-264B17.5	-1.18639	3.2395e-05	0.000177374		RP5-1059L7.1	1.64977	2.74e-10	3.05e-08		HAGLR	-1.48984	1.6164e-06	5.64898e-05
ENSG00000250920.1|RP11-297P16.4	2.51051e-05	0.31424	6.79517	2.40903	4.38614		LINC00969	-1.18673	1.23622e-07	1.57065e-06		CASC8	1.64745	1.96e-05	0.000260065		AC007403.3	-1.54737	0.000126127	0.000982421
ENSG00000255465.3|RP11-264E20.1	1.77631e-07	0.00240477	6.22295	1.84263	4.38031		LINC00667	-1.19659	1.55145e-08	2.6888e-07		DLEU7-AS1	1.64633	0.00160955	0.00884618		LINC00470	-1.57415	3.87201e-11	3.98043e-07
ENSG00000257472.1|RP11-159D23.2	6.64007e-08	0.000909358	6.54741	2.18057	4.36684		RP5-1024G6.2	-1.1979	6.11506e-08	8.64805e-07		RP4-621N11.2	1.64535	0.000841038	0.00522906		PWRN1	-1.60926	1.97185e-06	6.28709e-05
ENSG00000236394.2|RP11-229P13.15	2.22805e-08	0.000308562	8.05986	3.70549	4.35437		XXbac-B135H6.15	-1.22148	3.74168e-07	3.991e-06		AC104654.2	1.64401	0.00118998	0.00691418		RP11-570H19.2	-1.63543	4.08887e-06	9.82079e-05
ENSG00000280375.1|RP13-204A15.5	5.06393e-07	0.00677656	7.04704	2.69288	4.35416		RP11-61A14.1	-1.22189	3.11416e-06	2.39197e-05		RP11-390N6.1	1.64155	0.0136105	0.0480321		SPATA3-AS1	-1.64826	3.06833e-11	3.98043e-07
ENSG00000251164.1|HULC	1.10155e-06	0.0145691	10.2346	5.89221	4.34243		MED14-AS1	-1.22873	2.75115e-07	3.07835e-06		CDIPT-AS1	1.64059	0.00712272	0.0288105		RP11-379K17.4	-1.68025	1.49794e-05	0.000225162
ENSG00000235939.1|RP11-123B3.2	1.10984e-06	0.0146765	7.23499	2.89311	4.34188		RP11-1260E13.4	-1.24332	3.31055e-06	2.52009e-05		RP11-506H20.1	1.63808	1.18e-05	0.000172895		DPP10-AS1	-1.75477	0.000101603	0.000842364
ENSG00000236212.1|AC009262.2	1.02274e-06	0.01354	5.55104	1.21165	4.33939		RP1-193H18.2	-1.2454	0.00254517	0.00737637		RP3-522D1.1	1.63769	0.00180432	0.00970016		CDKN2B-AS1	-1.75764	1.10963e-05	0.000184625
ENSG00000261092.1|RP11-21B23.2	6.25094e-06	0.0804559	4.83731	0.503872	4.33344		RP11-125B21.2	-1.24722	0.000173245	0.000741968		AC006262.5	1.63534	0.00579869	0.0245837		RP11-384J4.1	-1.7702	0.000278951	0.0017656
ENSG00000255364.1|RP11-94A24.1	1.97312e-06	0.0258538	5.29826	0.96857	4.32969		AC008984.2	-1.25973	3.57967e-08	5.48037e-07		PRSS51	1.62683	5.49e-05	0.000590159		RP11-252P19.1	-1.79258	3.91863e-11	3.98043e-07
ENSG00000136275.9|C7orf69	2.96805e-07	0.00399766	5.22852	0.902139	4.32638		RP11-483I13.5	-1.2674	4.37666e-10	1.28503e-08		RP11-434D9.1	1.6231	0.0137736	0.0484906		RP11-279F6.2	-1.80341	3.06902e-06	8.26503e-05
ENSG00000259023.2|LINC00524	1.97292e-06	0.0258532	6.86137	2.53827	4.3231		RP11-472N13.3	-1.26804	3.24778e-05	0.00017778		CCDC144NL-AS1	1.62212	1.02e-07	3.78e-06		RP11-753H16.3	-1.83105	9.81533e-06	0.000170273
ENSG00000245694.7|CRNDE	5.54988e-25	8.77436e-21	14.9312	10.6085	4.32271		KANSL1-AS1	-1.29749	4.59145e-06	3.31747e-05		RP11-492E3.2	1.61676	7.26e-05	0.000740884		RP11-13K12.1	-1.83246	5.71977e-06	0.000121167
ENSG00000255650.4|FAM222A-AS1	1.66376e-22	2.61692e-18	13.8837	9.57031	4.31342		LINC00892	-1.32258	7.36236e-06	4.99284e-05		AC005481.5	1.61455	7.49e-05	0.000758566		RP11-279F6.1	-1.8535	3.147e-07	2.34801e-05
ENSG00000253687.1|CTC-348L5.1	2.47603e-07	0.00334214	8.31448	4.01147	4.30301		RP11-399O19.9	-1.32541	9.91202e-08	1.2983e-06		RP11-34F20.7	1.61171	1.02e-06	2.39e-05		RP11-768G7.2	-1.9197	1.03125e-06	4.30381e-05
ENSG00000227646.6|STEAP2-AS1	1.69284e-08	0.000235102	6.63027	2.37874	4.25153		CTD-3064M3.3	-1.32653	1.6317e-06	1.38823e-05		CTB-61M7.2	1.61114	0.00326093	0.0156067		TARID	-1.92583	1.03975e-07	1.52408e-05
ENSG00000253746.1|RP11-527N22.2	7.68001e-17	1.17881e-12	12.3561	8.11107	4.24499		AC020571.3	-1.32719	1.06133e-11	5.75893e-10		LINC01271	1.60534	0.00151928	0.00842994		LINC01578	-1.9381	9.1841e-09	6.54545e-06
ENSG00000257906.1|RP1-90J4.1	3.10651e-07	0.00418106	7.52793	3.2946	4.23333		CTD-2313F11.1	-1.33042	2.16404e-08	3.55257e-07		RP11-803D5.1	1.59706	9.99e-05	0.000952607		AC007182.6	-2.15399	2.81889e-06	7.813e-05
ENSG00000261039.2|RP11-417E7.2	4.86348e-08	0.000668291	8.40488	4.17954	4.22534		RP11-567L7.5	-1.35108	3.64788e-08	5.56407e-07		RP3-323A16.1	1.59475	4.67e-05	0.000521304		LIFR-AS1	-2.24917	2.57509e-07	2.13036e-05
ENSG00000234997.1|AC016745.3	2.01904e-06	0.0264433	5.44213	1.2208	4.22133		SLX1B-SULT1A4	-1.35432	8.65363e-09	1.62979e-07		CTD-2024P10.1	1.59372	0.00868337	0.0337681		RP1-251M9.2	-2.26737	3.78745e-08	1.06686e-05
ENSG00000277945.1|RP11-677M24.1	1.74807e-06	0.0229504	7.45261	3.23843	4.21418		SLX1A-SULT1A3	-1.35432	8.65363e-09	1.62979e-07		RP11-1145L24.1	1.59301	0.00690262	0.0281237		MAMDC2-AS1	-2.32729	1.86115e-07	1.83394e-05
ENSG00000228358.4|AC113617.1	1.71737e-06	0.0225525	4.66883	0.457064	4.21176		RP11-326F20.5	-1.37551	1.15087e-09	2.90913e-08		RP11-57A19.2	1.5912	0.000457014	0.0032056		RP11-380P13.1	-2.59799	6.37544e-08	1.25594e-05
ENSG00000258689.1|LINC01269	1.55641e-10	2.24621e-06	10.3532	6.14463	4.20859		RP11-490M8.1	-1.37883	1.13867e-11	6.08217e-10		RP11-326C3.12	1.58228	0.00121032	0.00700908		HAND2-AS1	-2.63907	1.66829e-06	5.78053e-05
ENSG00000222022.1|AC112721.1	2.02914e-07	0.00274381	7.08906	2.89501	4.19405		MIR3150B	-1.40097	6.05355e-05	0.000303204		LINC01124	1.58161	0.000374032	0.00273865		RP1-59M18.2	-2.97135	1.1541e-06	4.60122e-05
ENSG00000254560.4|BBOX1-AS1	5.46069e-18	8.43677e-14	14.4245	10.2429	4.18156		SNORA67	-1.41201	1.28762e-07	1.62601e-06		SH3PXD2A-AS1	1.57614	0.000125718	0.00113985
ENSG00000263154.1|RP11-1055B8.2	2.23419e-07	0.00301838	8.07804	3.90454	4.1735		RP11-297M9.2	-1.416	1.09027e-05	6.98439e-05		RP11-1069G10.2	1.56747	0.0118517	0.0431196
ENSG00000259664.2|CTD-2147F2.2	2.16146e-08	0.000299405	7.29684	3.12367	4.17316		RP11-792D21.2	-1.43831	1.14471e-06	1.02957e-05		RP11-596D21.1	1.56655	8.62e-05	0.000845463
ENSG00000236663.1|AP001631.9	1.77437e-09	2.51553e-05	9.98522	5.81315	4.17207		RP11-704M14.1	-1.44331	8.15745e-07	7.70998e-06		AC078942.1	1.56501	0.00531915	0.0229295
ENSG00000203635.2|AC144450.2	7.37713e-09	0.00010325	8.22683	4.05578	4.17105		ATP2B2-IT2	-1.44504	4.1078e-07	4.32092e-06		RP11-367H1.1	1.56344	0.00420858	0.0189948
ENSG00000214691.7|AC104654.1	2.84991e-07	0.00383997	4.92372	0.758661	4.16506		LINC00526	-1.45541	2.7896e-12	1.87845e-10		ST8SIA6-AS1	1.56056	0.0105358	0.0393779
ENSG00000235032.1|BMP7-AS1	1.84248e-06	0.0241659	4.16086	0	4.16086		AP003419.11	-1.459	8.98908e-09	1.68678e-07		CTD-3064M3.4	1.55216	0.0138593	0.048731
ENSG00000258404.1|RP11-1029J19.5	7.78435e-20	1.21304e-15	13.9087	9.74828	4.16045		CD27-AS1	-1.46791	3.7488e-10	1.13392e-08		RP11-123K3.9	1.55154	0.000265558	0.00206384
ENSG00000250256.1|RP11-267A15.3	1.54658e-06	0.0203437	4.15222	0	4.15222		RP5-1148A21.3	-1.47286	2.23256e-10	7.30713e-09		AC007405.6	1.53925	0.000298766	0.0022714
ENSG00000264448.3|RP3-388N13.5	1.8941e-09	2.68431e-05	8.02414	3.88479	4.13935		RP11-244F12.3	-1.49612	7.57288e-07	7.24752e-06		RP11-443C10.1	1.53777	0.00287321	0.0141611
ENSG00000243885.1|RP11-278L15.2	1.92117e-09	2.72211e-05	8.89157	4.75453	4.13704		RP11-293M10.6	-1.519	1.93783e-13	2.13626e-11		RP11-1C8.6	1.53505	0.00875674	0.0339846
ENSG00000225173.1|XXbac-BPG308K3.5	5.68435e-13	8.45718e-09	10.1443	6.01975	4.12453		HAND2-AS1	-1.52349	2.28917e-05	0.000131272		LINC00866	1.53422	0.00934231	0.0358186
ENSG00000228648.1|RP11-568A7.2	3.87586e-08	0.000533822	10.1696	6.04687	4.12277		SERTAD4-AS1	-1.53447	1.21427e-07	1.54802e-06		GAS6-AS1	1.53062	0.000168666	0.00143686
ENSG00000251138.5|RP11-81H3.2	7.10635e-07	0.0094621	4.70884	0.601043	4.1078		FENDRR	-1.53636	7.68708e-06	5.18078e-05		RP1-29C18.10	1.52602	0.00701516	0.0284652
ENSG00000231749.2|ABCA9-AS1	1.25244e-07	0.00170256	6.80448	2.7127	4.09177		RP5-977B1.11	-1.54158	1.68253e-05	0.000101396		LINC01269	1.5228	0.00529748	0.0228655
ENSG00000258386.1|RP11-187E13.2	1.42794e-05	0.180905	4.61166	0.533062	4.0786		RP11-48O20.4	-1.55302	6.20452e-07	6.12784e-06		RP11-431J24.2	1.5222	0.000672797	0.00436722
ENSG00000259590.1|RP11-20G13.3	5.72946e-08	0.000786024	9.15557	5.08595	4.06962		RP11-143K11.1	-1.55501	1.59107e-05	9.66216e-05		SLC7A11-AS1	1.52109	0.00317073	0.0152796
ENSG00000271200.1|RP11-430G17.3	3.6424e-08	0.000502214	9.04845	4.98453	4.06392		RP4-758J24.5	-1.56416	7.08405e-08	9.77442e-07		AP000695.6	1.51605	0.000512863	0.00353067
ENSG00000259225.5|RP11-1008C21.1	1.88829e-14	2.84791e-10	10.1005	6.03764	4.06289		RP11-323N12.5	-1.56605	5.64056e-08	8.07289e-07		AC016735.2	1.51507	0.01227	0.0442978
ENSG00000232192.1|RP11-62I21.1	2.40114e-06	0.0313588	4.71938	0.671829	4.04755		SNX29P2	-1.59578	4.40942e-07	4.60399e-06		AC007285.7	1.51498	0.00514068	0.0223487
ENSG00000279774.1|RP11-278H7.5	3.78297e-12	5.58102e-08	8.09649	4.05266	4.04383		CTD-2626G11.2	-1.60944	6.01299e-16	2.28397e-13		FOXP4-AS1	1.50443	3.98e-07	1.14e-05
ENSG00000227088.1|AC084149.2	1.56388e-05	0.197721	4.54604	0.510661	4.03538		LINC00305	-1.62568	1.20177e-07	1.53542e-06		AC005618.6	1.50261	7.38e-05	0.000749498
ENSG00000260877.1|RP11-211G23.2	7.30034e-16	1.11294e-11	14.2385	10.2064	4.03212		RP11-247L20.4	-1.62756	1.08524e-11	5.84739e-10		MIR4435-1HG	1.49859	2.04e-11	3.51e-09
ENSG00000251248.1|RP11-223C24.2	1.29314e-05	0.16419	5.50096	1.47704	4.02392		SMIM2-AS1	-1.66499	7.15133e-05	0.000350075		RP11-157F20.3	1.4962	0.00517125	0.0224467
ENSG00000258285.1|TESC-AS1	1.71645e-06	0.0225421	5.11391	1.1248	3.98911		PCED1B-AS1	-1.66972	5.04594e-07	5.14822e-06		RP5-908M14.5	1.49474	0.000622379	0.00411329
ENSG00000267879.1|CTB-147C22.9	4.22345e-06	0.0547486	4.23209	0.243286	3.9888		LINC00992	-1.67437	5.48206e-06	3.85981e-05		C17orf77	1.49306	0.00736032	0.0295345
ENSG00000270097.1|LA16c-380H5.3	3.62256e-06	0.0470498	9.96465	5.98546	3.97919		RP11-204M4.2	-1.71683	2.02166e-09	4.70758e-08		PVT1	1.49257	1.73e-08	9.29e-07
ENSG00000270190.1|RP11-803D5.4	5.5251e-06	0.0712352	4.69128	0.714519	3.97676		RP11-801F7.1	-1.72056	1.53601e-11	7.8965e-10		CTC-550B14.6	1.49249	0.0039582	0.0181129
ENSG00000279017.1|RP11-697K23.3	4.41843e-12	6.51232e-08	11.6516	7.69501	3.95656		AE000658.22	-1.74177	1.69528e-10	5.77886e-09		RP1-65P5.3	1.48682	0.000218952	0.00177617
ENSG00000260132.1|LA16c-312E8.2	2.35844e-05	0.295559	6.0846	2.14694	3.93766		A1BG-AS1	-1.78578	4.17783e-11	1.79818e-09		RP11-261P13.6	1.48446	0.0112435	0.041419
ENSG00000273313.1|RBAKDN	3.12171e-06	0.040626	6.37521	2.43781	3.9374		AC007292.3	-1.80068	2.23774e-16	1.02131e-13		RP11-103H7.5	1.47864	0.000167751	0.00143065
ENSG00000248362.1|CTC-327F10.5	2.9632e-06	0.0385986	4.17175	0.235993	3.93575		RP11-91K11.2	-1.82484	3.67612e-06	2.74896e-05		AC007879.7	1.47776	0.00377388	0.0174899
ENSG00000227838.1|RP1-213J1P__B.1	1.02481e-05	0.130786	4.6223	0.695387	3.92692		CTD-3064H18.1	-1.85968	6.24986e-06	4.32431e-05		RP11-227H15.5	1.47628	0.00254839	0.0128464
ENSG00000231748.1|RP11-227H15.5	1.07367e-10	1.5536e-06	11.8494	7.93361	3.91581		LINC00261	-1.8655	9.58415e-05	0.000448688		CTD-3216D2.5	1.47256	0.00174266	0.00943608
ENSG00000273838.1|RP3-333B15.5	1.45286e-05	0.183976	5.19023	1.28851	3.90172		RP11-279F6.1	-1.88396	5.24892e-05	0.000268633		RP11-44N22.3	1.46846	0.000495541	0.00342908
ENSG00000276573.1|RP11-128N14.5	4.69654e-08	0.000645727	10.6552	6.75485	3.9004		HOTAIRM1	-1.90235	9.09422e-07	8.46486e-06		MIR503HG	1.46576	1.91e-05	0.000254268
ENSG00000224122.1|POU6F2-AS1	7.83937e-05	0.953973	4.90287	1.00272	3.90015		RP11-145M9.4	-1.93544	9.16325e-11	3.4781e-09		RP11-211C9.1	1.46552	0.00693908	0.0282385
ENSG00000254171.1|RP11-67M9.1	4.7229e-06	0.0610765	3.89535	0	3.89535		DYX1C1-CCPG1	-1.97046	2.92577e-12	1.95095e-10		RP11-126L15.4	1.45582	6.21e-08	2.55e-06
ENSG00000253174.2|RP11-360L9.7	8.73655e-07	0.011596	4.98608	1.09794	3.88814		RP1-60O19.1	-1.99216	4.02037e-12	2.55331e-10		RP11-10J21.4	1.45148	0.000333195	0.00248763
ENSG00000235884.3|LINC00941	3.71573e-15	5.63676e-11	11.6846	7.80131	3.88326		RP11-253M7.1	-2.04964	8.97729e-08	1.19647e-06		RP4-781K5.6	1.45077	0.0108491	0.0402991
ENSG00000277342.1|RP11-843B15.4	3.08495e-16	4.71102e-12	12.1633	8.28229	3.88103		XXbac-B476C20.9	-2.07073	7.05236e-13	5.92398e-11		RP3-428L16.2	1.44969	1.1e-06	2.53e-05
ENSG00000271811.1|RP1-79C4.4	5.40338e-09	7.58796e-05	7.69907	3.82184	3.87723		RP11-620J15.3	-2.07869	1.41637e-08	2.48308e-07		RP1-137D17.1	1.44901	0.00288653	0.0142085
ENSG00000214919.3|RP11-674E16.4	1.59618e-09	2.26467e-05	8.00744	4.13421	3.87323		MIR22HG	-2.09415	1.78384e-10	6.02077e-09		RP11-261P13.5	1.44707	0.00817506	0.032141
ENSG00000269729.1|AC006262.4	3.16729e-06	0.0412064	4.08801	0.233595	3.85442		MIR143HG	-2.11429	2.14196e-05	0.000124235		RP11-435O5.2	1.44664	3.99e-07	1.14e-05
ENSG00000243694.2|RP11-6B4.1	1.69384e-05	0.213729	4.30952	0.470415	3.8391		AC009014.3	-2.12967	1.83081e-05	0.000109099		LINC01146	1.43958	0.00503057	0.0219895
ENSG00000263041.1|RP11-355F22.1	6.6303e-06	0.0852458	4.53474	0.716229	3.81851		PINK1-AS	-2.13266	3.3619e-11	1.50757e-09		CTD-2256P15.1	1.43931	0.00767777	0.030561
ENSG00000270159.1|RP11-568J23.6	1.52715e-05	0.193231	6.13394	2.31706	3.81688		PCBP1-AS1	-2.21463	2.81094e-16	1.22832e-13		LINC01132	1.43627	6.76e-06	0.000109616
ENSG00000266560.4|RP11-1007I13.4	8.53432e-07	0.0113327	4.87442	1.06348	3.81095		AC009133.12	-2.23836	1.43293e-08	2.50677e-07		RP13-463N16.6	1.42515	0.0113786	0.0417913
ENSG00000274427.1|RP11-972P1.10	1.55463e-13	2.32558e-09	12.106	8.29654	3.80946		AC006129.2	-2.25432	5.78943e-10	1.61663e-08		RP11-54O7.1	1.42429	0.00903952	0.0348489
ENSG00000279507.1|RP11-723O4.7	3.11281e-11	4.53816e-07	11.4619	7.68194	3.77999		RP11-789C1.1	-2.31843	6.77434e-05	0.000333728		RP11-60A8.1	1.42271	0.00697087	0.0283455
ENSG00000261742.4|LINC00922	2.58312e-10	3.71195e-06	8.1115	4.34141	3.77008		LINC00324	-2.4945	2.13831e-10	7.03229e-09		GATA2-AS1	1.42187	0.000113388	0.00104952
ENSG00000259701.1|RP11-108K3.3	9.29254e-06	0.118814	5.51244	1.74856	3.76388		RP6-74O6.2	-2.53175	6.18306e-07	6.114e-06		AC007405.4	1.41764	0.00555886	0.023775
ENSG00000233818.1|AP000695.4	3.31957e-16	5.06865e-12	11.0432	7.28153	3.76169		RP5-1052I5.1	-2.59439	9.04642e-14	1.15085e-11		RP11-796E10.1	1.41066	0.00695384	0.0282911
ENSG00000259306.2|RP11-108K3.2	1.49833e-12	2.22068e-08	10.6619	6.9094	3.75253		LINC00675	-2.65772	2.03661e-12	1.43986e-10		RP11-253E3.3	1.40408	2.21e-11	3.77e-09
ENSG00000227579.4|RP1-35C21.2	4.7471e-06	0.0613847	4.41262	0.662243	3.75038		TINCR	-2.68667	1.2137e-09	3.03802e-08		RP11-47I22.2	1.40208	0.00103802	0.00619566
ENSG00000261104.1|RP11-734K21.5	4.80151e-11	6.9838e-07	10.6214	6.89249	3.72887		RP11-38P22.2	-2.70539	1.06926e-08	1.95118e-07		CTD-2292P10.4	1.39572	0.00259068	0.0130084
ENSG00000250643.1|RP11-93K22.6	7.26004e-06	0.0931753	5.93794	2.21053	3.72741		RP11-12C17.2	-2.84479	5.86608e-09	1.17082e-07		PTGES2-AS1	1.39245	1.96e-06	3.99e-05
ENSG00000203721.4|LINC00862	7.62812e-08	0.00104307	7.1787	3.45209	3.72661		CTD-3118D11.2	-2.96149	6.56862e-12	3.85998e-10		RP11-58O9.2	1.39166	0.00169917	0.00923638
ENSG00000204876.4|AC021218.2	1.3172e-19	2.04996e-15	17.2101	13.4861	3.72406		FGF14-AS2	-3.00721	4.63444e-09	9.58049e-08		RP11-817I4.1	1.39094	5.11e-05	0.000559991
ENSG00000230426.2|ERVMER61-1	2.72467e-05	0.340256	4.29476	0.57884	3.71592		PRAC2	-3.8302	6.26324e-09	1.23746e-07		AC137932.6	1.38953	0.0126806	0.0453915
ENSG00000251095.5|RP11-115D19.1	7.9304e-07	0.0105427	8.14727	4.4338	3.71347		AC066593.1	-4.16432	6.47783e-12	3.81208e-10		RBPMS-AS1	1.38906	0.000151141	0.0013149
ENSG00000224879.1|AC011754.1	8.76036e-05	1	4.25385	0.552201	3.70165		SPON1	-4.38642	1.1857e-09	2.98295e-08		RP11-72M17.1	1.37151	0.000335784	0.00250392
ENSG00000280109.1|PLAC4	1.16699e-18	1.80848e-14	11.0455	7.34455	3.70091		LINC01082	-4.51296	1.17542e-15	3.86251e-13		RP11-383I23.2	1.37103	0.000274551	0.00212087
ENSG00000240476.1|LINC00973	1.29953e-05	0.164936	4.39739	0.705467	3.69192		AL928768.3	-5.12721	5.53292e-22	4.27615e-18		RP11-142E9.1	1.35639	2.54e-06	4.96e-05
ENSG00000231310.3|TBL1XR1-AS1	9.41247e-06	0.120291	6.52166	2.83021	3.69145							VPS9D1-AS1	1.35363	9.14e-09	5.42e-07
ENSG00000230432.1|AC114803.3	2.56596e-05	0.321104	4.21579	0.525112	3.69068							RP11-309L24.4	1.35292	9.81e-07	2.32e-05
ENSG00000230400.1|RP11-359G22.2	8.74096e-09	0.000122129	6.09709	2.41601	3.68107							ZFPM2-AS1	1.3497	0.000445485	0.00314066
ENSG00000257925.1|RP11-493L12.3	1.38656e-08	0.000192996	8.71635	5.03729	3.67906							LINC01315	1.32943	9.79e-07	2.31e-05
ENSG00000280269.1|AP000577.2	1.52919e-06	0.0201226	7.43296	3.77156	3.6614							RP3-322G13.7	1.32195	0.000542797	0.00369455
ENSG00000270030.1|RP11-326C3.13	8.89667e-10	1.26769e-05	10.1852	6.52773	3.65743							LEF1-AS1	1.31696	0.0106469	0.0396863
ENSG00000226649.1|AC019118.4	2.78469e-05	0.347581	5.96299	2.31002	3.65297							AC005546.2	1.31607	0.0130003	0.0462931
ENSG00000261105.4|LMO7-AS1	2.58375e-17	3.97484e-13	12.6942	9.04493	3.64923							CTD-2033A16.3	1.31525	9.26e-05	0.000896575
ENSG00000236841.6|AC007750.5	5.37031e-12	7.90564e-08	8.40495	4.75962	3.64533							RP11-150O12.3	1.31306	9.72e-05	0.00093279
ENSG00000253931.1|RP11-909N17.2	2.13151e-05	0.267718	4.39465	0.749833	3.64481							LA16c-325D7.1	1.31229	0.00221283	0.01144
ENSG00000260156.1|RP11-394B2.6	2.02209e-06	0.0264813	7.10572	3.46132	3.6444							RP11-527N22.2	1.31022	0.0035804	0.0167881
ENSG00000273760.1|CH17-360D5.3	6.33393e-05	0.775273	5.26271	1.62897	3.63373							AC072062.1	1.30954	0.000825248	0.00514963
ENSG00000250072.4|CTC-529P8.1	6.12286e-12	9.00856e-08	8.30678	4.68725	3.61953							RP11-181E10.3	1.30877	0.000664502	0.00432658
ENSG00000253163.1|RP11-443C10.1	3.04024e-08	0.00042004	9.42422	5.80884	3.61538							RP1-65J11.1	1.30466	0.0133067	0.0471412
ENSG00000233017.2|RP5-908M14.5	2.46717e-18	3.8172e-14	12.8884	9.27378	3.6146							SNHG15	1.30333	6.34e-11	9.15e-09
ENSG00000229950.1|TFAP2A-AS1	3.08218e-15	4.6772e-11	12.0107	8.3971	3.61355							LINC00920	1.3018	1.82e-08	9.63e-07
ENSG00000249894.1|RP11-434D9.2	1.03086e-05	0.131528	5.55345	1.9447	3.60875							RP11-103B5.4	1.29864	0.00234784	0.0119947
ENSG00000214353.6|VAC14-AS1	3.99042e-23	6.28611e-19	11.1366	7.52798	3.6086							LINC01484	1.29395	0.000931734	0.00567223
ENSG00000270937.1|RP5-856G1.1	1.71841e-05	0.216709	5.75273	2.14586	3.60688							RP4-785G19.5	1.28991	0.00237057	0.0120948
ENSG00000233817.1|RP11-168K11.3	5.16477e-09	7.25495e-05	6.60938	3.01582	3.59356							TUSC8	1.28506	0.00159724	0.00878798
ENSG00000249196.5|RP11-669N7.2	2.48941e-05	0.311675	4.00585	0.412464	3.59339							RP11-338N10.3	1.28308	0.0137614	0.048459
ENSG00000276272.1|RP11-121C6.5	1.94621e-08	0.000269861	8.09804	4.50895	3.58909							RP11-524D16__A.3	1.27731	8.93e-05	0.0008699
ENSG00000187185.4|CTD-2600O9.1	8.95365e-07	0.0118797	4.73525	1.15816	3.57709							MIR17HG	1.27603	0.000146988	0.00128604
ENSG00000242078.1|RP11-738B7.1	1.61126e-06	0.0211768	8.80618	5.23255	3.57363							RP11-92C4.6	1.25907	0.000381818	0.00278241
ENSG00000253616.4|RP11-875O11.3	5.79872e-19	8.99845e-15	12.9452	9.37195	3.5733							LINC00152	1.25892	9.74e-08	3.67e-06
ENSG00000231519.1|AC007285.7	1.31128e-08	0.000182609	10.0365	6.46749	3.56902							RP11-879F14.2	1.25755	0.00636008	0.0263426
ENSG00000228917.1|RP11-544M22.8	6.9694e-06	0.089515	5.84003	2.27398	3.56605							LINC00839	1.25737	0.000917579	0.00560075
ENSG00000227407.1|AC008746.3	2.21678e-05	0.278205	5.78723	2.23175	3.55548							CTA-414D7.1	1.25719	0.0124566	0.0448033
ENSG00000232560.5|LINC01549	2.84858e-06	0.0371369	7.68996	4.13457	3.5554							WASIR2	1.25673	0.00270527	0.0134913
ENSG00000242136.1|RP11-734K21.2	4.11875e-09	5.79673e-05	9.36496	5.80979	3.55517							RP11-219B4.5	1.2544	0.00242592	0.0123057
ENSG00000260757.1|RP11-120K18.2	5.91539e-08	0.000811177	7.53124	3.98023	3.55101							PCAT1	1.24864	0.00212228	0.0110536
ENSG00000235085.3|AC091153.4	4.65448e-05	0.573804	4.56723	1.01623	3.55101							CTD-2600O9.2	1.24463	0.00783284	0.0310456
ENSG00000259294.1|CTA-339C12.1	1.95548e-06	0.0256304	7.71446	4.16472	3.54975							TM4SF1-AS1	1.23965	0.00641196	0.0265039
ENSG00000228540.1|AC073326.3	1.00162e-05	0.127907	7.01864	3.47885	3.53979							SPATA3-AS1	1.23707	0.000904032	0.00553234
ENSG00000261402.1|RP11-378I6.1	5.05605e-07	0.00676651	4.56496	1.02678	3.53818							LMCD1-AS1	1.23566	5.9e-06	9.82e-05
ENSG00000259439.2|RP11-89K21.1	7.75587e-08	0.00106038	9.39729	5.86936	3.52793							MNX1-AS1	1.23545	0.000261738	0.0020419
ENSG00000270137.1|CTC-137K3.1	1.67182e-05	0.211017	5.8966	2.37352	3.52308							RP11-1143G9.5	1.23496	0.000238965	0.00190781
ENSG00000266289.1|RP11-1C8.6	6.61017e-11	9.594e-07	10.4532	6.93211	3.52109							TEX41	1.23427	0.00588055	0.0248314
ENSG00000239513.4|LINC01210	4.34199e-06	0.0562462	3.51798	0	3.51798							RP5-908M14.10	1.23252	1.11e-05	0.00016384
ENSG00000273248.1|RP11-399K21.13	2.05934e-06	0.0269567	8.65716	5.14372	3.51344							RP11-277P12.20	1.23108	0.000208596	0.00170748
ENSG00000272872.1|LL22NC03-N14H11.1	6.9671e-07	0.00928018	8.44629	4.94159	3.50469							DLGAP1-AS2	1.22423	5.37e-06	9.13e-05
ENSG00000225187.1|AC073283.7	2.62686e-14	3.95632e-10	11.8732	8.36964	3.50353							SNHG17	1.22165	6.23e-08	2.56e-06
ENSG00000232762.1|RP4-784A16.4	1.16874e-05	0.148661	3.49463	0	3.49463							C9orf163	1.21691	2.92e-05	0.000358844
ENSG00000242147.1|RP13-463N16.6	4.50468e-11	6.55477e-07	10.7815	7.31423	3.46724							C15orf56	1.21548	0.000813481	0.00509067
ENSG00000266654.1|RP11-1376P16.1	0.000171138	1	5.10123	1.63409	3.46714							LINC01579	1.20981	0.00043203	0.00306974
ENSG00000249509.1|RP11-402J6.1	8.4431e-05	1	5.27932	1.81287	3.46645							CASC15	1.20805	9.73e-05	0.000933583
ENSG00000270460.1|RP11-796E10.1	2.48719e-19	3.86484e-15	14.655	11.1892	3.46584							RP5-881L22.5	1.20584	0.00018762	0.0015655
ENSG00000230703.1|RP11-293P20.4	4.19802e-05	0.51896	4.68769	1.2268	3.46089							VAC14-AS1	1.20507	0.002993	0.0146132
ENSG00000220925.2|IGBP1-AS2	4.0346e-05	0.499403	7.57322	4.12428	3.44894							RP11-702H23.6	1.20382	0.0101774	0.0382353
ENSG00000249293.1|CTC-575I10.1	2.65204e-05	0.331532	4.1466	0.701755	3.44484							RP5-998N21.4	1.20325	0.00271618	0.0135281
ENSG00000249378.4|LINC01060	2.01459e-06	0.0263911	4.74158	1.30041	3.44117							RP11-804A23.2	1.1962	0.000771029	0.00486462
ENSG00000228573.1|RP11-279N8.1	9.58167e-05	1	4.71017	1.27499	3.43518							PCBP3-OT1	1.19605	0.00148841	0.00830408
ENSG00000267108.1|RP11-861E21.1	1.43506e-05	0.181779	8.79411	5.37086	3.42325							ZNF341-AS1	1.19469	0.01133	0.0416578
ENSG00000264451.1|RP11-433M22.2	1.98903e-05	0.2502	4.11103	0.689678	3.42135							CTD-2540F13.2	1.19443	0.000570819	0.0038478
ENSG00000261886.1|RP11-63A1.1	1.35035e-05	0.171278	6.8068	3.38649	3.42031							AC005592.2	1.19426	0.00476727	0.0210596
ENSG00000250548.5|RP11-47I22.2	3.08828e-10	4.43323e-06	7.76757	4.353	3.41457							RP11-465L10.10	1.18946	0.00215511	0.0111848
ENSG00000231720.1|RP11-568A7.3	6.15747e-06	0.0792589	8.37089	4.95904	3.41185							CTC-498J12.1	1.18225	0.0060405	0.0253432
ENSG00000279844.1|RP11-20F18.1	1.14071e-05	0.145133	3.82862	0.417243	3.41138							RP11-2C24.4	1.17865	0.000566968	0.00382856
ENSG00000273069.1|RP5-1186P10.2	9.6065e-08	0.00130946	8.9753	5.57115	3.40415							PART1	1.1782	0.0034612	0.0163438
ENSG00000272798.1|CTA-390C10.9	4.26686e-05	0.527213	6.42891	3.02887	3.40004							ZFAS1	1.17583	4.63e-11	6.98e-09
ENSG00000227964.1|LINC01429	1.39885e-06	0.0184369	5.4848	2.09023	3.39457							RP11-783K16.5	1.17048	0.000241252	0.00192108
ENSG00000263603.1|CTD-2349P21.5	2.9372e-08	0.000405892	9.54157	6.1592	3.38237							AC092198.1	1.16945	0.0112496	0.0414314
ENSG00000272966.1|RP11-686O6.1	3.65259e-05	0.453324	6.73913	3.37068	3.36845							RP11-462L8.1	1.16738	0.000872157	0.00537795
ENSG00000251687.1|RP11-181K12.2	1.68216e-05	0.212305	7.29842	3.93357	3.36485							RP11-108K3.1	1.1656	0.00676376	0.0276753
ENSG00000261175.4|CTD-2015G9.2	3.42588e-07	0.00460541	6.27965	2.91738	3.36228							TFAP2A-AS1	1.16545	0.00404438	0.0184105
ENSG00000266729.4|DSG1-AS1	2.23502e-07	0.00301929	7.68207	4.31984	3.36223							RP11-44F14.2	1.16423	8.07e-06	0.000127066
ENSG00000249413.2|RP11-25H12.1	3.56938e-05	0.443138	6.65093	3.28896	3.36198							RP11-1275H24.1	1.1557	1.27e-06	2.82e-05
ENSG00000254991.1|RP13-631K18.3	1.66608e-05	0.210326	4.76474	1.40355	3.36119							RP11-44N11.3	1.15254	0.0103825	0.0388887
ENSG00000248693.1|CTD-2023M8.1	4.25284e-06	0.0551253	10.1221	6.76487	3.35722							RP1-228H13.5	1.14822	6.1e-10	5.97e-08
ENSG00000223393.1|RP5-858B6.3	2.46528e-10	3.54458e-06	9.97025	6.62284	3.34741							RP11-152N13.16	1.14259	1.69e-05	0.000229386
ENSG00000254287.1|RP11-44K6.4	0.000162572	1	6.171	2.83293	3.33807							RP11-326C3.2	1.14066	0.0034042	0.0161366
ENSG00000253438.2|PCAT1	7.00456e-16	1.06798e-11	10.6284	7.29598	3.33243							RP11-768F21.1	1.13384	0.00223471	0.0115246
ENSG00000265443.1|CTD-2349P21.6	5.58012e-05	0.685071	7.5422	4.2119	3.3303							CTD-2589M5.4	1.13342	0.00402222	0.0183395
ENSG00000224821.5|COL4A2-AS2	2.59482e-05	0.32456	5.2895	1.97627	3.31323							RP11-24F11.2	1.13324	0.00102774	0.00615138
ENSG00000231252.1|RP11-436K8.1	5.3224e-14	8.00116e-10	11.0869	7.77407	3.31286							RP11-351J23.1	1.13255	0.000654852	0.00427643
ENSG00000256540.1|RP11-598F7.6	4.57366e-18	7.06767e-14	11.8244	8.5138	3.31064							RP13-349O20.2	1.13082	0.000353666	0.00261446
ENSG00000235385.1|GS1-600G8.5	1.53299e-08	0.000213177	8.84983	5.54505	3.30477							AL133493.2	1.12198	0.00677548	0.0277084
ENSG00000229331.1|GK-IT1	1.48313e-05	0.187765	8.74782	5.44358	3.30424							CTC-510F12.3	1.11331	0.00165116	0.00902487
ENSG00000260976.1|GS1-120K12.4	1.87267e-05	0.235881	3.74505	0.442301	3.30275							RP11-338K17.8	1.11028	0.00527583	0.0227945
ENSG00000231439.4|WASIR2	2.35028e-09	3.32424e-05	9.20535	5.90289	3.30246							RP11-150O12.5	1.10993	0.00424671	0.0191181
ENSG00000262905.1|RP5-1029F21.2	1.09388e-05	0.139361	7.22617	3.92458	3.30158							RP11-196G18.3	1.10783	0.00206683	0.0108235
ENSG00000253708.1|RP11-51J9.4	2.25806e-05	0.283274	6.23229	2.934	3.29828							RP11-44F14.9	1.10334	0.000278802	0.00214832
ENSG00000272945.1|CTD-3216D2.5	2.74085e-19	4.25792e-15	13.351	10.0552	3.29585							RP11-355F16.1	1.10288	0.00213631	0.0111101
ENSG00000275092.1|LA16c-329F2.2	2.37226e-16	3.62695e-12	12.0249	8.72977	3.29512							LL0XNC01-250H12.3	1.09747	0.00295924	0.0144991
ENSG00000273443.1|RP11-54O7.18	1.03965e-05	0.132618	6.29231	2.99909	3.29322							RP11-626G11.4	1.09471	0.0094671	0.0361752
ENSG00000273325.1|RP1-90G24.11	4.65972e-06	0.0602688	7.60724	4.31415	3.29308							RP3-431P23.5	1.09398	1.47e-05	0.000205113
ENSG00000262188.1|RP11-353N14.4	5.20343e-20	8.11371e-16	14.3647	11.0727	3.29194							BX470102.3	1.09398	0.000208101	0.00170478
ENSG00000248461.1|CTD-2207A17.1	2.81694e-05	0.351497	4.24576	0.959243	3.28652							AC007249.3	1.09024	0.00172941	0.00937425
ENSG00000260394.2|LA16c-313D11.9	4.40144e-07	0.00589749	6.97939	3.701	3.27839							RP11-211G3.2	1.08965	0.00157599	0.00869751
ENSG00000270035.1|RP11-338N10.2	4.61462e-08	0.000634648	8.71017	5.43357	3.27661							AC007773.2	1.08702	0.000561297	0.00379693
ENSG00000231903.1|AC079354.5	2.00197e-05	0.251768	7.58453	4.31029	3.27423							FALEC	1.0864	0.010457	0.0391121
ENSG00000249035.5|CTB-113P19.1	6.6292e-08	0.000908001	8.70121	5.4308	3.27041							AC016700.5	1.08183	0.000925925	0.00564338
ENSG00000256694.1|RP11-598F7.5	7.03802e-21	1.10075e-16	12.7548	9.48661	3.26819							RP11-267M23.1	1.07971	1.2e-05	0.0001751
ENSG00000276923.1|RP11-321P16.1	6.10998e-05	0.748717	6.14644	2.88485	3.26158							RP13-401N8.1	1.07879	0.00214555	0.0111465
ENSG00000253121.1|RP11-659E9.4	1.48525e-05	0.188015	7.23559	3.97474	3.26085							LINC00896	1.07496	0.00559551	0.0239012
ENSG00000271590.1|RP11-181E10.3	4.51079e-08	0.000620549	8.48119	5.22134	3.25984							LINC01183	1.07318	0.0101371	0.0381197
ENSG00000231772.4|RP1-154K9.2	4.72677e-05	0.58248	4.16209	0.904543	3.25755							RP11-70L8.4	1.07196	0.00011589	0.00106837
ENSG00000254584.1|RP1-17K7.2	4.8356e-05	0.595649	4.60907	1.35352	3.25555							AC106786.1	1.07106	0.000534707	0.00365243
ENSG00000271127.1|LL22NC03-N64E9.1	2.07894e-05	0.261281	3.66187	0.422745	3.23913							RP11-305E6.4	1.06635	3e-07	9.08e-06
ENSG00000257452.1|RP1-71H24.1	3.79138e-05	0.470245	7.60927	4.37069	3.23858							LINC01232	1.06573	3.13e-08	1.47e-06
ENSG00000254675.1|RP11-7I15.4	3.36968e-08	0.000465185	11.1679	7.93174	3.2362							AC006273.5	1.05766	0.00377851	0.0175061
ENSG00000269487.1|CTB-174O21.2	2.0845e-06	0.0272819	8.52454	5.3015	3.22304							C2orf27B	1.05742	0.0102987	0.0386281
ENSG00000250337.4|LINC01021	1.13102e-05	0.143967	8.45528	5.23441	3.22087							RP13-890H12.2	1.05625	0.00148804	0.00830408
ENSG00000249131.1|CTB-35F21.2	5.17051e-05	0.636231	3.21888	0	3.21888							RP11-90L1.8	1.05402	0.000128718	0.00115884
ENSG00000266711.1|RP11-398J5.1	0.000118835	1	3.45847	0.249048	3.20943							RP4-584D14.6	1.04852	0.0012689	0.0072825
ENSG00000255343.1|RP11-299M14.2	0.000178338	1	4.02489	0.818231	3.20666							AC104088.1	1.04796	0.00168192	0.00916695
ENSG00000256101.4|RP11-90D4.3	7.39789e-05	0.902024	5.58271	2.38113	3.20159							AC144652.1	1.04711	0.00169097	0.00920808
ENSG00000223598.1|RP1-292B18.4	4.49879e-05	0.55506	5.01325	1.81217	3.20108							RP11-817I4.2	1.04366	0.000156154	0.00134556
ENSG00000255928.1|RP11-456I15.2	0.000277204	1	4.01005	0.810438	3.19962							RP4-694B14.8	1.0421	0.00597563	0.0251508
ENSG00000270661.1|RP1-142L7.9	2.98565e-06	0.0388792	6.04064	2.84353	3.19712							HOXB-AS3	1.04079	0.000131129	0.00117744
ENSG00000204049.1|RP11-126H7.4	1.49522e-05	0.18925	6.14149	2.94615	3.19534							PROX1-AS1	1.03689	0.00117584	0.00685331
ENSG00000261633.1|RP11-405F3.5	8.67715e-05	1	6.16513	2.97704	3.18809							RP1-198K11.5	1.03254	2.72e-05	0.000337579
ENSG00000214733.7|RP11-429J17.8	3.91975e-13	5.84004e-09	11.0384	7.85332	3.18508							ERICD	1.03147	1.25e-05	0.00018113
ENSG00000236094.1|LINC00545	0.000110053	1	5.97306	2.79086	3.18219							C6orf99	1.02796	0.00058366	0.00391718
ENSG00000225656.1|RP5-858B6.1	6.98738e-05	0.85288	3.17984	0	3.17984							LINC00114	1.02228	0.0031984	0.0153768
ENSG00000229642.1|AC027119.1	0.000208789	1	4.43987	1.26162	3.17825							LINC01540	1.02021	0.00136801	0.00775147
ENSG00000258919.1|RP11-1029J19.4	3.74097e-21	5.85611e-17	14.8657	11.6962	3.16959							RP11-43F13.4	1.01872	0.0129999	0.0462931
ENSG00000233144.1|RP11-537A6.9	4.43821e-07	0.00594587	9.96388	6.79641	3.16747							CALML3-AS1	1.01838	0.0101385	0.0381202
ENSG00000275191.1|RP11-36I17.2	7.81367e-10	1.11454e-05	10.123	6.95669	3.16629							RP11-535M15.1	1.01365	0.00905913	0.034907
ENSG00000254693.1|RP11-58K22.5	0.000104309	1	3.88921	0.728902	3.16031							TSPEAR-AS2	1.00269	0.00145988	0.00817114
ENSG00000264215.1|RP11-283C24.1	2.34173e-05	0.293513	5.77916	2.62989	3.14928							RP3-400B16.1	-1.00578	0.00383337	0.0177018
ENSG00000267308.1|AC004510.3	0.000105421	1	5.1009	1.95735	3.14355							LINC00675	-1.01122	0.000656791	0.00428272
ENSG00000232939.1|RP11-406O23.2	5.50477e-05	0.676151	3.37758	0.23832	3.13926							RP11-348N5.9	-1.01504	0.000110696	0.00103163
ENSG00000234768.1|RP11-503C24.1	0.000204841	1	4.37408	1.23815	3.13593							RP11-400N9.1	-1.01514	0.00103534	0.00618325
ENSG00000227308.2|AC009502.4	4.5599e-06	0.0590005	4.58927	1.46073	3.12854							LINC01215	-1.02025	0.0048516	0.0213547
ENSG00000254869.1|RP11-91I20.2	1.70008e-05	0.214465	7.22553	4.09926	3.12627							AC006946.16	-1.02131	0.00400929	0.0182972
ENSG00000174171.5|RP11-23P13.6	2.17129e-15	3.29775e-11	12.1494	9.02416	3.12521							RP11-440I14.3	-1.02265	0.00559951	0.0239107
ENSG00000254420.1|RP11-452H21.1	2.26512e-06	0.0296141	7.69323	4.56831	3.12493							CTC-378H22.2	-1.023	0.00627306	0.0260876
ENSG00000279024.1|RP11-1193F23.1	1.06808e-05	0.136138	6.38726	3.26257	3.1247							RP11-395I14.2	-1.02323	6.25e-05	0.000655397
ENSG00000253161.4|RP11-150O12.1	9.53762e-23	1.50113e-18	14.8264	11.7018	3.1246							RP11-733O18.1	-1.0239	0.00223047	0.0115099
ENSG00000206195.9|DUXAP8	1.12597e-15	1.71395e-11	11.428	8.30739	3.12062							RP5-894D12.5	-1.02398	0.00635141	0.0263201
ENSG00000236975.1|RP5-1065P14.2	0.000189528	1	4.87245	1.7574	3.11505							RP11-96D1.6	-1.02609	0.00391339	0.0179498
ENSG00000268307.1|CTD-2619J13.13	1.17391e-06	0.0155108	8.16191	5.04731	3.1146							CTD-2541M15.3	-1.02786	0.00187013	0.00999081
ENSG00000264044.1|RP11-192H23.7	1.2192e-07	0.00165775	8.94023	5.82931	3.11092							RP11-131H24.4	-1.02814	0.00147915	0.00825943
ENSG00000267013.4|CTD-2171N6.1	6.60932e-12	9.71702e-08	8.857	5.74769	3.10931							RP11-442O1.4	-1.02822	0.0112782	0.0415068
ENSG00000235947.1|EGOT	1.88745e-08	0.000261884	8.7481	5.64567	3.10243							RTCA-AS1	-1.0288	5.11e-05	0.000559759
ENSG00000232530.1|RP1-102K2.6	0.000101864	1	4.73164	1.63431	3.09732							RP11-231E6.1	-1.03409	0.004608	0.0204671
ENSG00000175746.6|C15orf54	1.68002e-07	0.00227642	6.03164	2.9367	3.09494							RP11-844P9.2	-1.0366	0.0124092	0.0446798
ENSG00000279862.1|RP11-423E7.2	8.31803e-07	0.0110505	8.5907	5.49664	3.09406							RP3-455J7.4	-1.03727	0.00996698	0.0376502
ENSG00000232233.1|RP11-573D15.2	5.16808e-08	0.00070963	7.47942	4.38853	3.09089							MEF2C-AS1	-1.03809	0.00639926	0.0264605
ENSG00000234703.1|AF015262.2	7.81936e-05	0.951694	3.80408	0.715722	3.08836							AP001627.1	-1.04228	0.00476743	0.0210596
ENSG00000270919.1|RP11-379K22.3	0.000155062	1	3.57282	0.484605	3.08821							RP11-77E14.2	-1.04431	0.00901784	0.0347741
ENSG00000268324.2|LRRC2-AS1	7.63664e-09	0.000106837	8.02529	4.93904	3.08625							CTC-428G20.6	-1.04522	4.06e-06	7.26e-05
ENSG00000277128.1|RP11-146E13.4	0.000203989	1	3.62443	0.539896	3.08453							RP11-963H4.3	-1.04576	0.00201242	0.0105782
ENSG00000261146.1|RP11-2A4.4	6.87537e-06	0.0883278	3.22629	0.153235	3.07306							LINC01480	-1.0501	1.91e-05	0.000254208
ENSG00000229647.1|AC007879.7	8.48814e-08	0.00115939	9.05853	5.99231	3.06622							RP11-348N5.7	-1.05314	7.77e-05	0.000781527
ENSG00000230623.2|RP11-469A15.2	0.000249029	1	4.80997	1.74663	3.06334							RP4-669P10.16	-1.05427	5.88e-07	1.53e-05
ENSG00000254211.4|LINC01485	9.43931e-09	0.00013182	9.89825	6.83707	3.06118							RP11-28F1.2	-1.05556	0.00184063	0.00987308
ENSG00000234183.1|AC004854.4	9.4393e-05	1	7.35334	4.29436	3.05898							ZRANB2-AS1	-1.05707	0.000258985	0.00202608
ENSG00000224903.1|AC005534.8	8.76689e-14	1.31512e-09	11.0366	7.97976	3.05688							RP11-191G24.1	-1.05944	3.43e-05	0.000405702
ENSG00000267637.1|RP11-619I22.1	0.00103739	1	5.28492	2.22856	3.05636							LINC01013	-1.06157	0.000211559	0.00172593
ENSG00000251381.5|LINC00958	7.97382e-07	0.0105996	8.63642	5.58686	3.04957							GNG12-AS1	-1.06193	3.31e-05	0.000394073
ENSG00000253414.2|RP11-150O12.6	4.01965e-21	6.29075e-17	16.4533	13.4096	3.04377							RP11-102C16.3	-1.06289	0.000174167	0.00147474
ENSG00000225506.2|CYP4A22-AS1	1.79157e-17	2.75884e-13	12.1382	9.103	3.03521							AC100830.3	-1.06352	0.0123986	0.0446573
ENSG00000230433.1|RP1-20B11.2	6.5263e-06	0.0839412	6.99593	3.9612	3.03473							FAM95B1	-1.06414	0.0114968	0.0421749
ENSG00000226047.1|RP11-196I18.4	0.000940114	1	5.43085	2.40029	3.03056							LINC01314	-1.06437	0.00808334	0.03187
ENSG00000229672.2|RP11-184A2.3	7.45984e-05	0.909131	3.94258	0.913839	3.02875							RP5-875O13.1	-1.06946	0.0117248	0.0427665
ENSG00000249815.1|RP11-269F21.3	0.000190764	1	3.99266	0.96894	3.02372							RP11-386M24.6	-1.06982	0.014052	0.04929
ENSG00000260239.1|RP11-274H24.1	3.89549e-05	0.482691	4.17916	1.16197	3.0172							RP11-805I24.3	-1.07073	5.16e-05	0.000562932
ENSG00000270116.1|AP001429.1	3.69755e-07	0.00496618	9.82443	6.80741	3.01701							RP11-330H6.6	-1.07158	0.006902	0.0281237
ENSG00000257913.2|RP11-386G11.5	1.27043e-23	2.00359e-19	13.0776	10.0625	3.01511							RP1-12G14.7	-1.07169	1.85e-07	6.1e-06
ENSG00000237152.3|DLEU7-AS1	1.54512e-14	2.33206e-10	10.7463	7.73256	3.01375							CTC-756D1.2	-1.0729	0.00478329	0.0211054
ENSG00000235319.1|AC012360.4	2.98356e-06	0.0388578	8.48351	5.48174	3.00176							AC002117.1	-1.07344	0.00045346	0.00318809
ENSG00000230061.2|TRPM2-AS	1.0015e-14	1.51387e-10	14.4865	11.4875	2.99907							CACNA1C-AS2	-1.07712	0.00333454	0.0158725
ENSG00000237978.4|KCNMB2-AS1	5.66578e-09	7.95305e-05	10.7445	7.74946	2.99506							RP11-731D1.4	-1.08332	0.000459851	0.00321859
ENSG00000278200.1|RP13-766D20.4	0.000103632	1	4.75176	1.76594	2.98581							RP11-141O15.1	-1.08785	0.00799258	0.0315688
ENSG00000274979.1|RP11-1143G9.5	7.79543e-17	1.19636e-12	12.2005	9.21481	2.9857							RP11-440I14.2	-1.08845	0.00660494	0.0271519
ENSG00000251576.1|LINC01267	2.64104e-07	0.00356224	6.70343	3.72085	2.98258							RP11-285E9.6	-1.09004	0.00021835	0.00177179
ENSG00000214049.6|UCA1	1.10801e-14	1.67398e-10	16.45	13.4678	2.98218							B4GALT1-AS1	-1.09368	4.94e-06	8.54e-05
ENSG00000255276.1|RRM1-AS1	0.000338231	1	5.32539	2.34329	2.9821							RP11-425D10.10	-1.0984	0.000172108	0.00145851
ENSG00000251186.1|RP11-689P11.3	0.000115043	1	4.36145	1.38062	2.98083							RP11-117D22.2	-1.10024	0.00535189	0.0230454
ENSG00000254973.1|RP11-429J17.7	9.45044e-21	1.4772e-16	12.5801	9.60611	2.97396							RP1-149L1.1	-1.1008	0.00583401	0.0246857
ENSG00000232987.1|LINC01219	0.000141935	1	3.45005	0.481608	2.96844							RP11-448G15.1	-1.10158	0.0100856	0.037977
ENSG00000227115.5|RP11-267C16.1	2.40413e-05	0.301238	4.49469	1.52679	2.9679							LINC00689	-1.10742	0.0134252	0.0474709
ENSG00000253898.1|LINC01419	2.3923e-05	0.299779	2.96414	0	2.96414							AC005550.3	-1.10755	0.0031295	0.015126
ENSG00000275491.1|RP5-1009E24.8	5.15585e-17	7.92145e-13	12.2097	9.24819	2.96154							RP4-671O14.5	-1.10891	0.000662477	0.00431522
ENSG00000266402.3|RP11-329L6.2	1.75065e-19	2.72209e-15	17.3223	14.3627	2.95965							LINC00304	-1.1108	0.00634928	0.0263155
ENSG00000269303.1|CTD-2527I21.7	0.000354308	1	5.2276	2.2698	2.9578							RP11-519G16.5	-1.11308	0.000490252	0.00339707
ENSG00000254019.1|RP11-10J21.3	0.000262756	1	5.09056	2.13513	2.95543							RP5-1185I7.1	-1.11579	0.003272	0.0156499
ENSG00000274364.1|RP3-324O17.7	3.3479e-05	0.416211	8.04838	5.09444	2.95394							AC091132.1	-1.11842	0.000629679	0.00414461
ENSG00000233571.1|RP11-545D19.1	0.000745888	1	3.91043	0.956616	2.95382							RP4-669P10.20	-1.11941	6.61e-09	4.25e-07
ENSG00000249885.1|ARHGEF38-IT1	5.9439e-09	8.33929e-05	11.2893	8.33708	2.95225							AC104820.2	-1.1195	0.000570152	0.00384415
ENSG00000260145.1|RP11-322D14.2	3.50982e-08	0.000484215	9.4211	6.47086	2.95024							RP11-452I5.2	-1.12213	0.000562773	0.00380525
ENSG00000229821.1|RP11-567E21.3	0.000102371	1	3.42636	0.476739	2.94963							RP11-325F22.2	-1.12664	2.1e-06	4.23e-05
ENSG00000265394.1|RP11-1148O4.2	0.000662548	1	5.87665	2.92803	2.94862							CTD-2310F14.1	-1.13167	0.00023476	0.0018801
ENSG00000260798.1|RP11-354M1.2	4.32376e-05	0.534027	6.33277	3.3863	2.94647							RP11-677M14.3	-1.13205	0.000139434	0.00123151
ENSG00000278998.1|RP11-1430O6.1	6.29338e-05	0.770436	5.37888	2.43438	2.94449							FLJ38122	-1.13578	0.000812521	0.00508881
ENSG00000276727.1|RP11-123K3.9	4.2879e-06	0.0555712	6.62751	3.68314	2.94438							RP11-553A21.3	-1.13765	0.00176601	0.00953398
ENSG00000226476.2|RP11-776H12.1	1.3872e-14	2.09467e-10	13.2136	10.2739	2.93977							RP11-203F10.5	-1.14006	0.0124245	0.0447191
ENSG00000233847.1|AC104113.3	0.000144197	1	5.71979	2.78063	2.93916							RP11-671J11.4	-1.14594	7.47e-05	0.000756808
ENSG00000259760.1|RP11-20G13.2	9.99411e-05	1	8.80989	5.88308	2.9268							RP11-542B15.1	-1.14764	0.0134043	0.0474079
ENSG00000227083.1|L29074.3	0.00022347	1	5.95241	3.02619	2.92622							RP11-710C12.1	-1.15238	8.51e-06	0.000132319
ENSG00000230390.1|LINC01048	0.00025674	1	3.65256	0.734006	2.91856							CTC-756D1.3	-1.15329	0.014094	0.0494094
ENSG00000230698.1|CTD-2330K9.2	0.000172084	1	7.61466	4.69925	2.9154							RP11-761I4.4	-1.15452	0.000916252	0.00559487
ENSG00000255916.1|RP13-895J2.7	0.000117237	1	2.91444	0	2.91444							AC004947.2	-1.15538	0.00444529	0.0198921
ENSG00000230499.1|AC108463.1	4.81261e-08	0.000661349	10.3186	7.40702	2.91162							AF186192.1	-1.15549	0.00318815	0.0153395
ENSG00000255921.1|RP11-662I13.2	0.000193854	1	5.00128	2.09382	2.90746							PDCD4-AS1	-1.15712	6.2e-07	1.59e-05
ENSG00000228261.1|RP11-127L20.3	7.69404e-07	0.01023	8.37173	5.46749	2.90424							RP11-1060J15.4	-1.15717	0.00704051	0.0285492
ENSG00000248458.2|RP4-598P13.1	0.000204299	1	5.3526	2.45982	2.89278							RP11-236L14.2	-1.16005	0.012193	0.0440718
ENSG00000249295.1|RP11-241G9.3	0.000463386	1	3.66165	0.770679	2.89097							RP11-514F3.5	-1.16047	0.00625873	0.0260456
ENSG00000204044.6|RP11-465L10.10	4.90174e-09	6.88792e-05	10.0527	7.16621	2.88649							AC144831.3	-1.16118	0.000393092	0.00284831
ENSG00000225676.1|RP3-438O4.4	0.000156748	1	2.88543	0	2.88543							RP11-680F8.1	-1.16125	0.00077879	0.00490452
ENSG00000265688.1|MAFG-AS1	2.86237e-25	4.52827e-21	15.9476	13.064	2.88356							LINC00582	-1.16194	0.00507416	0.022119
ENSG00000249743.4|RP11-60A8.1	4.71282e-06	0.0609509	10.106	7.22955	2.87642							RP11-779O18.3	-1.16205	0.00391528	0.0179531
ENSG00000271991.1|RP11-79O8.1	4.20549e-05	0.519799	6.89583	4.02223	2.87359							LINC01133	-1.16373	0.000181309	0.00152263
ENSG00000272473.1|AC006273.4	6.57885e-07	0.00877421	8.69571	5.82233	2.87338							LINC01268	-1.16555	2.08e-05	0.000271825
ENSG00000253807.4|LINC01170	0.000229418	1	4.65828	1.78606	2.87221							RP11-30P6.6	-1.16684	0.00151745	0.00842587
ENSG00000279281.1|RP11-226M10.3	0.000130861	1	7.30351	4.43793	2.86558							AC006538.8	-1.16691	0.0123432	0.0444995
ENSG00000225146.1|AC073957.15	0.00064815	1	4.59164	1.7261	2.86554							RP11-356O9.2	-1.1682	0.010286	0.0385896
ENSG00000227857.2|RP4-533D7.5	3.56535e-05	0.442677	7.98541	5.12115	2.86426							RP11-74E22.8	-1.17114	0.00034538	0.0025612
ENSG00000225826.1|LINC00626	0.000190467	1	3.51903	0.656075	2.86295							RP11-1101H11.1	-1.17261	0.0115248	0.0422426
ENSG00000264067.1|RP11-401O9.3	0.000136163	1	5.46482	2.60314	2.86168							RP11-147L13.8	-1.1742	0.00055573	0.0037684
ENSG00000260577.2|RP11-615I2.2	8.87406e-20	1.3824e-15	11.8211	8.9683	2.85283							RP11-210M15.2	-1.17456	0.0106031	0.0395546
ENSG00000277840.1|RP11-103B5.4	1.27413e-15	1.93808e-11	12.2538	9.4029	2.8509							TMEM220-AS1	-1.17633	0.000562631	0.00380512
ENSG00000253399.1|AC078852.2	0.00045988	1	6.52221	3.67203	2.85018							RP11-597M12.2	-1.17907	0.000830034	0.00517425
ENSG00000280376.1|RP11-93O14.3	0.000807418	1	4.61589	1.7676	2.84828							RP11-276H7.3	-1.18104	2.57e-06	5e-05
ENSG00000250874.1|CTC-480C2.1	0.000377334	1	3.04372	0.201877	2.84184							ITIH4-AS1	-1.18364	0.0028194	0.0139383
ENSG00000224963.2|U82695.9	0.000161669	1	3.52863	0.686904	2.84172							ID2-AS1	-1.18568	7.21e-06	0.000115687
ENSG00000224167.1|RP3-522D1.1	2.60464e-17	4.00645e-13	13.7422	10.9022	2.83999							RP11-162J8.3	-1.18646	0.0101164	0.0380751
ENSG00000233496.1|SYNJ2-IT1	0.00066215	1	4.82787	1.98924	2.83863							RP13-415G19.2	-1.19025	0.00886719	0.0343222
ENSG00000226995.6|LINC00658	1.60771e-05	0.203166	6.12142	3.28325	2.83816							RP11-474N24.6	-1.19106	0.0116646	0.0425924
ENSG00000260679.1|RP11-643C9.2	0.000688442	1	6.10314	3.2667	2.83644							RP11-1070N10.3	-1.19266	9.91e-05	0.000946961
ENSG00000254338.1|MAFA-AS1	0.000510298	1	3.83948	1.0094	2.83008							AP001058.3	-1.19401	6.54e-05	0.000679954
ENSG00000182352.7|C17orf77	9.32745e-07	0.0123691	10.759	7.93089	2.82814							LINC01559	-1.19431	0.000834574	0.00519728
ENSG00000279087.1|RP11-83B20.10	0.000117237	1	2.82718	0	2.82718							LINC01352	-1.2018	0.00586526	0.0247839
ENSG00000280335.1|RP11-15F12.6	0.000368679	1	6.86012	4.03689	2.82324							CTB-118N6.2	-1.2023	0.000556757	0.00377453
ENSG00000229494.1|AC012494.1	6.48308e-05	0.793076	2.82053	0	2.82053							RP11-296O14.3	-1.20252	2.35e-06	4.64e-05
ENSG00000268401.1|CTC-344H19.4	1.13571e-06	0.0150141	8.47141	5.65208	2.81933							RP4-555D20.2	-1.20294	0.000393307	0.00284831
ENSG00000261838.4|RP11-303E16.6	0.000143842	1	6.86566	4.04938	2.81628							RP11-1399P15.1	-1.20578	0.000849553	0.00526709
ENSG00000263331.1|CTC-508F8.1	0.000247529	1	7.02098	4.21401	2.80697							RP1-278O22.1	-1.20674	0.00361946	0.0169196
ENSG00000233695.2|GAS6-AS1	5.51518e-19	8.55901e-15	14.9098	12.1028	2.80697							RP11-91J19.2	-1.20687	0.0132336	0.0469498
ENSG00000253513.1|RP11-6D1.3	0.000404744	1	4.03481	1.23931	2.7955							RP3-525N10.2	-1.20727	0.00389731	0.01791
ENSG00000279478.1|RP11-200K12.2	0.000345025	1	3.03256	0.237555	2.795							RP11-396F22.1	-1.20787	1.71e-05	0.00023199
ENSG00000281591.1|DBET	5.36751e-05	0.659828	6.91461	4.12372	2.79089							LINC00704	-1.21101	0.00889747	0.0344171
ENSG00000233085.4|XXyac-YX65C7_A.3	0.000145821	1	2.79084	0	2.79084							AC003090.1	-1.21327	0.000362031	0.00266666
ENSG00000227210.1|AC079145.4	1.15574e-10	1.67178e-06	10.5184	7.72817	2.79025							XXbac-BPG13B8.10	-1.21481	0.0051453	0.0223656
ENSG00000259764.1|PCSK6-AS1	0.000503658	1	5.23321	2.44306	2.79014							GRIK1-AS1	-1.21601	0.00709679	0.0287244
ENSG00000249526.1|CTB-35F21.1	7.34547e-05	0.895781	7.02576	4.23731	2.78844							RP11-430C7.4	-1.21987	0.000489962	0.00339582
ENSG00000280023.1|LLNLR-276H7.1	0.000264732	1	5.08477	2.29733	2.78744							RP11-834C11.11	-1.22049	0.00814187	0.0320514
ENSG00000232803.1|SLCO4A1-AS1	1.74264e-18	2.69831e-14	16.3492	13.5672	2.78199							CTD-2184C24.2	-1.22235	0.000180677	0.00151815
ENSG00000257893.2|RP11-587P21.2	0.000318668	1	3.20139	0.429513	2.77188							IFNG-AS1	-1.22367	0.0141892	0.0496242
ENSG00000251224.1|CNOT10-AS1	0.000433832	1	3.24805	0.481415	2.76664							TARID	-1.22608	3.1e-05	0.000375018
ENSG00000253363.4|RP11-962G15.1	0.000896967	1	2.99034	0.225031	2.76531							XX-C283C717.1	-1.22612	0.00911061	0.0350922
ENSG00000270066.3|SCARNA2	0.000915368	1	4.78664	2.02333	2.76331							CTB-92J24.3	-1.23069	0.00553822	0.0237115
ENSG00000234695.1|AC002076.10	0.000484654	1	4.49296	1.73126	2.76169							RP11-835E18.5	-1.2331	0.000134047	0.00119665
ENSG00000279806.1|RP11-58O9.2	1.95443e-17	3.00924e-13	15.6939	12.9324	2.7615							RP11-66N24.4	-1.23399	0.0142898	0.049908
ENSG00000224932.1|AC107399.2	0.000180577	1	2.97407	0.217971	2.7561							RP4-568B10.1	-1.23938	0.0138922	0.0488356
ENSG00000203499.9|FAM83H-AS1	2.28586e-26	3.6224e-22	17.8913	15.1388	2.75247							FAM95B1	-1.2418	0.00385795	0.0177808
ENSG00000255666.4|RP11-867G2.6	0.000420655	1	3.42963	0.679894	2.74974							RP11-296A18.6	-1.24203	0.00817021	0.0321383
ENSG00000250033.4|SLC7A11-AS1	8.05625e-09	0.000112651	8.13433	5.38515	2.74918							RP11-430C7.5	-1.24204	5.28e-05	0.00057424
ENSG00000225163.3|LINC00618	1.50163e-11	2.19809e-07	10.7025	7.96001	2.74248							THRB-AS1	-1.24229	0.000856276	0.00529915
ENSG00000228044.2|RP4-781K5.4	8.00723e-05	0.974079	4.30421	1.56233	2.74188							CTC-297N7.9	-1.24351	0.00213933	0.0111236
ENSG00000225760.1|LINC00431	0.00251958	1	8.38145	5.63985	2.74159							LINC00996	-1.2461	1.27e-05	0.000183751
ENSG00000263765.4|RP11-746B8.1	0.000132045	1	4.64518	1.90948	2.7357							RP11-568J23.8	-1.24689	0.00948265	0.0362228
ENSG00000255026.1|RP11-326C3.2	1.03168e-14	1.55918e-10	16.0551	13.3224	2.7327							C5orf66-AS1	-1.24889	0.000262735	0.0020476
ENSG00000227674.1|LINC00355	0.000641373	1	3.50932	0.778827	2.73049							TRBV11-2	-1.25124	0.000146258	0.00128111
ENSG00000269534.4|CTC-453G23.5	6.0655e-09	8.50686e-05	10.4622	7.73351	2.72872							RP11-479O17.10	-1.25202	0.00682137	0.0278702
ENSG00000232850.3|PTGES2-AS1	2.17149e-21	3.40251e-17	12.7823	10.0563	2.726							RP11-532F6.3	-1.25578	2.22e-05	0.000287137
ENSG00000223749.6|MIR503HG	2.14978e-19	3.34205e-15	13.4847	10.7622	2.72246							RP1-60O19.1	-1.25673	0.000301865	0.002291
ENSG00000230408.3|AC007163.6	0.000295664	1	5.70583	2.98407	2.72176							RP11-204L24.2	-1.25896	0.000466996	0.00325869
ENSG00000262445.3|CTD-2545H1.2	0.000578223	1	5.15095	2.42934	2.72162							AC074363.1	-1.25933	0.00476888	0.0210603
ENSG00000267530.2|AC006273.5	6.34383e-18	9.79868e-14	13.1195	10.4036	2.71594							RP11-281P23.2	-1.26465	0.00129623	0.00740892
ENSG00000279135.1|RP11-261P13.5	1.71766e-09	2.43581e-05	8.47423	5.75855	2.71568							RP11-1223D19.1	-1.26696	6.43e-07	1.64e-05
ENSG00000279237.1|RP11-212E4.1	0.000827146	1	5.80386	3.0883	2.71556							RP11-314N13.9	-1.26783	0.000186484	0.00155842
ENSG00000250237.1|CTC-498J12.1	1.99794e-05	0.251281	7.91563	5.20105	2.71458							RP11-798K3.2	-1.27213	0.00916288	0.0352626
ENSG00000230140.4|AC016738.3	0.000441949	1	5.25413	2.54025	2.71388							RP11-81H14.1	-1.27267	0.00393982	0.0180494
ENSG00000224349.2|RP11-462G2.2	0.000508703	1	6.13168	3.41869	2.71299							RP5-965F6.2	-1.27609	0.000447839	0.00315509
ENSG00000214725.6|CDIPT-AS1	6.69768e-08	0.000917181	9.50999	6.79956	2.71043							AC019330.1	-1.27915	0.000237097	0.00189585
ENSG00000256084.1|RP11-134N1.2	8.10157e-05	0.985313	8.27565	5.56548	2.71017							AF127936.3	-1.28051	0.00148214	0.00827462
ENSG00000244239.1|AC007009.1	0.000778202	1	2.95339	0.243338	2.71006							LY86-AS1	-1.28139	0.00199175	0.0104875
ENSG00000228630.4|HOTAIR	0.00124216	1	6.94091	4.24101	2.69989							AP001626.2	-1.28269	0.0122041	0.0441015
ENSG00000249859.6|PVT1	1.75351e-26	2.77932e-22	15.8521	13.1569	2.69523							RP11-160O5.1	-1.28509	8.99e-11	1.24e-08
ENSG00000279071.1|RP11-83B20.3	5.99706e-05	0.735299	6.02371	3.33075	2.69296							LINC00507	-1.28729	0.00917638	0.0353013
ENSG00000267375.1|CTB-186G2.4	0.000779371	1	7.13945	4.45488	2.68457							C1orf132	-1.28782	0.0122085	0.0441121
ENSG00000246541.2|RP11-363G15.2	0.000302731	1	3.36538	0.680986	2.68439							CECR7	-1.29111	5.88e-06	9.79e-05
ENSG00000251307.1|RP11-506H20.1	6.65103e-18	1.02705e-13	13.2204	10.5374	2.68301							LINC01336	-1.29526	0.00169255	0.00921182
ENSG00000237061.1|RP11-956J14.1	0.000856268	1	6.60579	3.93138	2.67441							RP11-39H3.2	-1.29629	0.00522789	0.0226478
ENSG00000281445.1|PCBP2-OT1	1.68087e-12	2.48987e-08	11.1846	8.51269	2.67196							RP11-215P8.2	-1.29663	0.01055	0.0394025
ENSG00000225956.1|RP5-1077I2.3	0.000788414	1	5.17577	2.50924	2.66653							STAU2-AS1	-1.29919	0.00286059	0.0141056
ENSG00000278462.1|RP11-165D6.1	0.00114126	1	6.49586	3.82979	2.66607							C9orf106	-1.30381	0.0054856	0.0235353
ENSG00000246228.5|CASC8	8.53509e-17	1.30945e-12	13.7695	11.1087	2.66076							RP11-503N18.1	-1.30516	0.000268669	0.00208381
ENSG00000279191.1|RP11-803D5.1	1.57973e-13	2.36297e-09	8.40124	5.74217	2.65907							CTC-439O9.1	-1.30529	0.012946	0.0461747
ENSG00000280167.1|RP11-867G2.4	3.17497e-05	0.395284	8.91163	6.25611	2.65553							LINC01016	-1.30892	0.000119392	0.00109149
ENSG00000224939.1|LINC00184	6.02131e-05	0.738092	5.49797	2.84377	2.6542							RP3-470B24.5	-1.30913	0.0136317	0.0480628
ENSG00000280311.1|RP13-554M15.5	1.89575e-07	0.00256494	9.36786	6.71663	2.65123							TRG-AS1	-1.31169	6.61e-07	1.68e-05
ENSG00000257732.1|RP11-818F20.5	0.000975068	1	5.62044	2.97191	2.64853							SLC22A18AS	-1.31607	2.61e-06	5.04e-05
ENSG00000276337.1|RP11-106D4.2	2.11341e-17	3.25381e-13	11.6026	8.95511	2.64753							LINC00982	-1.31722	2.76e-05	0.00034185
ENSG00000259617.1|RP11-540O11.6	0.00162301	1	5.70964	3.06641	2.64323							RP1-47M23.3	-1.32106	4.01e-08	1.77e-06
ENSG00000235785.1|AL109767.1	0.000355722	1	2.87903	0.240017	2.63902							CTD-2033D15.1	-1.32254	0.00270186	0.0134764
ENSG00000261253.2|AC137932.6	4.748e-09	6.67378e-05	9.66778	7.03048	2.63729							RP11-296E3.2	-1.32345	1.35e-07	4.69e-06
ENSG00000259780.3|RP11-304L19.12	1.50947e-05	0.191039	6.35021	3.7144	2.63581							RP4-635A23.6	-1.32423	1.17e-06	2.65e-05
ENSG00000269189.1|RP11-573N10.1	0.000313151	1	2.86259	0.229769	2.63282							RP11-148O21.2	-1.32434	0.00503452	0.0219992
ENSG00000269971.1|RP3-426I6.5	0.00300037	1	7.36037	4.73524	2.62514							RP11-489O18.1	-1.3259	0.000200817	0.00165603
ENSG00000279766.1|RP11-642A1.2	4.40428e-15	6.67909e-11	12.9311	10.3064	2.62462							BFSP2-AS1	-1.32819	0.00442669	0.0198221
ENSG00000258125.1|RP11-1041F24.1	0.000450936	1	2.62261	0	2.62261							LINC01389	-1.33073	9.84e-07	2.32e-05
ENSG00000232661.1|AC000111.3	0.00384736	1	5.17463	2.55747	2.61717							CTA-929C8.7	-1.33231	0.00461089	0.0204769
ENSG00000235563.1|RP11-334A14.8	7.13744e-07	0.00950207	8.20598	5.59418	2.61181							AC096670.3	-1.33317	0.000396572	0.00286672
ENSG00000223979.2|SMCR2	0.000706686	1	5.10119	2.49017	2.61103							RP11-466A19.8	-1.33381	0.00019184	0.00159322
ENSG00000275894.1|RP3-453C12.14	5.08328e-12	7.48666e-08	12.6706	10.0676	2.60294							RP11-713N11.6	-1.33728	0.000961336	0.0058239
ENSG00000232021.5|LEF1-AS1	7.78664e-18	1.2021e-13	9.99861	7.39572	2.60288							PP7080	-1.33841	0.00163116	0.00893778
ENSG00000228496.1|AC106875.1	0.000314216	1	3.25024	0.647838	2.6024							RP4-675C20.4	-1.34483	0.00323966	0.0155315
ENSG00000225391.4|NHEG1	0.000116976	1	3.01636	0.415406	2.60096							RP5-905G11.3	-1.34501	9.86e-06	0.000148735
ENSG00000259713.1|RP11-429B14.1	0.000814326	1	3.5671	0.967219	2.59988							PRICKLE2-AS1	-1.34555	0.00815053	0.0320773
ENSG00000273374.1|RP11-383I23.2	9.90451e-13	1.46973e-08	10.1729	7.57353	2.59941							LINC01082	-1.34985	1.84e-06	3.8e-05
ENSG00000254417.1|ANO1-AS2	0.000472071	1	4.82765	2.22911	2.59854							RP11-693J15.5	-1.35148	8.47e-05	0.000833225
ENSG00000279199.1|RP11-749I16.3	9.31161e-11	1.34897e-06	9.75679	7.16237	2.59442							RP11-349K16.1	-1.3516	0.000288856	0.00220698
ENSG00000250259.1|RP11-460I19.2	0.000450935	1	2.59413	0	2.59413							RP11-161H23.9	-1.36128	0.00128613	0.00736349
ENSG00000245059.2|RP11-303E16.7	0.000144312	1	6.51422	3.92103	2.5932							RP11-57H12.2	-1.36387	0.00149783	0.00833953
ENSG00000188280.10|FAM230A	0.000107814	1	2.97593	0.386959	2.58897							CTD-2001J20.1	-1.36687	0.000445007	0.00313892
ENSG00000268896.1|RP11-256I23.1	0.000298912	1	6.69802	4.11033	2.58768							FRMD6-AS2	-1.37472	0.0120236	0.0435849
ENSG00000228598.1|MACC1-AS1	0.00174145	1	5.54846	2.96105	2.58741							RP11-350G8.5	-1.38018	2.27e-05	0.000291657
ENSG00000273615.1|RP11-1136G4.2	0.00015199	1	2.80275	0.221763	2.58099							RP11-558A11.2	-1.38322	0.00185518	0.00993166
ENSG00000280693.1|SH3PXD2A-AS1	8.96979e-17	1.37588e-12	14.916	12.3358	2.58024							RP1-117B12.4	-1.39315	0.000215238	0.00175113
ENSG00000231171.3|LINC01098	0.000145821	1	2.57844	0	2.57844							RP1-161P9.5	-1.39582	0.000117998	0.00108326
ENSG00000277895.1|RP11-114F3.4	9.74762e-09	0.000136067	9.12547	6.54779	2.57768							ITPKB-IT1	-1.39766	0.00815564	0.0320897
ENSG00000268655.1|CTB-60B18.10	0.000322116	1	6.63014	4.05605	2.57409							RP11-227H15.4	-1.39777	0.000358836	0.00264503
ENSG00000230005.2|SNAP47-AS1	5.33049e-05	0.655384	5.19892	2.62685	2.57207							RP11-276H19.1	-1.41211	0.00330559	0.0157713
ENSG00000267582.1|CTD-3252C9.2	0.00112999	1	5.65391	3.08311	2.57081							RP11-203J24.9	-1.41341	0.00370951	0.0172566
ENSG00000204362.5|RP11-380J14.1	4.2051e-05	0.519793	3.06356	0.493188	2.57037							PWRN1	-1.4135	0.0127492	0.0455727
ENSG00000281664.1|LINC00538	0.000178323	1	3.55137	0.983301	2.56807							RP11-646E18.2	-1.41501	0.0038601	0.0177876
ENSG00000248416.1|RP11-1191J2.4	0.000598159	1	5.4492	2.88177	2.56743							RP11-432I5.8	-1.41589	2.19e-09	1.73e-07
ENSG00000260454.1|RP11-367F23.2	0.000382468	1	3.81875	1.25138	2.56736							RP11-640L9.2	-1.42484	3.99e-06	7.17e-05
ENSG00000236760.1|AC019118.3	0.000271781	1	3.21547	0.648595	2.56687							RP11-35P15.1	-1.42591	0.00153311	0.00849135
ENSG00000238276.4|RP11-245J24.1	0.000938085	1	3.31906	0.752544	2.56652							RP11-707P17.1	-1.42695	0.00266819	0.0133323
ENSG00000233775.1|RP4-811H24.9	0.000187384	1	5.88611	3.32065	2.56547							RP11-291B21.2	-1.42732	0.000520733	0.00357285
ENSG00000267457.1|RP5-837J1.4	0.000518374	1	6.82884	4.26534	2.56351							CTA-221G9.7	-1.42806	0.0110745	0.0409433
ENSG00000274038.1|RP11-66H6.4	3.28602e-07	0.00442068	9.71586	7.15275	2.56312							RP3-510L9.1	-1.43158	0.000112829	0.00104675
ENSG00000250081.1|CTD-2116N20.1	3.69776e-09	5.21014e-05	11.3203	8.7586	2.56171							RP11-305L7.3	-1.43752	0.0061299	0.0256309
ENSG00000280325.1|AC074183.3	2.82817e-05	0.35287	9.51558	6.95575	2.55983							CTD-2306A12.1	-1.44147	0.00318414	0.0153227
ENSG00000255050.1|RP11-661A12.9	2.464e-11	3.59671e-07	12.3582	9.80015	2.55809							RP11-70C1.3	-1.45144	1.8e-06	3.73e-05
ENSG00000227619.1|RP11-492E3.2	4.00763e-19	6.22224e-15	13.8578	11.3002	2.55754							CTC-558O2.2	-1.45223	0.00448073	0.0200291
ENSG00000236751.1|LINC01186	1.66782e-15	2.53442e-11	12.7907	10.2333	2.55736							RP1-148H17.1	-1.45235	0.00367371	0.0171154
ENSG00000259094.1|RP11-77A13.1	0.000791991	1	3.23726	0.681467	2.55579							RP11-320N21.2	-1.45983	0.000951776	0.00577826
ENSG00000261780.2|CTD-2354A18.1	0.000824835	1	3.69987	1.1447	2.55517							RP11-245G13.2	-1.46355	0.000165692	0.00141545
ENSG00000260498.4|RP4-536B24.4	1.60839e-06	0.0211422	8.65796	6.10379	2.55417							AC016723.4	-1.46529	0.0082696	0.0324545
ENSG00000269321.1|CTC-453G23.4	0.00163551	1	4.34389	1.79086	2.55303							RP11-320N21.1	-1.46571	0.00034174	0.00254033
ENSG00000266924.1|RP11-154H12.2	0.000865563	1	3.53365	0.983462	2.55019							AC006129.2	-1.46891	2.96e-08	1.41e-06
ENSG00000214188.8|ST7-OT4	2.38292e-09	3.37017e-05	8.42351	5.87377	2.54974							RP11-380I10.4	-1.47002	0.00817222	0.0321387
ENSG00000177822.6|AC108142.1	1.56592e-05	0.197963	7.70699	5.17177	2.53522							RP11-239H6.2	-1.47335	0.00180437	0.00970016
ENSG00000254545.1|RP11-84A19.3	5.63708e-05	0.691895	6.9951	4.46337	2.53173							RP11-514D23.2	-1.47365	4.48e-06	7.9e-05
ENSG00000235578.1|XXbac-B33L19.4	0.000513428	1	2.76592	0.235347	2.53058							CTB-187M2.2	-1.47371	0.000176036	0.0014881
ENSG00000267922.1|AC007193.6	0.00177875	1	5.9969	3.46669	2.53021							KBTBD11-OT1	-1.47513	4.83e-06	8.41e-05
ENSG00000224116.5|INHBA-AS1	2.71931e-10	3.90656e-06	7.63532	5.10615	2.52916							RP11-386M24.9	-1.47547	0.00229418	0.0117701
ENSG00000261393.1|RP11-21B23.1	0.000715003	1	3.49237	0.96392	2.52845							RP11-284N8.3	-1.47584	8.53e-07	2.07e-05
ENSG00000253563.2|NKX2-1-AS1	0.00034186	1	2.52793	0	2.52793							RP11-501J20.5	-1.48296	2.68e-05	0.000333043
ENSG00000239353.1|RP11-492E3.51	0.000110717	1	8.2123	5.68513	2.52717							XXbac-B476C20.9	-1.48479	3.85e-07	1.11e-05
ENSG00000223486.1|AC092198.1	3.62484e-08	0.000499829	8.53603	6.01039	2.52564							AP000472.2	-1.48622	0.0021201	0.0110479
ENSG00000244286.1|ITGB5-AS1	0.00248135	1	4.33332	1.80794	2.52539							KB-1674E1.2	-1.49043	0.000282005	0.00216757
ENSG00000231217.1|RP11-1M18.1	2.66928e-05	0.333579	7.9529	5.42797	2.52492							AC007349.7	-1.49202	0.00792037	0.03134
ENSG00000273184.1|RP11-212P7.3	0.000129465	1	6.33448	3.81016	2.52432							CTC-558O2.1	-1.49448	0.000279381	0.00215116
ENSG00000264263.1|RP11-671P2.1	0.000968753	1	3.75728	1.23296	2.52432							RP4-811M8.1	-1.50393	0.000312225	0.00235279
ENSG00000254054.2|RP11-156K13.3	0.00122789	1	4.73072	2.20857	2.52214							CTD-2651B20.3	-1.5065	0.00458416	0.0203818
ENSG00000248187.1|RP11-184M15.1	0.00167412	1	6.59171	4.06971	2.522							AF131216.5	-1.50887	0.00624742	0.026009
ENSG00000232290.1|RP1-292B18.3	0.000982726	1	3.24607	0.724174	2.5219							RP11-432I5.6	-1.50983	0.0105928	0.0395237
ENSG00000234758.1|AC034228.4	0.00100479	1	3.48307	0.961712	2.52135							SMIM2-IT1	-1.51111	0.00578793	0.0245448
ENSG00000246130.1|RP11-875O11.2	6.28907e-05	0.769971	5.22628	2.70608	2.52021							RP1-140C12.2	-1.51782	0.0123257	0.0444572
ENSG00000261327.4|RP11-863P13.3	2.58337e-09	3.65185e-05	11.1867	8.6677	2.51901							RP11-93H12.4	-1.51813	0.00732239	0.0294199
ENSG00000256969.1|RP11-320N7.2	0.000801576	1	6.57934	4.06233	2.517							XXyac-YM21GA2.4	-1.51838	0.0013568	0.00770216
ENSG00000235214.1|FAM83C-AS1	1.16133e-07	0.00158056	9.40254	6.89117	2.51137							AC010890.1	-1.51925	0.000408696	0.00293996
ENSG00000267452.1|RP11-1018N14.5	1.28017e-06	0.0168944	7.01497	4.50597	2.509							CTA-929C8.6	-1.52409	0.00305717	0.0148605
ENSG00000267092.2|CTB-25B13.9	2.00261e-11	2.92662e-07	11.5194	9.01165	2.50779							AL122127.25	-1.52905	3.67e-07	1.07e-05
ENSG00000262585.1|RP11-353N14.5	3.78407e-20	5.9024e-16	12.6295	10.1232	2.50628							HLX-AS1	-1.53182	0.00158443	0.00873313
ENSG00000248965.1|CTB-174D11.2	0.00299648	1	4.00693	1.50147	2.50546							RP11-148O21.4	-1.53453	0.00323221	0.0155051
ENSG00000244036.3|RP11-306G20.1	7.03499e-05	0.85855	5.40779	2.9024	2.50539							AC051649.12	-1.53476	0.00038549	0.00280154
ENSG00000278910.2|BANCR	0.00119496	1	6.56744	4.06688	2.50056							AC079779.7	-1.5382	0.00501886	0.0219557
ENSG00000244564.1|RP11-14D22.1	0.000845255	1	6.3311	3.84387	2.48723							CCDC26	-1.53922	0.0125375	0.0450152
ENSG00000242082.1|RP1-90G24.10	1.14315e-06	0.0151102	8.10346	5.61641	2.48704							RP11-864I4.3	-1.54272	9.27e-05	0.000897216
ENSG00000251577.4|RP11-297P16.3	0.00147312	1	2.96922	0.484142	2.48508							TINCR	-1.55823	0.000116975	0.00107612
ENSG00000274269.1|RP4-545L17.12	0.000410117	1	7.01647	4.53214	2.48433							RP5-887A10.1	-1.56678	9.23e-06	0.000140694
ENSG00000256906.1|RP11-474D1.2	0.000362223	1	3.88914	1.40486	2.48428							RP11-640L9.1	-1.57203	9.75e-07	2.31e-05
ENSG00000254024.1|KB-1562D12.1	0.000117676	1	7.38199	4.90035	2.48163							RP11-433J8.1	-1.57292	0.00892164	0.0344809
ENSG00000260542.1|RP13-379O24.2	0.00016062	1	2.67583	0.196571	2.47926							RP11-285G1.9	-1.57357	1.23e-06	2.74e-05
ENSG00000255565.1|RP11-6B19.1	0.00257731	1	4.20029	1.72128	2.47901							RP11-290F5.1	-1.57382	1.65e-06	3.48e-05
ENSG00000258092.1|RP4-816N1.7	4.32078e-08	0.000594669	10.3898	7.91422	2.47553							CDKN2B-AS1	-1.58162	0.00155397	0.00859292
ENSG00000226122.1|DDC-AS1	0.000126159	1	6.4609	3.98803	2.47287							RP11-317J10.2	-1.58174	6.12e-07	1.58e-05
ENSG00000236065.2|RP1-117O3.2	0.000740044	1	4.5936	2.12373	2.46987							RP11-179B15.5	-1.58704	0.00187675	0.0100157
ENSG00000231194.1|FARP1-AS1	7.14208e-05	0.871333	9.42958	6.96248	2.4671							RP11-445F6.2	-1.58775	0.00207476	0.0108558
ENSG00000280321.1|RP11-1110F20.1	0.000452481	1	3.09306	0.634072	2.45899							RP11-1090M7.1	-1.59352	4.43e-05	0.000500017
ENSG00000267650.1|CTD-2553C6.1	0.000282731	1	5.81557	3.35733	2.45824							RP11-341G23.3	-1.6016	0.00040539	0.0029189
ENSG00000253983.2|RP1-16A9.1	0.000904921	1	4.52318	2.06681	2.45638							RP11-321G12.1	-1.60622	3.18e-06	5.98e-05
ENSG00000261568.1|RP11-524C21.2	0.000136808	1	5.834	3.38123	2.45277							CTC-255N20.1	-1.60694	0.0141496	0.0495478
ENSG00000226715.1|RP11-411H5.1	0.00169114	1	2.98975	0.541159	2.44859							LINC01229	-1.60908	0.00354692	0.0166743
ENSG00000256955.2|RP11-417L19.2	0.00106298	1	3.85624	1.40802	2.44821							RP11-69G7.1	-1.60909	0.0093785	0.0359317
ENSG00000272330.1|AC002044.4	0.00503041	1	6.32381	3.8774	2.44641							RP11-94C24.13	-1.61005	0.000131908	0.00118099
ENSG00000226416.1|MRPL23-AS1	0.000110572	1	7.08108	4.63906	2.44202							RP11-771K4.1	-1.61401	1.37e-05	0.000194039
ENSG00000236963.4|LINC01141	0.00014781	1	3.74742	1.30791	2.43951							RP11-867O8.5	-1.62164	0.000221946	0.00179666
ENSG00000227479.1|AC124861.1	0.000517241	1	2.43818	0	2.43818							RP11-542M13.2	-1.62348	0.000473713	0.00329957
ENSG00000281041.1|RP11-470E16.2	0.000924348	1	4.14726	1.71641	2.43085							RP11-136H19.1	-1.62659	0.000559506	0.00378815
ENSG00000273233.1|RP11-713D19.1	0.00179805	1	4.71552	2.29297	2.42255							AC026202.3	-1.63106	2.86e-06	5.45e-05
ENSG00000266975.1|FARSA-AS1	5.54307e-05	0.680689	7.87141	5.44888	2.42253							RP4-753F5.1	-1.63936	0.0056863	0.0242275
ENSG00000253258.1|RP11-539E17.5	0.000523148	1	2.87662	0.460191	2.41643							VSTM2A-OT1	-1.65419	0.000344206	0.00255495
ENSG00000260420.2|LA16c-444G7.2	0.000717073	1	5.89873	3.48365	2.41508							AC009133.17	-1.65833	5.4e-06	9.18e-05
ENSG00000254349.4|FLJ39080	0.000886347	1	3.9341	1.51941	2.41469							RP11-396O20.1	-1.65912	7.09e-05	0.000726109
ENSG00000224649.1|AF124730.4	0.000457857	1	7.29194	4.87813	2.41381							RP11-342A1.1	-1.67512	0.00390551	0.0179289
ENSG00000257526.2|RP11-20E24.1	1.40982e-09	2.00194e-05	11.1889	8.7756	2.41326							RP11-103J17.2	-1.67894	0.000271727	0.00210406
ENSG00000257654.1|RP11-497G19.2	0.00192875	1	6.07364	3.66053	2.4131							RP11-70C1.1	-1.68108	0.000286819	0.00219469
ENSG00000261124.1|AC135050.5	1.62969e-05	0.205879	8.90252	6.49333	2.40919							RP1-35C21.1	-1.68275	0.000230383	0.00185131
ENSG00000228792.2|RP11-354K1.2	8.2497e-06	0.10567	8.20365	5.79688	2.40677							FAM53B-AS1	-1.69154	0.00345574	0.0163256
ENSG00000256658.1|RP11-180M15.4	0.00478544	1	4.15287	1.74697	2.4059							CTD-2089N3.2	-1.69358	0.00337133	0.0160154
ENSG00000233611.3|AC079135.1	0.000318821	1	2.40452	0	2.40452							RP11-357D18.1	-1.69873	0.00437247	0.0195993
ENSG00000246334.2|PRR7-AS1	6.19367e-22	9.72034e-18	13.3033	10.9004	2.40291							RP13-497K6.1	-1.69935	0.000466281	0.00325518
ENSG00000231193.1|RP11-462B18.2	0.00161575	1	3.40358	1.00659	2.39699							RP11-43N5.1	-1.70311	1.47e-05	0.000204802
ENSG00000257781.1|RP11-110L15.1	0.00098336	1	2.63917	0.245369	2.3938							RP11-2I17.4	-1.72406	7.32e-06	0.000117281
ENSG00000232335.1|RP11-435D7.3	0.00119632	1	3.8313	1.43761	2.39368							AC106869.2	-1.72512	1.46e-05	0.000203694
ENSG00000238133.5|MLK7-AS1	2.69684e-17	4.14773e-13	12.503	10.1097	2.39332							LINC01055	-1.7416	9.92e-05	0.00094722
ENSG00000254028.1|AC083843.2	0.001234	1	4.73331	2.34069	2.39262							HORMAD2-AS1	-1.74286	0.000998009	0.00600726
ENSG00000247473.2|CARS-AS1	7.02039e-06	0.0901629	6.93499	4.5457	2.38929							LINC00563	-1.74652	0.00527515	0.0227945
ENSG00000224271.4|RP11-191L9.4	0.000710303	1	2.58807	0.200245	2.38783							RP11-963H4.5	-1.75189	0.00699471	0.0284123
ENSG00000267703.1|CTD-2013N17.4	0.00193331	1	3.63124	1.24526	2.38598							RP11-361L15.4	-1.75594	3.85e-05	0.000446461
ENSG00000228135.1|LINC01494	0.00119376	1	3.74277	1.36075	2.38202							KIAA0125	-1.75704	3.61e-08	1.64e-06
ENSG00000273063.1|RP11-334G22.1	0.00143179	1	3.1464	0.766473	2.37992							RP11-146D12.2	-1.76054	2.28e-06	4.53e-05
ENSG00000230914.2|AC004840.8	0.00141079	1	4.06364	1.68457	2.37907							CTA-150C2.13	-1.76223	5.68e-05	0.000607465
ENSG00000279691.1|RP11-485M7.2	6.15953e-09	8.63689e-05	11.006	8.63352	2.3725							RP11-616M22.5	-1.76552	9.45e-07	2.25e-05
ENSG00000163009.7|C2orf48	2.80058e-18	4.33193e-14	12.8482	10.4768	2.37139							LINC01014	-1.7737	0.00413806	0.0187472
ENSG00000268066.4|FMR1-AS1	1.53085e-05	0.193653	6.88366	4.51361	2.37005							CTD-3179P9.1	-1.77417	0.000808263	0.00506524
ENSG00000225761.1|RP11-417O11.5	0.00266479	1	7.5153	5.1472	2.3681							CTD-2385L22.2	-1.77781	7.52e-05	0.000761076
ENSG00000280326.1|RP11-642A1.1	0.00186757	1	4.72884	2.36114	2.3677							AC104024.1	-1.79086	0.000106948	0.00100431
ENSG00000274507.1|RP5-965G21.5	0.00310815	1	5.59374	3.22694	2.3668							LINC00092	-1.79587	8.85e-10	7.98e-08
ENSG00000231149.2|RP11-10J18.3	0.00246643	1	3.44437	1.07798	2.36639							RP11-12D24.10	-1.80914	0.00431929	0.019392
ENSG00000264340.1|RP11-231E4.3	0.000776736	1	2.36277	0	2.36277							AC007182.6	-1.81142	0.000543753	0.0036986
ENSG00000225951.1|ODF2-AS1	0.000104586	1	9.09423	6.7328	2.36142							CTD-3193O13.1	-1.8154	1.28e-05	0.000184996
ENSG00000277559.1|RP11-434E6.4	0.000358037	1	7.54056	5.18034	2.36022							RP11-504A18.1	-1.83528	0.000288208	0.00220312
ENSG00000259807.1|RP11-426C22.4	9.37821e-13	1.39229e-08	11.297	8.93766	2.35938							RP11-95I16.6	-1.84398	2.46e-05	0.000311168
ENSG00000273980.1|RP13-49I15.6	0.00193857	1	6.89291	4.53361	2.3593							AC104699.1	-1.84855	1.22e-06	2.73e-05
ENSG00000274598.1|RP11-423G4.10	0.00334255	1	4.79883	2.44	2.35883							RP11-768B22.2	-1.87439	2.3e-08	1.16e-06
ENSG00000225742.4|RP11-513G11.4	0.000537495	1	5.5317	3.1729	2.35879							XXyac-YM21GA2.7	-1.88208	0.000160211	0.0013755
ENSG00000250917.1|RP4-785G19.5	7.11326e-15	1.07631e-10	13.1751	10.8182	2.35684							RP11-459O16.8	-1.88373	4.59e-06	8.06e-05
ENSG00000215417.9|MIR17HG	1.46745e-19	2.28292e-15	14.0483	11.6922	2.35615							LINC01080	-1.88667	0.000183481	0.00153793
ENSG00000260944.1|FOXC2-AS1	0.00291982	1	3.15399	0.797841	2.35614							AL928768.3	-1.89119	2.8e-07	8.57e-06
ENSG00000276012.1|RP11-397O8.7	0.00201483	1	3.3675	1.01257	2.35493							LINC00648	-1.89166	0.00141026	0.00794254
ENSG00000231742.4|LINC01273	1.07988e-09	1.53656e-05	12.4866	10.132	2.35455							AC128709.2	-1.90275	0.000107078	0.00100508
ENSG00000269927.1|RP6-91H8.3	7.68662e-05	0.93623	5.71067	3.35624	2.35443							AC007386.2	-1.9219	0.000135412	0.00120674
ENSG00000272167.2|PROX1-AS1	0.0002186	1	6.14487	3.79506	2.34981							LINC00402	-1.92983	7.84e-06	0.000124239
ENSG00000226917.4|LINC01276	0.000109569	1	5.89113	3.54146	2.34967							RP5-1063M23.1	-1.93162	0.0051676	0.0224461
ENSG00000274001.1|RP11-5G9.5	1.53152e-06	0.0201518	9.54468	7.20063	2.34405							RP11-574O7.1	-1.94809	0.00853921	0.033317
ENSG00000278893.1|RP11-229O3.1	0.000212605	1	6.06552	3.72245	2.34307							RP11-567C2.1	-1.94821	6.33e-08	2.58e-06
ENSG00000215866.6|LINC01356	7.57946e-19	1.17497e-14	13.0909	10.7535	2.33739							LINC00494	-1.95034	1.15e-07	4.16e-06
ENSG00000246339.5|EXTL3-AS1	5.66925e-14	8.52088e-10	10.3175	7.98249	2.33506							RP11-404P21.3	-1.95045	2.01e-06	4.09e-05
ENSG00000262006.1|RP11-700H6.4	0.00293392	1	6.53537	4.20503	2.33034							RP11-63P12.7	-1.96944	1.97e-05	0.000260294
ENSG00000214248.2|CTD-3193O13.12	2.5014e-10	3.59577e-06	8.05123	5.72095	2.33029							LINC00955	-1.97023	0.000292595	0.00223277
ENSG00000275630.1|RP6-65G23.5	0.000440005	1	9.19851	6.86835	2.33017							RP11-202A13.1	-1.99701	1.05e-05	0.000156892
ENSG00000232445.1|RP11-132A1.4	1.95332e-18	3.02374e-14	16.8441	14.514	2.33005							AC092667.2	-2.00316	8.46e-05	0.000832976
ENSG00000259518.1|LINC01583	0.000281791	1	3.26273	0.933081	2.32965							RP11-747D18.1	-2.02745	1.38e-05	0.000195309
ENSG00000241818.1|RP11-1000B6.2	0.00158591	1	4.67554	2.35387	2.32167							LINC00974	-2.02757	3.01e-05	0.000367219
ENSG00000255843.1|AP000593.7	1.52602e-06	0.0200824	8.99925	6.67924	2.32001							RP11-434H14.1	-2.042	8.75e-05	0.000856248
ENSG00000279184.1|RP3-323A16.1	9.99499e-17	1.53273e-12	9.00262	6.68461	2.31801							RP11-415C15.2	-2.04579	0.00046814	0.00326519
ENSG00000256007.1|ARAP1-AS1	0.00257147	1	3.59318	1.2777	2.31547							AC092652.1	-2.05174	3.95e-05	0.000456305
ENSG00000232490.5|OSBPL10-AS1	0.000498916	1	5.085	2.76981	2.31519							RP11-232L2.2	-2.06659	0.000406925	0.0029279
ENSG00000271959.1|CTD-3064M3.7	5.0948e-10	7.28812e-06	10.2929	7.97839	2.31452							AC006129.3	-2.15183	9.02e-07	2.17e-05
ENSG00000261373.1|VPS9D1-AS1	5.02564e-22	7.88975e-18	17.1233	14.8092	2.31409							RP11-855A2.5	-2.15973	1.78e-05	0.000240199
ENSG00000273388.1|RP11-401O9.4	0.000622866	1	6.04691	3.73535	2.31157							RP1-56J10.8	-2.19469	1.95e-06	3.98e-05
ENSG00000231210.2|LINC01510	0.0026468	1	4.44446	2.13996	2.30451							RP11-380P13.1	-2.20073	5.17e-06	8.84e-05
ENSG00000228470.1|RP11-176D17.3	0.000494718	1	7.14051	4.84003	2.30048							RP11-396O20.2	-2.22418	9.49e-07	2.26e-05
ENSG00000278716.1|LA16c-352F7.1	3.70832e-06	0.04816	8.64072	6.34116	2.29956							RP11-437J2.3	-2.25674	0.000315094	0.00237033
ENSG00000274238.1|RP11-115D19.3	0.00490214	1	3.74704	1.44763	2.29942							RP1-37N7.1	-2.29564	1.2e-05	0.000175316
ENSG00000130600.14|H19	5.21979e-11	7.58853e-07	16.5238	14.2247	2.29907							RP11-336A10.4	-2.30877	0.000602099	0.00400902
ENSG00000232034.1|AC092168.2	1.12151e-06	0.0148297	9.29695	7.00131	2.29564							RP11-526F3.1	-2.36588	0.000160751	0.00137976
ENSG00000224945.1|RP11-82L18.2	7.29391e-19	1.13114e-14	13.8668	11.5713	2.29549							CTC-490G23.4	-2.41327	3e-06	5.7e-05
ENSG00000233605.2|AC073628.1	0.000517241	1	2.29476	0	2.29476							RP4-651E10.4	-2.44616	1.26e-07	4.46e-06
ENSG00000244300.2|GATA2-AS1	6.50146e-14	9.76715e-10	14.6209	12.3263	2.29459							CASC18	-2.46718	2.47e-07	7.74e-06
ENSG00000255847.4|RP11-167N4.2	0.000672841	1	2.95129	0.657201	2.29409							CTD-2023N9.1	-2.54542	1.33e-06	2.92e-05
ENSG00000237222.3|AC090505.6	6.52916e-06	0.0839715	5.8645	3.57146	2.29303							RP11-164H13.1	-2.57549	1.85e-05	0.000247589
ENSG00000270000.1|RP3-449M8.9	2.22689e-06	0.0291255	9.97487	7.68228	2.29258							LLNLR-249E10.1	-2.57868	1.46e-06	3.16e-05
ENSG00000228718.1|RP11-145H9.3	0.00050003	1	2.51896	0.230123	2.28884							RP11-795J1.1	-2.82004	1.43e-05	0.000200721
ENSG00000231081.1|RP4-760C5.3	5.67475e-11	8.24542e-07	11.8306	9.54183	2.28881							KB-1410C5.3	-2.93772	1.9e-05	0.000253028
ENSG00000255355.1|AP000640.2	0.000507405	1	6.24289	3.95532	2.28758							RP11-209E8.1	-3.02485	1.56e-08	8.49e-07
ENSG00000259952.1|AC009133.15	0.00297577	1	3.00582	0.718998	2.28683							DYX1C1-CCPG1	-3.04692	3.7e-05	0.000433
ENSG00000236116.1|AC064853.2	0.00149062	1	2.75957	0.474212	2.28535							RP11-1151B14.4	-3.065	5.29e-10	5.35e-08
ENSG00000273812.1|WI2-87327B8.2	3.80696e-08	0.000524561	10.1969	7.91174	2.28519
ENSG00000262339.4|RP11-1197K16.2	0.00281764	1	5.18366	2.90762	2.27605
ENSG00000234753.4|FOXP4-AS1	1.77408e-22	2.7901e-18	15.6611	13.3869	2.27414
ENSG00000223999.1|LL22NC03-102D1.18	0.00196454	1	3.04099	0.767244	2.27375
ENSG00000272502.1|RP11-713M15.2	2.9481e-20	4.60021e-16	16.0117	13.7382	2.27354
ENSG00000272259.4|RP11-305P22.9	0.000218693	1	5.38214	3.11569	2.26645
ENSG00000260253.1|RP4-676L2.1	0.000417007	1	6.25644	3.99049	2.26595
ENSG00000229869.1|RP11-363N22.2	0.000227757	1	6.60205	4.33823	2.26381
ENSG00000261334.1|RP11-65J3.14	0.00032725	1	4.38189	2.1205	2.26139
ENSG00000233222.2|RP11-216N14.9	0.00182349	1	2.52072	0.264546	2.25618
ENSG00000255959.1|RP11-804A23.2	0.000116182	1	7.31478	5.06023	2.25454
ENSG00000237259.1|RP4-568F9.3	0.00272815	1	5.7599	3.50796	2.25194
ENSG00000225833.1|GS1-594A7.3	0.00399266	1	3.3714	1.12027	2.25114
ENSG00000257771.4|RP11-70F11.8	0.000247681	1	3.59058	1.34073	2.24985
ENSG00000226965.1|AC003088.1	0.00355699	1	3.9975	1.74783	2.24967
ENSG00000261670.1|RP11-1C8.5	2.20974e-05	0.277344	5.85399	3.60514	2.24886
ENSG00000224532.2|RP3-470L22.1	0.00255035	1	3.45744	1.21079	2.24665
ENSG00000259631.1|RP11-557C18.4	0.00374276	1	3.80486	1.56481	2.24005
ENSG00000272843.1|RP11-313P13.5	5.56226e-08	0.000763421	10.0675	7.8315	2.23596
ENSG00000262380.1|CTB-193M12.3	0.00228658	1	6.00103	3.76623	2.23481
ENSG00000275966.1|RP11-1055B8.9	6.14068e-10	8.7738e-06	12.7951	10.561	2.23408
ENSG00000263787.1|RP11-456D7.1	0.000435534	1	6.87836	4.64456	2.2338
ENSG00000253877.4|RP11-946L20.2	0.000929699	1	2.45507	0.222501	2.23257
ENSG00000233304.4|LINC01346	0.000653933	1	3.70672	1.4758	2.23093
ENSG00000259999.1|RP11-252K23.1	0.00498883	1	3.28705	1.05764	2.2294
ENSG00000232821.1|AC003986.6	0.00122108	1	4.51698	2.28938	2.22759
ENSG00000267512.1|CTC-250I14.3	0.000478969	1	8.33239	6.10497	2.22742
ENSG00000249084.1|RP11-376O6.2	0.00360029	1	4.36703	2.14217	2.22486
ENSG00000197301.6|RP11-366L20.2	2.157e-12	3.19107e-08	10.2737	8.05237	2.22129
ENSG00000227932.1|RP13-16H11.2	0.00171488	1	2.22056	0	2.22056
ENSG00000214145.5|LINC00887	1.10223e-07	0.00150047	7.40697	5.19579	2.21118
ENSG00000254687.1|RP11-162D9.3	0.00128624	1	2.66757	0.457588	2.20998
ENSG00000240893.1|RP11-572C15.5	0.000888934	1	2.60423	0.394596	2.20963
ENSG00000280070.1|RP11-907D1.3	0.000436414	1	3.42545	1.22116	2.20429
ENSG00000270141.3|TERC	0.000991955	1	6.1858	3.98358	2.20223
ENSG00000229557.1|LINC00379	0.00220254	1	2.91672	0.715624	2.2011
ENSG00000271314.1|RP11-435O5.6	0.000259956	1	7.60277	5.4065	2.19627
ENSG00000228886.1|RP11-290D2.3	0.000316777	1	9.55239	7.35901	2.19338
ENSG00000224652.1|LINC00885	0.000167357	1	6.16021	3.96777	2.19244
ENSG00000267610.2|AC007787.2	0.00311387	1	4.18305	1.99088	2.19217
ENSG00000257004.1|RP11-180M15.3	0.00543232	1	4.07973	1.88914	2.19059
ENSG00000270052.1|WI2-80269A6.1	0.00271748	1	3.91458	1.7247	2.18988
ENSG00000241475.1|RP4-781K5.5	0.000823895	1	2.41026	0.220458	2.1898
ENSG00000257829.1|RP11-845M18.6	3.26655e-05	0.406326	9.23329	7.04365	2.18964
ENSG00000277545.1|RP11-73M11.3	0.00449407	1	3.90725	1.71843	2.18881
ENSG00000183242.10|WT1-AS	0.000972691	1	4.99042	2.80425	2.18616
ENSG00000260019.1|RP11-218F4.1	0.00213843	1	2.8232	0.640674	2.18253
ENSG00000279480.1|RP13-977J11.3	0.00294781	1	3.76876	1.59145	2.17731
ENSG00000234261.2|RP11-146I2.1	0.00192152	1	4.33388	2.15671	2.17717
ENSG00000240758.2|RP11-155G14.6	5.36113e-12	7.89266e-08	10.8216	8.64456	2.17703
ENSG00000268056.4|CTD-3032J10.2	0.00539877	1	4.43378	2.25818	2.1756
ENSG00000234111.5|RP11-364P22.1	0.000483003	1	2.17199	0	2.17199
ENSG00000213994.3|RP11-414H17.5	0.00559058	1	6.6702	4.49845	2.17175
ENSG00000267159.2|AC005391.2	0.00533361	1	4.8194	2.64872	2.17068
ENSG00000232298.2|RP11-10N16.3	0.000206665	1	6.31857	4.14968	2.16888
ENSG00000279136.1|LA16c-335H7.2	0.00335494	1	2.74227	0.57451	2.16776
ENSG00000224034.1|RP11-445P17.8	0.000140405	1	8.91297	6.74571	2.16725
ENSG00000229618.1|AC011288.2	0.00282313	1	3.71158	1.54659	2.165
ENSG00000257438.1|RP11-114F10.3	0.00134058	1	2.38734	0.222447	2.16489
ENSG00000279347.1|RP11-85I17.2	1.1188e-14	1.69017e-10	11.5427	9.37835	2.16438
ENSG00000280042.1|RP11-71H17.8	0.000557952	1	6.14188	3.97903	2.16285
ENSG00000249781.5|CTD-2143L24.1	0.000311513	1	2.3597	0.199345	2.16036
ENSG00000253490.4|AC145110.1	4.62321e-06	0.0598105	7.08165	4.92346	2.15819
ENSG00000281327.1|LINC01338	0.00273899	1	2.89604	0.738173	2.15787
ENSG00000235493.1|AC092415.1	0.00342107	1	4.9687	2.81106	2.15764
ENSG00000269300.1|CTD-2529P6.3	0.000195447	1	7.8151	5.65872	2.15638
ENSG00000231990.1|RP11-53B5.1	0.00714915	1	3.19746	1.04151	2.15595
ENSG00000280016.1|RP11-191F9.1	0.00370495	1	2.71423	0.558388	2.15584
ENSG00000236140.1|RP11-89F3.2	0.00620525	1	5.05814	2.90264	2.15549
ENSG00000266717.1|RP11-855A2.3	0.000648882	1	7.62583	5.47094	2.15489
ENSG00000279676.1|CTB-147C22.6	0.000949259	1	2.15469	0	2.15469
ENSG00000230699.2|RP11-54O7.1	3.59148e-06	0.0466606	7.6077	5.45403	2.15367
ENSG00000226380.6|AC058791.1	1.87037e-22	2.94115e-18	13.1473	10.9942	2.15306
ENSG00000230768.6|RP11-251P6.1	0.000439725	1	2.51701	0.366996	2.15001
ENSG00000279527.1|RP11-83B20.2	0.00646201	1	3.63097	1.48406	2.14692
ENSG00000233064.2|RP3-380B8.4	6.78301e-06	0.0871617	8.98964	6.84683	2.14281
ENSG00000254236.1|KB-1639H6.2	0.00132096	1	2.14059	0	2.14059
ENSG00000280299.1|RP11-583F2.7	0.000112269	1	7.28811	5.14877	2.13934
ENSG00000225839.2|TRMT2B-AS1	0.00458181	1	6.11243	3.97438	2.13805
ENSG00000272702.1|RP11-44N22.3	1.45484e-15	2.21209e-11	10.631	8.49331	2.13773
ENSG00000262668.1|AJ003147.9	0.00163378	1	2.36551	0.231274	2.13424
ENSG00000244791.2|RP11-65D17.1	0.00134343	1	3.57156	1.4374	2.13416
ENSG00000280474.1|RP11-216B9.8	0.00273661	1	5.04051	2.91195	2.12856
ENSG00000253507.4|CTD-2501M5.1	0.000954649	1	2.35268	0.224617	2.12807
ENSG00000248432.1|RP11-269F21.2	0.00132096	1	2.12749	0	2.12749
ENSG00000261240.1|RP11-304L19.4	0.00229347	1	5.10358	2.97619	2.12739
ENSG00000224884.1|AC034187.2	0.00117777	1	2.35975	0.232796	2.12695
ENSG00000234832.1|RP3-322G13.7	7.3071e-09	0.000102277	9.34986	7.22317	2.12669
ENSG00000279175.1|CTA-414D7.1	2.47118e-08	0.000342011	6.76359	4.6377	2.12588
ENSG00000267143.1|RP11-677O4.6	0.00405557	1	2.93512	0.809408	2.12571
ENSG00000261744.1|RP11-21B21.4	6.28994e-08	0.000861974	10.4382	8.3133	2.12493
ENSG00000275665.1|CTB-58E17.9	3.29769e-05	0.410134	8.84564	6.72201	2.12363
ENSG00000256306.1|RP11-4N23.1	0.0010145	1	2.12349	0	2.12349
ENSG00000232684.1|ATP11A-AS1	0.00276668	1	3.89754	1.77522	2.12232
ENSG00000254397.1|CTD-2371O3.2	1.90968e-06	0.0250359	9.63549	7.51398	2.12151
ENSG00000279481.1|RP11-181K12.1	1.44063e-05	0.182456	7.41964	5.30046	2.11918
ENSG00000258010.3|RP11-210M15.1	0.00202458	1	3.33518	1.2173	2.11788
ENSG00000260536.1|RP5-1085F17.4	1.8826e-05	0.237076	10.2584	8.14146	2.11689
ENSG00000269873.1|CTD-2587H19.3	0.00101874	1	7.47044	5.35371	2.11673
ENSG00000261267.1|RP11-44I10.3	0.00732339	1	8.99314	6.87855	2.11459
ENSG00000254094.1|AC078852.1	0.000551424	1	6.93449	4.8205	2.11399
ENSG00000251387.1|CTB-35F21.3	0.00624493	1	4.39728	2.28379	2.11349
ENSG00000237643.1|RP11-462G2.1	3.01737e-05	0.375873	16.3564	14.2437	2.11267
ENSG00000124915.9|DKFZP434K028	4.3408e-07	0.00581711	8.62392	6.51161	2.11231
ENSG00000271199.1|RP13-216E22.5	1.59522e-05	0.20162	9.08912	6.97905	2.11007
ENSG00000255418.4|RP11-266A24.1	0.00311965	1	5.66004	3.55111	2.10893
ENSG00000224409.1|RP11-114B7.6	0.00410461	1	3.14043	1.03225	2.10819
ENSG00000258825.1|AL133168.3	0.00518937	1	3.70246	1.59462	2.10784
ENSG00000226172.2|RP4-712E4.1	0.00132838	1	2.33403	0.231573	2.10245
ENSG00000253632.1|RP11-486M23.1	0.00287362	1	6.35101	4.24873	2.10228
ENSG00000232139.4|LINC00867	0.000580689	1	6.88475	4.78449	2.10025
ENSG00000267044.1|AC005757.6	0.00529318	1	5.64626	3.54774	2.09852
ENSG00000268204.1|CTD-3214H19.6	2.65126e-10	3.80933e-06	11.797	9.69878	2.09821
ENSG00000180869.4|LINC01555	1.03994e-12	1.54307e-08	11.4354	9.33759	2.09785
ENSG00000225218.1|AP001628.6	1.14506e-08	0.000159633	12.2735	10.1763	2.09723
ENSG00000271757.1|RP11-111M22.5	1.83479e-05	0.231165	8.89469	6.79998	2.0947
ENSG00000257769.1|CTB-193M12.1	0.00511836	1	3.76954	1.67598	2.09355
ENSG00000259001.3|RPPH1	0.0103751	1	5.51103	3.42386	2.08716
ENSG00000254933.1|RP11-619A14.2	0.00048898	1	8.79701	6.71033	2.08667
ENSG00000261978.1|CTD-2529O21.2	0.00169471	1	6.1773	4.09278	2.08452
ENSG00000229263.1|AC004691.5	0.0171518	1	6.02416	3.94005	2.08411
ENSG00000262001.1|DLGAP1-AS2	1.75887e-23	2.77287e-19	16.0334	13.9494	2.08403
ENSG00000258435.1|RP11-711D18.2	0.000206972	1	7.33889	5.25944	2.07945
ENSG00000256196.1|RP11-881M11.4	0.00250922	1	5.11554	3.03701	2.07854
ENSG00000238062.4|SPATA3-AS1	1.3132e-17	2.02482e-13	11.9061	9.82902	2.07711
ENSG00000230269.5|RP1-40E16.9	0.0040508	1	5.38067	3.30358	2.07709
ENSG00000268047.1|AC018766.6	6.63323e-08	0.000908487	11.3967	9.32022	2.07648
ENSG00000255438.2|CTD-2653D5.1	3.59901e-07	0.00483527	8.63075	6.55441	2.07633
ENSG00000236269.1|ENO1-IT1	8.26314e-07	0.0109792	9.76781	7.69547	2.07233
ENSG00000258766.1|DIO2-AS1	0.00118031	1	2.49219	0.420576	2.07162
ENSG00000250735.4|RP11-567N4.3	0.00386192	1	2.51285	0.44182	2.07103
ENSG00000271032.1|CTD-2527I21.14	1.57435e-14	2.37601e-10	14.0626	11.9921	2.07042
ENSG00000259418.1|RP11-109D20.1	0.00437859	1	3.24133	1.17469	2.06663
ENSG00000272312.1|RP11-239L20.6	0.00504226	1	3.81571	1.74952	2.0662
ENSG00000272844.1|RP11-484K9.4	1.24897e-05	0.158694	8.89842	6.8352	2.06322
ENSG00000264222.1|RP11-757O6.1	5.88722e-06	0.0758216	9.46644	7.40424	2.0622
ENSG00000279770.1|LINC00552	0.000399077	1	6.362	4.30134	2.06066
ENSG00000266237.1|RP11-25D3.1	0.0016126	1	2.29356	0.235286	2.05827
ENSG00000233262.1|RP11-380F14.2	0.00234036	1	2.31744	0.259583	2.05786
ENSG00000224854.3|CDKN2A-AS1	0.00265214	1	2.95556	0.899762	2.0558
ENSG00000278957.1|RP11-89K21.2	0.00123695	1	2.0543	0	2.0543
ENSG00000226644.4|RP11-128M1.1	1.50171e-13	2.24655e-09	13.0709	11.0177	2.05325
ENSG00000238279.1|BX470102.3	8.28946e-20	1.29166e-15	16.4001	14.3491	2.051
ENSG00000261798.1|RP1-118J21.25	6.51256e-15	9.86001e-11	12.3618	10.3117	2.05006
ENSG00000272899.2|RP11-309L24.4	1.19386e-19	1.85836e-15	14.58	12.5306	2.0494
ENSG00000251526.1|RP11-381N20.1	0.00258717	1	6.096	4.05423	2.04176
ENSG00000276408.1|RP11-490B18.5	2.12908e-06	0.0278633	9.36028	7.3195	2.04079
ENSG00000269846.1|RP4-621N11.2	3.61464e-05	0.448685	6.50982	4.46997	2.03985
ENSG00000249275.1|RP11-364P22.2	0.00168532	1	2.27101	0.231367	2.03964
ENSG00000277173.1|CTD-2024F21.1	6.60984e-06	0.0849959	9.01059	6.97251	2.03808
ENSG00000248597.1|RP11-259O2.2	0.00523269	1	2.78119	0.744647	2.03654
ENSG00000251688.1|RP11-752L20.5	0.00224464	1	2.89965	0.864643	2.035
ENSG00000226963.1|AC078883.4	0.00173664	1	7.36726	5.33273	2.03454
ENSG00000236498.1|AC107081.5	8.19375e-14	1.22939e-09	12.6231	10.59	2.03307
ENSG00000259977.1|AL121578.2	0.00277039	1	2.50267	0.469935	2.03274
ENSG00000183674.10|LINC00518	0.00122061	1	2.62534	0.596519	2.02882
ENSG00000236651.1|DLX2-AS1	0.00134094	1	2.4519	0.428485	2.02341
ENSG00000255507.4|RP11-535A19.2	3.25229e-11	4.74022e-07	9.67791	7.65596	2.02195
ENSG00000237128.1|RP11-351M16.3	0.00611918	1	4.68732	2.66545	2.02187
ENSG00000253554.4|RP11-32K4.1	0.00319891	1	2.66161	0.641919	2.0197
ENSG00000237074.1|RP11-6J21.2	0.00289286	1	2.90386	0.885761	2.0181
ENSG00000273551.1|RP11-616M22.11	0.000216252	1	8.19982	6.18395	2.01587
ENSG00000259670.1|RP11-485O10.2	0.00171488	1	2.01554	0	2.01554
ENSG00000257683.1|RP11-110L15.2	0.00421435	1	2.96556	0.950608	2.01495
ENSG00000205592.12|MUC19	4.74023e-05	0.584091	2.9282	0.917069	2.01113
ENSG00000277268.1|RP11-445F12.1	0.000857888	1	2.195	0.186512	2.00849
ENSG00000255247.1|CTD-2523D13.1	0.0036975	1	2.48075	0.474783	2.00596
ENSG00000257253.2|RP11-70F11.7	0.00238143	1	2.47664	0.471091	2.00555
ENSG00000234019.1|RP11-236P24.3	0.0043435	1	2.73443	0.729608	2.00482
ENSG00000257241.1|RP11-611E13.3	0.00686166	1	3.53803	1.53458	2.00345
ENSG00000232519.2|RP11-29H23.4	0.000134794	1	8.19126	6.18831	2.00295
ENSG00000257279.1|RP11-231I16.1	1.46542e-08	0.000203928	8.31473	6.31478	1.99995
ENSG00000229967.1|RP11-366F6.2	0.0019518	1	1.99964	0	1.99964
ENSG00000248112.1|RP11-78C3.1	0.00504633	1	3.3699	1.3704	1.9995
ENSG00000265992.1|ESRG	0.00319167	1	3.4233	1.42701	1.99629
ENSG00000196756.10|SNHG17	6.19208e-23	9.74881e-19	17.9155	15.9289	1.98661
ENSG00000230392.1|RP5-1139I1.1	0.00135008	1	3.27796	1.29184	1.98612
ENSG00000182912.6|TSPEAR-AS2	1.54446e-11	2.26063e-07	11.335	9.35147	1.9835
ENSG00000275812.1|RP4-697K14.15	1.25599e-09	1.78476e-05	11.4857	9.50338	1.98228
ENSG00000275620.1|FLJ16779	6.1195e-08	0.000838738	9.25571	7.27617	1.97953
ENSG00000229414.2|KCNQ1-AS1	0.00261808	1	5.07804	3.09932	1.97873
ENSG00000268287.1|CTB-60B18.18	0.0019679	1	2.20349	0.225228	1.97826
ENSG00000279474.1|CTD-2286N8.1	0.00300851	1	4.51198	2.53447	1.97751
ENSG00000277901.1|RP5-851M4.1	0.000457209	1	7.09191	5.11444	1.97748
ENSG00000279181.1|RP11-711M9.2	0.0151056	1	3.4173	1.44032	1.97697
ENSG00000254639.1|CTD-2589M5.5	0.0062175	1	4.16438	2.1899	1.97448
ENSG00000237525.5|AC012668.2	0.000866841	1	2.19109	0.216883	1.97421
ENSG00000179066.7|CTD-2527I21.15	0.000129077	1	7.57415	5.60216	1.97198
ENSG00000272438.1|RP11-54O7.16	0.00230471	1	6.10329	4.13204	1.97125
ENSG00000259676.1|RP11-343B18.2	0.00657272	1	4.44019	2.47091	1.96928
ENSG00000258868.1|RP11-816J8.1	0.00714832	1	2.6868	0.718522	1.96828
ENSG00000232212.1|RP11-398M15.1	0.0019518	1	1.96623	0	1.96623
ENSG00000225442.2|MPRIP-AS1	0.00381306	1	5.59503	3.63153	1.9635
ENSG00000224959.1|AC017002.2	0.000855503	1	6.31874	4.35645	1.96229
ENSG00000255443.1|RP1-68D18.4	1.58908e-13	2.37679e-09	13.0215	11.0601	1.96138
ENSG00000204949.7|FAM83A-AS1	0.000842965	1	6.73438	4.77323	1.96115
ENSG00000226097.4|AC099342.1	0.00333925	1	3.28541	1.32844	1.95696
ENSG00000224050.1|RP1-90G24.6	9.48681e-06	0.121232	8.91991	6.96455	1.95536
ENSG00000254739.1|RP13-46H24.1	2.86549e-05	0.357356	8.63661	6.68129	1.95532
ENSG00000277579.1|CTC-268N12.3	0.0137331	1	4.02203	2.06859	1.95344
ENSG00000222033.1|LINC01124	5.31584e-15	8.05457e-11	14.2802	12.3296	1.95061
ENSG00000236501.4|AC079305.11	0.00559727	1	3.55308	1.60528	1.9478
ENSG00000280354.1|RP11-83B20.4	0.00834954	1	2.98982	1.04226	1.94756
ENSG00000228526.2|RP3-510D11.1	4.19952e-07	0.00563072	9.79439	7.848	1.94638
ENSG00000240405.4|LINC01212	0.00217263	1	2.76034	0.815854	1.94449
ENSG00000235834.1|RP1-60N8.1	0.00429597	1	2.95904	1.01471	1.94433
ENSG00000279815.1|RP11-394B2.7	0.00726481	1	3.17811	1.23455	1.94356
ENSG00000272620.1|AFAP1-AS1	3.9465e-06	0.0512176	11.1299	9.18785	1.94202
ENSG00000272218.1|RP11-11N5.3	0.00773606	1	8.05169	6.11035	1.94134
ENSG00000235843.1|RP13-16H11.5	0.00746566	1	5.75369	3.81305	1.94065
ENSG00000257746.1|RP11-202G11.2	0.0083604	1	4.3679	2.42854	1.93936
ENSG00000259416.2|RP11-158M2.5	0.000684585	1	8.19123	6.25222	1.93902
ENSG00000231776.4|RP1-90L14.1	0.00348899	1	2.38551	0.446582	1.93893
ENSG00000261687.1|RP11-473C18.3	9.04714e-05	1	8.58017	6.64416	1.93601
ENSG00000279591.1|AC002044.1	0.000126008	1	8.36988	6.43414	1.93574
ENSG00000280623.1|PCAT14	5.01943e-05	0.617892	7.76878	5.83367	1.93511
ENSG00000253686.1|LINC01484	9.75414e-12	1.43123e-07	9.51184	7.5787	1.93313
ENSG00000230366.8|DSCR9	7.07217e-10	1.00991e-05	9.46984	7.53827	1.93157
ENSG00000254826.1|CTD-2530H12.2	0.00750767	1	3.36158	1.43031	1.93127
ENSG00000261298.1|RP11-309M7.1	0.00144279	1	2.31524	0.385898	1.92934
ENSG00000265287.2|RP11-192H23.6	0.00585324	1	3.95851	2.03025	1.92826
ENSG00000231533.1|RP1-232L24.3	0.00901555	1	4.4712	2.54307	1.92813
ENSG00000270933.1|CTD-2227E11.1	1.82375e-16	2.79051e-12	15.7172	13.7903	1.92684
ENSG00000225195.2|RP11-338E21.2	0.00554326	1	8.21763	6.29161	1.92602
ENSG00000272563.1|RP11-480C16.1	0.00103201	1	3.87954	1.9536	1.92594
ENSG00000259649.3|RP11-351M8.1	6.5069e-05	0.795924	8.01879	6.0931	1.92569
ENSG00000227769.6|AC072062.3	0.000828391	1	2.76929	0.845035	1.92426
ENSG00000256288.1|RP11-277P12.10	0.00526109	1	3.32189	1.39813	1.92376
ENSG00000232023.2|AC009410.1	0.000373629	1	8.28588	6.36328	1.92259
ENSG00000250133.2|HOXC-AS2	0.00209919	1	6.43122	4.51113	1.92009
ENSG00000234772.1|LINC00412	2.16948e-05	0.272356	8.81609	6.89654	1.91955
ENSG00000279827.1|RP11-886P16.10	0.000894324	1	6.86439	4.94596	1.91843
ENSG00000236472.1|AC002401.1	0.00327201	1	5.97456	4.05915	1.91541
ENSG00000235131.1|RP5-1092A11.2	0.00779188	1	2.7109	0.798101	1.9128
ENSG00000215692.2|AC114730.8	0.0017159	1	7.4075	5.49656	1.91094
ENSG00000231004.2|CECR9	0.00889315	1	2.72064	0.810269	1.91037
ENSG00000271522.1|RP11-36B6.1	0.00404786	1	3.14286	1.23459	1.90827
ENSG00000276462.1|BX255923.3	0.00138476	1	2.82774	0.920495	1.90725
ENSG00000253515.1|RP11-417F21.2	0.00777856	1	2.95627	1.04939	1.90688
ENSG00000223842.1|RP11-135J2.3	0.00358095	1	6.53302	4.62651	1.90651
ENSG00000256714.1|RP11-73M14.1	0.0019518	1	1.90531	0	1.90531
ENSG00000237054.8|PRMT5-AS1	3.46046e-14	5.20765e-10	11.4299	9.52626	1.90361
ENSG00000249425.1|RP11-502M1.2	0.00132096	1	1.90252	0	1.90252
ENSG00000260681.1|CTA-363E6.5	0.0048729	1	5.00405	3.10276	1.90128
ENSG00000254654.1|AC068858.1	0.00436456	1	3.01337	1.11228	1.90109
ENSG00000258017.1|RP11-386G11.10	2.16745e-12	3.20609e-08	11.4566	9.55606	1.90058
ENSG00000257924.1|RP11-493L12.5	0.0006097	1	8.17444	6.2771	1.89734
ENSG00000253979.1|RP11-443C10.2	0.00603818	1	2.65148	0.755658	1.89582
ENSG00000255692.1|RP1-127H14.3	0.000851616	1	7.01508	5.12185	1.89323
ENSG00000271803.1|RP1-63M2.5	0.00405847	1	5.70083	3.80795	1.89288
ENSG00000259450.1|RP11-265N7.1	8.34682e-05	1	7.66517	5.77256	1.89261
ENSG00000274281.1|RP11-326N17.2	0.0041723	1	3.09781	1.20568	1.89213
ENSG00000279032.1|RP11-306B9.1	0.000592801	1	1.89143	0	1.89143
ENSG00000261268.1|RP11-308D13.3	0.0066354	1	3.42336	1.53224	1.89113
ENSG00000259757.1|RP11-129I19.2	0.00404268	1	2.34855	0.460245	1.8883
ENSG00000229105.1|ASTN2-AS1	0.00185835	1	2.08022	0.196847	1.88337
ENSG00000267696.5|CTB-151G24.1	0.00437381	1	2.36843	0.489661	1.87877
ENSG00000205300.3|RP11-352D3.2	0.00275747	1	2.11098	0.232501	1.87848
ENSG00000225298.4|LINC00113	0.00484382	1	2.36714	0.48893	1.87821
ENSG00000267134.1|RP11-146N18.1	0.00393374	1	2.77355	0.89676	1.87679
ENSG00000253658.4|RP11-600K15.1	0.00139311	1	2.4203	0.54468	1.87562
ENSG00000259761.1|RP11-138H10.2	0.00428898	1	2.3501	0.474917	1.87519
ENSG00000267892.1|CTD-2540F13.2	8.16279e-14	1.22483e-09	13.219	11.3441	1.87492
ENSG00000275358.1|RP5-1025A1.3	0.000641289	1	6.07465	4.2	1.87465
ENSG00000237058.1|RP13-436F16.1	0.00815984	1	2.62939	0.756566	1.87282
ENSG00000236953.1|ZDHHC20-IT1	4.66755e-10	6.683e-06	12.1741	10.3014	1.87271
ENSG00000237370.1|AC010907.2	0.00386665	1	2.36437	0.49526	1.86911
ENSG00000259240.1|RP11-108K3.1	8.10564e-13	1.20409e-08	12.2655	10.3977	1.86787
ENSG00000236714.1|AC005592.1	0.000257815	1	6.04342	4.17679	1.86663
ENSG00000278952.1|RP11-399J13.2	1.89027e-07	0.00255772	10.2669	8.40314	1.86378
ENSG00000257636.5|RP11-1103G16.1	0.00923041	1	2.53126	0.670237	1.86103
ENSG00000257869.1|CTD-2591A6.2	0.0079375	1	2.09819	0.238845	1.85935
ENSG00000271717.1|CTD-3020H12.4	0.0213297	1	4.0163	2.15711	1.8592
ENSG00000237713.1|AC006000.5	0.0022199	1	1.85864	0	1.85864
ENSG00000277911.1|RP11-333J10.2	0.0262227	1	4.34269	2.48563	1.85706
ENSG00000246876.5|RP11-519M16.1	0.00108402	1	1.8562	0	1.8562
ENSG00000243849.1|CFAP44-AS1	0.00415314	1	5.23955	3.38494	1.85461
ENSG00000237166.1|AC007163.3	0.00229275	1	3.36297	1.51039	1.85258
ENSG00000268592.3|RAET1E-AS1	1.51893e-06	0.0199906	11.7178	9.86609	1.8517
ENSG00000271754.1|RP3-337H4.9	2.36194e-12	3.4919e-08	12.7637	10.9131	1.85059
ENSG00000264546.1|RP11-464D20.6	0.00277624	1	7.23612	5.38629	1.84983
ENSG00000260558.1|RP11-63M22.1	0.00994841	1	5.57619	3.72963	1.84656
ENSG00000259054.1|AE000662.93	0.000152633	1	7.4684	5.62221	1.84619
ENSG00000259711.1|CTD-3032H12.2	0.00236685	1	1.84518	0	1.84518
ENSG00000234350.3|AC007405.4	3.49004e-12	5.15096e-08	10.245	8.40011	1.84487
ENSG00000280707.1|RP11-568A7.4	0.00507073	1	2.74621	0.902274	1.84394
ENSG00000260834.1|RP11-256I9.2	0.00204794	1	2.04552	0.201648	1.84387
ENSG00000258884.1|CTD-3035D6.2	3.09844e-07	0.00417049	10.5043	8.66126	1.84307
ENSG00000226367.4|ST7-AS2	0.00639906	1	3.76456	1.92276	1.8418
ENSG00000249328.2|RP11-26J3.1	4.06649e-05	0.503187	5.84958	4.00852	1.84106
ENSG00000280916.1|FOXCUT	0.0144684	1	4.47053	2.63079	1.83974
ENSG00000267213.4|AC007773.2	1.08917e-14	1.64562e-10	13.0627	11.2235	1.8392
ENSG00000277247.1|RP11-785D18.3	1.16775e-10	1.68892e-06	12.927	11.0901	1.83685
ENSG00000236340.4|AC000099.1	0.00206049	1	2.0361	0.201299	1.8348
ENSG00000254911.3|SCARNA9	1.13157e-11	1.65888e-07	14.9448	13.1123	1.83249
ENSG00000255874.2|LINC00346	1.48205e-18	2.29585e-14	13.5449	11.7136	1.83125
ENSG00000278464.1|RP11-96A15.1	0.00336999	1	4.87942	3.04958	1.82983
ENSG00000234477.1|AC004231.2	5.28763e-05	0.650219	9.47792	7.65008	1.82784
ENSG00000262343.1|RP11-353N14.3	0.0076627	1	2.41087	0.583482	1.82739
ENSG00000235815.1|RP1-125N5.2	0.00624609	1	2.54974	0.724296	1.82544
ENSG00000261535.1|CTA-305I2.1	0.0104142	1	4.91383	3.08914	1.82469
ENSG00000269985.1|RP1-232P20.1	0.00681855	1	5.3143	3.49085	1.82346
ENSG00000253394.4|LINC00534	0.00260882	1	2.02373	0.201046	1.82268
ENSG00000243479.3|MNX1-AS1	9.24055e-20	1.4394e-15	16.3045	14.4836	1.82092
ENSG00000266456.1|RP11-806L2.2	2.41155e-06	0.0314925	8.25033	6.43037	1.81996
ENSG00000248954.1|RP11-304F15.4	0.00241595	1	2.38739	0.56838	1.81901
ENSG00000228109.1|MFI2-AS1	9.64154e-22	1.51218e-17	15.4244	13.6058	1.81863
ENSG00000268906.1|CTC-518B2.9	0.00922351	1	3.49215	1.67454	1.81761
ENSG00000256940.1|RP11-783K16.5	2.03469e-20	3.17717e-16	15.8549	14.0394	1.81553
ENSG00000236226.1|RP11-645N11.3	0.00325291	1	1.81384	0	1.81384
ENSG00000266830.1|CTD-2008P7.8	0.00465247	1	2.84425	1.03592	1.80833
ENSG00000232956.7|SNHG15	2.64541e-25	4.18557e-21	17.4534	15.6465	1.80695
ENSG00000223660.1|AC012314.20	0.0101632	1	3.30381	1.49835	1.80546
ENSG00000257500.1|RP11-1020M18.10	0.00338012	1	2.03193	0.227962	1.80396
ENSG00000273965.1|RP11-378E13.4	0.00712652	1	5.807	4.00337	1.80363
ENSG00000274270.1|RP11-34F20.7	4.18391e-17	6.43025e-13	11.4211	9.61798	1.80317
ENSG00000254111.2|RP11-150O12.5	4.05907e-07	0.00544362	11.0838	9.28162	1.80214
ENSG00000267230.1|RP11-376M2.2	5.99012e-05	0.734509	7.78617	5.9842	1.80197
ENSG00000261736.1|AC002551.1	0.0118429	1	3.98623	2.18526	1.80097
ENSG00000243629.1|LINC00880	6.24884e-11	9.07207e-07	10.1568	8.35657	1.80019
ENSG00000225548.4|AC098973.2	0.0246142	1	3.24883	1.44894	1.79988
ENSG00000279653.1|LLNLR-304A6.1	8.94617e-05	1	9.25184	7.45271	1.79912
ENSG00000236393.1|RP11-320G24.1	1.47182e-10	2.12487e-06	9.38209	7.58431	1.79778
ENSG00000281376.1|ABALON	4.84089e-23	7.62295e-19	13.8482	12.0512	1.79696
ENSG00000269177.1|L34079.3	0.00954135	1	4.48413	2.68792	1.79621
ENSG00000234884.1|CTA-407F11.8	0.00550371	1	2.6942	0.898526	1.79567
ENSG00000232969.1|AP001062.9	0.0283261	1	5.78872	3.9953	1.79343
ENSG00000279887.1|RP11-264L1.1	0.0093527	1	3.04882	1.25665	1.79217
ENSG00000230020.1|NHS-AS1	0.00418318	1	1.79182	0	1.79182
ENSG00000233048.1|RP5-1069C8.2	0.00233864	1	2.87623	1.08508	1.79115
ENSG00000266088.4|RP5-1028K7.2	7.0642e-12	1.03823e-07	13.7264	11.9354	1.79105
ENSG00000279021.1|RP11-391L3.4	0.0159698	1	3.32168	1.53348	1.7882
ENSG00000227673.1|RP11-243J18.2	0.0211182	1	2.96328	1.17524	1.78803
ENSG00000260954.1|LA16c-425C2.1	0.00011943	1	9.79367	8.00582	1.78785
ENSG00000261520.4|DLGAP1-AS5	0.00917891	1	5.66035	3.87315	1.7872
ENSG00000251460.1|RP11-1258F18.1	0.00966693	1	2.91171	1.12682	1.7849
ENSG00000265194.1|RP11-70L8.4	5.35887e-15	8.11869e-11	11.5917	9.80728	1.78447
ENSG00000267644.1|CTD-2008P7.10	0.00060334	1	6.84692	5.06265	1.78427
ENSG00000237646.1|HLCS-IT1	0.0257837	1	5.41997	3.63707	1.7829
ENSG00000236095.1|RP11-49O14.2	5.19798e-05	0.639508	7.99148	6.21362	1.77785
ENSG00000236305.1|RP11-126L15.4	1.55637e-19	2.42062e-15	15.573	13.7952	1.77778
ENSG00000234193.1|AC097461.4	7.43115e-05	0.906006	8.45504	6.67792	1.77713
ENSG00000233030.2|RP11-196G18.3	6.48808e-06	0.0834626	6.96308	5.18715	1.77593
ENSG00000248810.1|RP11-362F19.1	0.00238133	1	9.01259	7.23919	1.7734
ENSG00000236908.2|RP5-1063M23.2	1.13109e-05	0.143967	7.80648	6.03346	1.77301
ENSG00000261529.1|RP13-487P22.1	0.01669	1	5.07566	3.3043	1.77136
ENSG00000254391.1|CTC-529G1.1	0.0119809	1	5.63672	3.8673	1.76942
ENSG00000251168.1|CTD-2072I24.1	0.00517879	1	2.02398	0.254821	1.76916
ENSG00000235448.1|LURAP1L-AS1	0.000371905	1	7.60549	5.83726	1.76823
ENSG00000267778.1|AC004221.2	0.00469344	1	5.77097	4.00623	1.76474
ENSG00000203266.2|RP11-560A15.3	0.00507047	1	2.22939	0.465283	1.76411
ENSG00000268266.1|AC003005.2	0.0057762	1	5.12453	3.36148	1.76305
ENSG00000232324.1|AC008440.10	1.62996e-05	0.205897	9.16157	7.39897	1.7626
ENSG00000235407.1|RP11-470L19.2	0.0024179	1	2.16216	0.400369	1.76179
ENSG00000269495.1|CTB-147C22.8	0.0019518	1	1.75983	0	1.75983
ENSG00000262703.1|RP11-485G7.6	6.13279e-12	9.02194e-08	11.6906	9.9341	1.7565
ENSG00000255097.1|RP11-5L12.1	0.0098644	1	2.23554	0.479719	1.75582
ENSG00000197308.7|GATA3-AS1	0.00433086	1	3.51302	1.75737	1.75565
ENSG00000249647.2|C5orf66-AS2	0.00457131	1	2.32169	0.566164	1.75553
ENSG00000248870.1|CTD-2015A6.2	0.00305347	1	1.75496	0	1.75496
ENSG00000269446.2|RP4-639J15.3	0.0152986	1	5.31234	3.55738	1.75495
ENSG00000273243.1|CTA-217C2.2	1.35461e-11	1.98369e-07	12.8435	11.0896	1.75389
ENSG00000274015.1|CTD-2302E22.6	6.0958e-09	8.54874e-05	12.2171	10.464	1.75305
ENSG00000255717.5|SNHG1	4.60454e-24	7.26873e-20	18.2664	16.5138	1.75263
ENSG00000255520.1|RP11-390K5.3	0.00991358	1	5.36898	3.61644	1.75254
ENSG00000226263.1|ISM1-AS1	0.00155778	1	6.34177	4.5924	1.74937
ENSG00000279845.1|RP11-6L6.4	9.82571e-06	0.125524	9.45926	7.71069	1.74856
ENSG00000253821.1|RP11-246K15.1	0.0086786	1	2.91121	1.16385	1.74737
ENSG00000203999.7|LINC01270	9.33108e-14	1.39929e-09	11.5453	9.79943	1.74588
ENSG00000280219.1|RP11-752L20.3	5.27095e-15	7.98707e-11	11.1	9.35446	1.74551
ENSG00000255092.1|RP11-58K22.4	0.0084967	1	5.43689	3.6933	1.74359
ENSG00000260695.1|RP11-513N24.1	0.000888041	1	1.7418	0	1.7418
ENSG00000264735.1|RP11-498C9.17	0.00248682	1	1.95443	0.213999	1.74043
ENSG00000228779.1|Z69666.2	2.49244e-05	0.312028	9.07641	7.33644	1.73998
ENSG00000253603.1|CTA-397H3.3	0.0148259	1	3.71427	1.97743	1.73684
ENSG00000255021.1|RP11-536I6.2	0.00751352	1	2.46222	0.725398	1.73682
ENSG00000255348.1|RP11-700F16.3	0.0175592	1	3.03982	1.31205	1.72777
ENSG00000250234.1|CTD-2024P10.1	0.0136672	1	3.24776	1.52057	1.72719
ENSG00000227698.1|AP001619.2	3.39987e-05	0.422536	9.20828	7.48136	1.72693
ENSG00000231826.4|AC016735.2	0.000363269	1	12.372	10.647	1.725
ENSG00000269821.1|KCNQ1OT1	1.09287e-15	1.66401e-11	10.5797	8.85468	1.72499
ENSG00000250271.1|RP11-64D22.5	0.00166687	1	8.02323	6.30028	1.72296
ENSG00000257761.1|RP11-186F10.2	3.65656e-12	5.39489e-08	11.9438	10.2213	1.72254
ENSG00000261295.1|RP11-524D16__A.3	2.58727e-11	3.77561e-07	14.9731	13.2517	1.72136
ENSG00000250173.1|RP11-661C8.3	0.00793273	1	2.21921	0.499758	1.71945
ENSG00000227172.2|AC011290.4	6.07186e-05	0.744168	7.82198	6.10277	1.71922
ENSG00000263680.2|RP11-57A1.1	2.33227e-09	3.29899e-05	10.9526	9.23555	1.71708
ENSG00000250284.1|CTB-1I21.1	0.00776628	1	1.71584	0	1.71584
ENSG00000249807.1|CTD-2199O4.1	0.00756447	1	2.60079	0.886954	1.71383
ENSG00000221819.5|GAS8-AS1	1.01113e-06	0.0133883	9.94778	8.23394	1.71383
ENSG00000237857.2|RP11-435O5.2	2.09116e-23	3.2963e-19	15.3134	13.6015	1.71184
ENSG00000235399.1|RP11-204P2.3	0.00104238	1	7.20598	5.49437	1.71161
ENSG00000261243.1|RP11-517C16.4	0.000855104	1	7.43758	5.72603	1.71156
ENSG00000261872.1|RP5-867C24.5	0.0209157	1	3.5968	1.88702	1.70978
ENSG00000259265.1|RP11-809H16.4	0.00805412	1	2.6322	0.922883	1.70932
ENSG00000257407.1|RP11-1028N23.4	0.00903014	1	2.61405	0.905464	1.70858
ENSG00000263499.1|RP11-118E18.4	0.0211969	1	3.30793	1.59962	1.70831
ENSG00000266100.1|RP11-118E18.2	0.00757054	1	1.95296	0.245102	1.70785
ENSG00000226291.1|AC091729.8	0.00607944	1	6.24696	4.53972	1.70724
ENSG00000258673.1|LINC01397	0.0163022	1	3.21937	1.51262	1.70675
ENSG00000234142.1|RP11-276E17.2	0.00073351	1	7.30829	5.60341	1.70488
ENSG00000267288.2|RP13-890H12.2	1.75964e-16	2.69295e-12	12.3648	10.6604	1.70447
ENSG00000260070.1|RP11-182J23.1	8.65397e-05	1	8.34527	6.6444	1.70087
ENSG00000269125.1|RP11-98F14.11	0.000368731	1	9.79106	8.09154	1.69952
ENSG00000280036.1|RP11-540O11.8	0.00993421	1	2.90808	1.20963	1.69845
ENSG00000227764.1|RP11-354K1.1	0.00600215	1	2.39432	0.696765	1.69755
ENSG00000230894.1|RP11-67K19.3	0.00630651	1	3.97435	2.27728	1.69707
ENSG00000261220.2|RP11-629O1.2	1.6249e-13	2.43004e-09	13.1151	11.4192	1.69589
ENSG00000257359.1|RP11-780K2.1	0.010875	1	3.58995	1.89446	1.69549
ENSG00000280424.1|CITF22-92A6.2	0.000101715	1	6.35644	4.66138	1.69507
ENSG00000281398.1|SNHG4	2.66449e-19	4.13982e-15	15.9838	14.2892	1.69453
ENSG00000275485.1|RP11-261P13.6	1.55912e-10	2.24997e-06	10.9062	9.21429	1.6919
ENSG00000260417.1|CTD-2542L18.1	0.00227128	1	5.69839	4.00707	1.69133
ENSG00000250170.1|RASA2-IT1	0.0154478	1	2.44508	0.753938	1.69114
ENSG00000232936.4|RP11-80H5.2	2.14711e-05	0.269591	8.73489	7.04468	1.69021
ENSG00000231482.2|AC141930.2	0.0152817	1	4.65207	2.96377	1.6883
ENSG00000278876.1|RP11-498C9.4	8.07985e-15	1.22216e-10	14.0943	12.4062	1.68806
ENSG00000248279.4|CTD-2218G20.2	0.00251471	1	1.8863	0.199986	1.68632
ENSG00000251175.4|RP11-45L9.1	0.0011678	1	6.88409	5.19835	1.68573
ENSG00000259847.1|RP11-95H3.1	0.00127591	1	6.66821	4.98305	1.68516
ENSG00000269191.1|AC005387.2	3.51759e-07	0.004728	11.5224	9.8385	1.6839
ENSG00000253343.1|CTD-3023L14.3	0.00879609	1	2.18025	0.497282	1.68297
ENSG00000268987.1|CTC-435M10.10	0.0152737	1	2.90644	1.22351	1.68292
ENSG00000270212.1|CTD-2540B15.12	0.0122964	1	3.10553	1.42423	1.68129
ENSG00000264243.1|RP11-6N17.1	0.00872074	1	2.59549	0.915633	1.67986
ENSG00000236799.1|RP11-383C6.2	0.020824	1	5.42404	3.745	1.67905
ENSG00000230107.1|CTA-126B4.7	8.21514e-10	1.17099e-05	12.4094	10.7337	1.67576
ENSG00000225836.1|RP11-80H5.6	0.0187856	1	3.4896	1.81674	1.67286
ENSG00000224294.1|RP3-326I13.1	0.0052185	1	2.23193	0.559256	1.67268
ENSG00000272524.1|RP11-254F7.4	4.32033e-05	0.533647	11.0361	9.36357	1.67257
ENSG00000274937.1|CTD-2311M21.4	0.00716266	1	2.55509	0.885688	1.6694
ENSG00000261241.4|RP11-883G14.1	0.00929273	1	2.72384	1.05569	1.66815
ENSG00000177410.11|ZFAS1	2.48551e-23	3.91692e-19	20.3066	18.6385	1.66805
ENSG00000227071.1|FOCAD-AS1	4.86884e-07	0.0065184	10.3588	8.69296	1.66583
ENSG00000259106.1|RP11-242P2.2	0.00325291	1	1.66473	0	1.66473
ENSG00000256249.1|RP11-324E6.6	0.0094874	1	2.85535	1.19121	1.66414
ENSG00000232131.1|NCOA7-AS1	0.0120931	1	2.15003	0.487445	1.66259
ENSG00000225166.1|AC012462.2	0.00236685	1	1.66131	0	1.66131
ENSG00000260661.1|RP11-152L20.3	0.00477715	1	5.10704	3.44762	1.65941
ENSG00000257808.1|RP11-1136G11.8	0.0137954	1	5.23148	3.57347	1.65802
ENSG00000279164.1|RP4-737E23.5	0.00326874	1	5.19919	3.54186	1.65732
ENSG00000260955.2|RP11-30L15.6	0.00317512	1	7.84211	6.18654	1.65557
ENSG00000225794.1|AC073321.4	0.0129283	1	3.28077	1.62566	1.65511
ENSG00000244332.1|RP11-119K6.6	0.00895321	1	4.43339	2.77843	1.65497
ENSG00000177234.7|LINC01561	0.000173539	1	8.80659	7.15223	1.65436
ENSG00000229891.1|LINC01315	1.33295e-16	2.04168e-12	16.129	14.4759	1.65318
ENSG00000276867.1|CTD-2358C21.5	3.88385e-06	0.0504162	9.30749	7.65442	1.65308
ENSG00000231057.3|RP11-122M14.1	0.000536793	1	6.04645	4.39429	1.65216
ENSG00000277382.1|RP11-318A15.8	0.0239743	1	3.77618	2.12461	1.65157
ENSG00000235837.1|AC073333.8	6.06855e-11	8.81214e-07	12.2758	10.6247	1.65106
ENSG00000205334.2|LINC01460	0.00597027	1	3.91533	2.26501	1.65031
ENSG00000258952.2|SALRNA1	0.00269985	1	2.0274	0.378617	1.64878
ENSG00000279016.1|RP11-360A10.1	0.0134607	1	2.60404	0.95699	1.64705
ENSG00000230479.1|AP000695.6	5.94066e-10	8.4898e-06	11.3172	9.67084	1.64639
ENSG00000259527.2|LINC00052	0.0019518	1	1.6463	0	1.6463
ENSG00000279607.1|RP11-348J12.5	0.0108996	1	2.59939	0.953239	1.64615
ENSG00000258525.1|RP11-829H16.3	0.00711297	1	6.68035	5.0349	1.64545
ENSG00000279712.1|CTA-280A3.2	0.00167451	1	1.92398	0.278927	1.64505
ENSG00000234948.1|LINC01524	0.00365609	1	2.65218	1.00759	1.64459
ENSG00000272057.1|CTB-40H15.4	0.00273402	1	8.51006	6.86589	1.64417
ENSG00000214773.1|RP11-717D12.1	0.0109818	1	5.83285	4.19122	1.64163
ENSG00000268257.2|AIRN	0.00988935	1	3.16052	1.51953	1.64099
ENSG00000267557.1|CTC-379B2.4	0.0125823	1	2.33495	0.694939	1.64001
ENSG00000232719.1|RP11-13J8.1	0.00286747	1	6.40777	4.76978	1.63799
ENSG00000236833.1|AC024560.2	0.00448761	1	9.44443	7.80791	1.63652
ENSG00000196566.2|RP11-57C13.3	0.0115449	1	2.79589	1.15976	1.63613
ENSG00000262136.1|CTD-2033A16.3	1.78515e-08	0.000247833	10.7329	9.09676	1.63612
ENSG00000254592.1|RP5-1173A5.1	0.00286579	1	1.63571	0	1.63571
ENSG00000239467.4|AC007405.6	6.57097e-15	9.94779e-11	15.1574	13.5231	1.63426
ENSG00000236144.5|TMEM147-AS1	6.1704e-21	9.65235e-17	15.4304	13.7971	1.63339
ENSG00000261216.1|RP11-166B2.5	2.64689e-05	0.330941	10.2812	8.64963	1.63155
ENSG00000225062.1|CATIP-AS1	1.6827e-05	0.212357	10.7356	9.10446	1.63118
ENSG00000245928.2|RP11-630D6.5	0.0185316	1	3.94923	2.31909	1.63014
ENSG00000251194.2|RP1-68D18.2	8.87873e-13	1.31867e-08	12.373	10.744	1.62899
ENSG00000249234.1|RP11-452J21.2	0.0170775	1	5.79138	4.16262	1.62875
ENSG00000249352.4|RP11-141O11.2	0.0010066	1	6.66776	5.03918	1.62858
ENSG00000275162.1|LLNLR-260G6.1	0.00143826	1	7.50979	5.88517	1.62462
ENSG00000264548.1|RP13-516M14.2	5.87531e-11	8.53565e-07	10.3073	8.68456	1.62273
ENSG00000226308.1|RP4-813D12.3	0.000405184	1	7.24289	5.62145	1.62144
ENSG00000229118.1|AC068491.2	0.00305347	1	1.62055	0	1.62055
ENSG00000232710.1|RP4-669P10.16	3.04799e-06	0.0396788	8.69357	7.074	1.61957
ENSG00000235056.1|AC010983.1	0.00512912	1	1.828	0.210711	1.61729
ENSG00000233581.1|AC069155.1	0.00325291	1	1.61718	0	1.61718
ENSG00000254057.1|RP3-388N13.3	0.0170818	1	3.34	1.72328	1.61672
ENSG00000266278.1|RP11-41O4.2	0.000651322	1	5.86251	4.24592	1.61659
ENSG00000279807.1|CTC-510F12.3	9.11341e-07	0.0120899	10.5647	8.94865	1.61606
ENSG00000256995.5|RP11-114G22.1	0.00335878	1	2.31382	0.697909	1.61591
ENSG00000223461.1|AC004471.9	5.90968e-12	8.69728e-08	12.4185	10.8037	1.61484
ENSG00000204904.6|LINC01545	3.70848e-05	0.460186	8.85172	7.23735	1.61437
ENSG00000263235.1|RP11-461A8.4	9.68496e-15	1.46417e-10	12.7929	11.1788	1.61416
ENSG00000256690.1|RP11-727F15.9	1.61739e-17	2.49175e-13	13.6811	12.0672	1.61387
ENSG00000231073.1|RP11-316M1.3	0.00233592	1	8.7904	7.17723	1.61317
ENSG00000254238.1|RP11-300E4.2	0.0100679	1	2.1018	0.489162	1.61264
ENSG00000254389.3|RHPN1-AS1	6.81913e-16	1.03978e-11	13.6485	12.0375	1.61108
ENSG00000254109.4|RBPMS-AS1	7.44651e-11	1.08012e-06	13.1289	11.5178	1.61102
ENSG00000234423.1|LINC01250	0.0104035	1	3.39329	1.78302	1.61028
ENSG00000230601.4|RP11-402G3.3	0.00499458	1	5.65756	4.0473	1.61026
ENSG00000277558.1|RP3-468O1.6	0.0240689	1	4.84804	3.23947	1.60857
ENSG00000270095.1|RP11-214K3.18	0.0106217	1	7.61651	6.00817	1.60834
ENSG00000230184.1|SMYD3-IT1	0.0303205	1	3.63589	2.02941	1.60649
ENSG00000271208.1|RP1-142L7.8	0.0111383	1	2.08061	0.475675	1.60494
ENSG00000233033.1|CASK-AS1	0.000197288	1	8.64684	7.04459	1.60226
ENSG00000226419.5|SLC16A1-AS1	1.48137e-17	2.2827e-13	12.9971	11.4007	1.59646
ENSG00000272619.1|RP11-563K23.1	0.00188882	1	8.51894	6.92271	1.59622
ENSG00000275056.1|RP11-127I20.8	2.64692e-06	0.0345476	10.9018	9.30864	1.59318
ENSG00000277440.1|RP11-295D4.5	4.50257e-05	0.555483	10.4895	8.89698	1.59252
ENSG00000233559.1|AC016831.7	1.19791e-08	0.000166917	14.7702	13.183	1.58724
ENSG00000232442.1|CTD-3184A7.4	6.68859e-19	1.03753e-14	17.2668	15.68	1.58676
ENSG00000229289.1|AP000431.2	0.00570952	1	1.58592	0	1.58592
ENSG00000264569.1|RP13-650J16.1	7.44836e-05	0.907881	8.53097	6.94585	1.58512
ENSG00000235047.1|AC016751.3	0.00917264	1	1.84858	0.263808	1.58477
ENSG00000225106.1|RP11-429E11.2	0.00688677	1	4.80748	3.22293	1.58455
ENSG00000224251.5|RP11-499O7.7	0.00116213	1	7.58044	5.99641	1.58403
ENSG00000231465.2|RP11-542K23.9	0.0353682	1	5.6102	4.02659	1.58361
ENSG00000228838.1|RP4-784A16.2	0.0202723	1	2.98128	1.39815	1.58313
ENSG00000250829.2|RP11-11N5.1	0.00426528	1	10.6072	9.02484	1.58233
ENSG00000258798.1|RP11-895M11.3	2.84601e-06	0.0371062	10.2052	8.62454	1.58068
ENSG00000271776.1|RP11-52L5.6	0.00192191	1	1.91663	0.336803	1.57983
ENSG00000253138.4|LINC00967	0.00373901	1	1.76826	0.190687	1.57757
ENSG00000228933.6|RP11-268G12.1	0.0156074	1	2.91233	1.33639	1.57594
ENSG00000266908.1|RP5-1022P6.7	0.0258622	1	4.15785	2.582	1.57585
ENSG00000235643.1|RP1-69M21.2	0.0022199	1	1.57544	0	1.57544
ENSG00000254315.1|RP11-267M23.3	0.0277256	1	4.6112	3.03724	1.57396
ENSG00000253348.1|CTC-455F18.1	0.0021635	1	7.75625	6.18299	1.57326
ENSG00000226647.2|RP11-336A10.2	0.0277529	1	5.75264	4.17981	1.57283
ENSG00000273319.1|RP11-138A9.2	9.45806e-05	1	12.2269	10.6578	1.56914
ENSG00000233242.2|RP11-220I1.2	0.0164088	1	3.78894	2.2203	1.56864
ENSG00000260466.1|RP4-536B24.2	0.0178528	1	4.54596	2.97835	1.56762
ENSG00000260493.1|RP11-219B4.7	6.93486e-06	0.0890783	7.95324	6.38592	1.56732
ENSG00000224218.1|RP11-359D14.3	0.0460099	1	3.96232	2.39612	1.5662
ENSG00000269902.1|RP6-99M1.3	0.0699891	1	5.41348	3.84765	1.56583
ENSG00000255649.1|RP11-502N13.2	0.000285084	1	8.11576	6.54993	1.56583
ENSG00000257715.1|RP11-256L6.2	0.0207903	1	4.43995	2.87666	1.56329
ENSG00000230725.4|RP4-738P15.1	0.0084669	1	4.76043	3.20058	1.55986
ENSG00000279078.1|SND1-IT1	0.0082331	1	5.0349	3.47662	1.55828
ENSG00000249267.5|LINC00939	0.00468576	1	5.79918	4.24149	1.55768
ENSG00000279031.1|LA16c-360H6.1	4.16214e-14	6.26152e-10	13.2995	11.7434	1.5561
ENSG00000277235.1|RP4-550H1.7	0.000176441	1	8.69901	7.14405	1.55496
ENSG00000275852.1|RP13-379L11.4	0.0155176	1	2.52394	0.969277	1.55466
ENSG00000261024.5|GS1-279B7.1	0.0175783	1	3.07951	1.52506	1.55445
ENSG00000260115.1|CTC-420A11.2	0.0158822	1	2.47115	0.917357	1.55379
ENSG00000229591.1|RP5-981O7.2	7.75671e-05	0.944324	10.4529	8.89913	1.55377
ENSG00000172965.13|MIR4435-1HG	9.01179e-22	1.41377e-17	15.3454	13.7926	1.55278
ENSG00000250509.1|CTC-573N18.1	0.00177475	1	6.46532	4.91435	1.55097
ENSG00000245832.5|RP11-179A16.1	0.0131468	1	2.57676	1.02588	1.55088
ENSG00000236502.1|SIX3-AS1	0.0111491	1	2.22478	0.674016	1.55076
ENSG00000279283.1|RP11-417L19.5	5.4652e-06	0.0704847	9.75304	8.20394	1.54909
ENSG00000231764.7|DLX6-AS1	0.00014664	1	7.59043	6.04175	1.54868
ENSG00000270823.1|RP11-2E11.6	4.65044e-08	0.000639435	9.41509	7.86742	1.54766
ENSG00000226876.2|RP11-36N20.1	0.0419918	1	3.5202	1.97425	1.54595
ENSG00000269400.1|CTD-2529P6.4	0.0159538	1	2.74282	1.19758	1.54524
ENSG00000255328.1|RP11-326C3.12	1.16287e-07	0.00158256	10.8948	9.35046	1.54437
ENSG00000274895.1|RP11-478J18.2	3.78977e-12	5.59067e-08	10.517	8.97408	1.54296
ENSG00000265799.1|RP11-387H17.6	0.0138302	1	4.26141	2.71846	1.54295
ENSG00000236499.2|LINC00896	2.19529e-13	3.27845e-09	12.8563	11.3138	1.54249
ENSG00000233920.1|RP5-1061H20.5	0.00576018	1	1.78655	0.246151	1.5404
ENSG00000274023.1|RP11-732M18.4	0.0315051	1	3.0359	1.49566	1.54024
ENSG00000260902.1|RP11-95M5.1	0.00557923	1	2.43078	0.890959	1.53982
ENSG00000272662.1|RP11-190C22.8	3.45878e-05	0.429684	10.1332	8.59555	1.53768
ENSG00000250379.1|RP11-23P13.4	0.0116297	1	2.63865	1.10154	1.53712
ENSG00000226101.1|AC007461.2	0.00111337	1	7.89032	6.35392	1.5364
ENSG00000230054.1|RP11-402G3.5	0.0172767	1	5.55167	4.01527	1.5364
ENSG00000234418.1|RP11-560I19.1	0.0145623	1	2.03168	0.496766	1.53491
ENSG00000249116.1|CTD-2194D22.3	0.00825605	1	1.53469	0	1.53469
ENSG00000258561.1|RP11-72M17.1	1.23645e-17	1.90697e-13	12.3138	10.7793	1.5345
ENSG00000239930.2|AP001625.4	0.00963025	1	5.60611	4.0719	1.53421
ENSG00000272542.1|RP11-255P5.2	0.00550289	1	5.69696	4.16314	1.53383
ENSG00000268108.1|CTB-60B18.12	0.00789988	1	1.76362	0.229953	1.53367
ENSG00000253678.1|RP11-981G7.3	0.0221822	1	5.10282	3.56925	1.53357
ENSG00000278920.1|RP3-412A9.17	5.80407e-09	8.14427e-05	7.27022	5.73722	1.533
ENSG00000231401.1|AC023481.1	0.0162806	1	2.4251	0.892995	1.53211
ENSG00000204791.7|CTD-3065J16.6	6.50513e-12	9.56645e-08	11.5125	9.98192	1.53056
ENSG00000273821.1|RP5-963E22.6	6.10539e-12	8.98348e-08	12.373	10.8434	1.52954
ENSG00000269480.1|CTD-3032J10.3	0.00463993	1	6.34582	4.81635	1.52948
ENSG00000273350.1|RP4-539M6.20	2.49609e-05	0.31246	10.0652	8.53689	1.52834
ENSG00000253530.1|RP11-103H7.3	0.00570952	1	1.52832	0	1.52832
ENSG00000267563.1|CTC-503J8.4	0.0249494	1	2.53807	1.01035	1.52773
ENSG00000236194.3|AC003104.1	0.000791897	1	7.26564	5.73811	1.52753
ENSG00000273786.1|RP11-133K1.11	1.21634e-05	0.154585	9.26283	7.73674	1.52609
ENSG00000228142.2|RP11-180I4.2	0.0363152	1	4.07289	2.54752	1.52537
ENSG00000260100.1|RP11-220I1.5	0.0187229	1	4.26184	2.73671	1.52512
ENSG00000253256.1|CTB-11I22.1	0.0116523	1	2.23528	0.711193	1.52409
ENSG00000271736.1|RP11-85G21.3	0.0154585	1	4.63873	3.11574	1.52298
ENSG00000267222.1|RP11-194N12.2	0.0189776	1	6.54666	5.02403	1.52263
ENSG00000257596.1|RP11-968A15.2	6.49705e-14	9.76117e-10	13.2599	11.7379	1.52197
ENSG00000278963.1|RP11-294J22.7	0.0040455	1	7.75845	6.23761	1.52085
ENSG00000278829.1|RP11-358B23.7	0.0294799	1	6.21064	4.69023	1.52041
ENSG00000280020.1|CTD-2095E4.4	9.58333e-09	0.000133812	10.483	8.96277	1.52026
ENSG00000263321.1|RP11-388C12.5	3.84366e-06	0.0498983	10.9257	9.40595	1.51978
ENSG00000250267.2|RP11-122A21.2	0.0158841	1	2.33983	0.821407	1.51842
ENSG00000276672.1|RP11-142E9.1	1.24222e-17	1.91575e-13	13.1517	11.6387	1.51302
ENSG00000269899.1|RP11-589N15.2	9.01128e-19	1.39675e-14	16.2894	14.7768	1.51264
ENSG00000245067.5|IGFBP7-AS1	0.000537684	1	9.47246	7.96057	1.51189
ENSG00000273064.1|RP11-474G23.3	3.77655e-13	5.62706e-09	12.0997	10.5879	1.51173
ENSG00000196366.3|C9orf163	1.28014e-16	1.96091e-12	12.1937	10.6826	1.51119
ENSG00000267048.1|RP11-566K11.7	1.55408e-08	0.000216063	10.6317	9.12369	1.50797
ENSG00000276691.1|RP5-1057I20.5	3.87361e-05	0.480095	9.71917	8.2123	1.50687
ENSG00000274949.1|RP5-1009E24.9	8.19115e-05	0.995962	9.3142	7.80817	1.50602
ENSG00000275512.1|RP11-322E11.2	1.29947e-06	0.0171478	7.87572	6.36978	1.50594
ENSG00000261008.5|LINC01572	1.26532e-17	1.95113e-13	11.532	10.0296	1.50247
ENSG00000260671.2|RP11-278A23.2	0.00931551	1	10.6041	9.10173	1.5024
ENSG00000245614.3|DDX11-AS1	1.05042e-19	1.63572e-15	12.8751	11.3737	1.50143
ENSG00000280278.1|FLJ30679	0.00578053	1	5.49828	3.99703	1.50126
ENSG00000271969.1|U47924.29	1.25565e-08	0.000174913	11.5967	10.0963	1.50037
ENSG00000253593.2|RP11-157E21.1	0.0239479	1	2.98447	1.48411	1.50036
ENSG00000231054.1|AC009236.2	0.0103624	1	1.96809	0.468088	1.50001
ENSG00000280734.1|LINC01232	2.3019e-19	3.57807e-15	14.4119	12.9122	1.49968
ENSG00000257137.4|C12orf80	0.00801165	1	2.10601	0.607884	1.49813
ENSG00000227213.1|SPATA13-AS1	0.0422145	1	3.25983	1.76245	1.49738
ENSG00000279786.1|CTD-2014D20.1	0.000338686	1	8.15472	6.65804	1.49668
ENSG00000237138.1|HUNK-AS1	0.0112338	1	1.96785	0.471775	1.49608
ENSG00000273066.4|RP11-216L13.19	3.49272e-11	5.08855e-07	14.2079	12.7121	1.49586
ENSG00000259654.1|RP11-245C17.2	0.0316136	1	6.86399	5.36847	1.49552
ENSG00000279985.1|CTC-436P18.4	0.0189529	1	2.47075	0.975318	1.49543
ENSG00000260088.1|RP11-92G12.3	0.00684862	1	9.03614	7.54139	1.49475
ENSG00000270972.1|RP11-326C3.15	7.08935e-05	0.865042	9.48562	7.99131	1.49431
ENSG00000278514.1|AC068831.16	0.00240497	1	7.17339	5.68177	1.49162
ENSG00000231976.6|LINC00202-2	0.0234113	1	2.56143	1.07009	1.49134
ENSG00000099869.7|IGF2-AS	0.000338007	1	6.81613	5.32521	1.49092
ENSG00000279467.1|KB-1125A3.12	1.42447e-07	0.00193315	7.67558	6.18526	1.49032
ENSG00000227200.1|RP11-121A14.3	0.0450739	1	6.09113	4.60088	1.49025
ENSG00000203258.3|RP11-47J17.2	0.024028	1	3.64385	2.15434	1.4895
ENSG00000274591.1|RP11-474P2.5	0.0274935	1	4.85168	3.36227	1.48941
ENSG00000256011.1|RP11-392P7.7	0.0320485	1	3.26468	1.77609	1.4886
ENSG00000228677.1|TTC3-AS1	0.00202274	1	8.67514	7.18676	1.48838
ENSG00000226398.1|AC013480.2	0.00730468	1	1.4882	0	1.4882
ENSG00000231724.1|RP11-573D15.3	0.0232161	1	2.92168	1.43458	1.4871
ENSG00000280369.1|CTD-2256P15.3	0.0372809	1	4.99641	3.50958	1.48683
ENSG00000269974.1|RP11-932O9.10	1.42052e-10	2.05137e-06	12.1907	10.7038	1.48682
ENSG00000236936.1|RP3-329E20.2	0.0161679	1	5.5624	4.07598	1.48642
ENSG00000255394.4|C8orf49	0.0367722	1	3.03501	1.54943	1.48558
ENSG00000227630.2|LINC01132	2.18911e-18	3.38742e-14	12.1807	10.6961	1.48456
ENSG00000248115.1|RP11-752D24.2	0.00438592	1	5.4583	3.9744	1.4839
ENSG00000205664.9|RP11-706O15.1	1.10919e-21	1.73944e-17	15.9168	14.4333	1.48356
ENSG00000235601.1|BARX1-AS1	0.0237184	1	2.92065	1.43727	1.48339
ENSG00000176349.10|AC110781.3	0.0128401	1	3.6249	2.14299	1.48191
ENSG00000264914.1|RP11-343K8.3	0.0410858	1	3.26002	1.7782	1.48183
ENSG00000233077.1|LINC01271	6.80547e-07	0.0090676	7.83209	6.35211	1.47998
ENSG00000273723.1|RP11-93H24.3	5.88583e-15	8.91468e-11	14.5906	13.1108	1.47978
ENSG00000274964.1|RP11-817I4.1	3.12237e-17	4.80033e-13	13.4304	11.9517	1.4787
ENSG00000226846.1|LINC00348	0.00707434	1	1.69074	0.214368	1.47637
ENSG00000224563.1|LPP-AS1	0.0118878	1	1.47578	0	1.47578
ENSG00000233392.4|AC104809.4	0.000195523	1	8.66242	7.18861	1.47381
ENSG00000233922.2|AL133493.2	6.76772e-07	0.00901799	10.5868	9.11409	1.47275
ENSG00000225579.1|EDNRB-AS1	0.0083225	1	1.70081	0.229006	1.47181
ENSG00000229989.3|MIR181A1HG	0.0175905	1	3.90095	2.43038	1.47057
ENSG00000259895.1|RP11-715J22.2	0.00147404	1	5.66461	4.1948	1.46982
ENSG00000230105.1|RP11-431N15.2	0.0381459	1	4.12877	2.6604	1.46837
ENSG00000235497.4|AC012506.4	0.0131733	1	2.1444	0.676772	1.46763
ENSG00000232035.1|RP11-87N24.3	0.0388398	1	2.65037	1.18291	1.46746
ENSG00000229401.1|RP1-290I10.7	0.00939677	1	1.90546	0.438076	1.46739
ENSG00000260350.1|RP11-152P23.2	2.11324e-05	0.26555	10.3405	8.87371	1.46676
ENSG00000227512.1|RP11-413M3.4	2.81127e-07	0.00378875	10.6593	9.19392	1.46541
ENSG00000240541.2|TM4SF1-AS1	5.92677e-11	8.60922e-07	11.9823	10.5173	1.46503
ENSG00000250328.4|MGC32805	0.00052926	1	13.0715	11.6066	1.46488
ENSG00000237605.1|RP11-343H5.6	0.00119877	1	7.93172	6.46712	1.46459
ENSG00000235890.2|TSPEAR-AS1	5.47905e-08	0.000752164	11.0449	9.5804	1.46447
ENSG00000233123.1|LINC01007	0.00700323	1	2.38351	0.919484	1.46402
ENSG00000250950.1|RP11-33B1.3	0.00381971	1	6.36155	4.89842	1.46312
ENSG00000234869.1|RP3-439F8.1	1.97314e-13	2.94807e-09	10.2929	8.83071	1.46223
ENSG00000248949.1|RP11-661C8.2	0.00789988	1	1.68947	0.227585	1.46189
ENSG00000225037.1|EIF1AX-AS1	0.00616786	1	6.35638	4.89469	1.46169
ENSG00000226673.1|LINC01108	0.0128983	1	3.14218	1.6806	1.46158
ENSG00000258497.1|CTD-2561F5.1	0.0058276	1	2.01284	0.551405	1.46144
ENSG00000224707.1|E2F3-IT1	0.0438091	1	2.50244	1.04261	1.45984
ENSG00000254542.1|NAV2-AS3	0.0332226	1	2.69026	1.23092	1.45934
ENSG00000233714.1|AC012506.2	0.0215198	1	2.34624	0.887147	1.4591
ENSG00000230561.3|LINC01183	8.96925e-17	1.37588e-12	12.8954	11.4363	1.45902
ENSG00000276542.1|RP11-115D19.2	0.0307113	1	2.84693	1.38818	1.45875
ENSG00000234556.1|LINC00701	0.00536666	1	1.45831	0	1.45831
ENSG00000256278.1|RP11-182J1.5	0.000544148	1	8.11771	6.65954	1.45817
ENSG00000225334.1|RP11-449J1.1	0.0161997	1	2.19387	0.737231	1.45664
ENSG00000227705.1|RP11-15M15.2	0.0184545	1	1.93788	0.481433	1.45644
ENSG00000279494.1|RP11-494O16.4	0.00857444	1	4.04988	2.59365	1.45623
ENSG00000261430.1|LA16c-390E6.3	0.0456578	1	4.70273	3.24685	1.45588
ENSG00000261651.1|RP11-899L11.3	0.0116944	1	1.7147	0.259115	1.45558
ENSG00000258782.3|RP11-701B16.2	0.0194956	1	2.63343	1.17809	1.45534
ENSG00000227121.1|RP11-319F12.2	0.0508813	1	4.32823	2.87371	1.45452
ENSG00000279509.1|RP11-329J18.5	0.0423	1	3.82549	2.37159	1.4539
ENSG00000236202.1|GRM7-AS1	0.0180441	1	2.17307	0.720389	1.45268
ENSG00000266222.1|RP11-433M22.1	0.00991169	1	1.45165	0	1.45165
ENSG00000279243.1|CMB9-22P13.2	0.0189508	1	2.16835	0.717153	1.45119
ENSG00000260648.3|RP11-133K1.7	0.00721737	1	3.37521	1.92473	1.45049
ENSG00000249713.1|CTD-2236F14.1	0.0266262	1	2.76242	1.31211	1.45031
ENSG00000269900.3|RMRP	0.0581441	1	3.59777	2.14759	1.45018
ENSG00000226510.1|UPK1A-AS1	0.0232386	1	4.22066	2.77102	1.44964
ENSG00000235123.4|DSCAM-AS1	0.0196934	1	1.85882	0.409271	1.44955
ENSG00000267424.1|CTD-2265O21.3	0.0252973	1	2.87431	1.42603	1.44828
ENSG00000275437.1|RP5-908M14.10	6.97183e-15	1.05512e-10	13.7371	12.2896	1.44749
ENSG00000260528.3|FAM157C	8.22293e-08	0.0011235	9.68691	8.23943	1.44748
ENSG00000230401.1|AC090505.4	0.0119399	1	1.91911	0.472366	1.44674
ENSG00000224397.4|LINC01272	2.1277e-12	3.14815e-08	14.9856	13.5394	1.44621
ENSG00000226648.1|PLCG1-AS1	6.83395e-09	9.57231e-05	10.2375	8.79212	1.44536
ENSG00000273113.1|RP11-367H1.1	7.2991e-10	1.04209e-05	11.1771	9.7322	1.44494
ENSG00000242125.3|SNHG3	1.11438e-19	1.73487e-15	17.7342	16.2899	1.44431
ENSG00000249857.1|CTD-2227C6.3	0.00645972	1	1.44406	0	1.44406
ENSG00000146666.5|LINC00525	3.14097e-08	0.000433862	12.6812	11.2374	1.44371
ENSG00000272599.2|RP11-152N13.16	2.46023e-17	3.78531e-13	14.8193	13.3757	1.44368
ENSG00000264853.1|RP11-16C1.2	0.0263971	1	5.03298	3.58994	1.44304
ENSG00000242781.1|RP11-47P18.2	0.0295167	1	2.45317	1.01024	1.44293
ENSG00000223669.1|RP11-93B14.4	0.0345285	1	4.6628	3.22018	1.44262
ENSG00000259798.1|RP11-23E19.2	0.0254024	1	2.6489	1.20654	1.44236
ENSG00000276957.1|RP11-29B2.6	1.39201e-06	0.0183481	11.1718	9.72949	1.44229
ENSG00000232342.6|RP11-46O21.2	0.0446204	1	4.3242	2.88219	1.44201
ENSG00000230381.2|RP4-655J12.5	0.0109224	1	1.69197	0.250895	1.44107
ENSG00000260213.4|RP11-303E16.3	1.58921e-12	2.35506e-08	11.4069	9.96638	1.4405
ENSG00000225744.1|AC017002.4	0.0217761	1	3.05545	1.61518	1.44027
ENSG00000259125.1|RP11-545N8.3	5.41056e-06	0.0698016	9.87617	8.43615	1.44002
ENSG00000222041.9|LINC00152	2.06792e-18	3.20072e-14	15.7418	14.3024	1.43944
ENSG00000203688.4|RP11-351J23.1	1.8989e-11	2.77582e-07	14.007	12.5685	1.4385
ENSG00000271204.1|RP11-138A9.1	1.00452e-05	0.128267	10.2995	8.86136	1.43813
ENSG00000260924.2|LINC01311	2.43771e-17	3.75115e-13	13.9211	12.4832	1.43791
ENSG00000235397.1|EPN2-AS1	0.006304	1	6.66847	5.23084	1.43763
ENSG00000233589.1|RP4-694A7.2	2.12124e-05	0.26647	9.85969	8.42265	1.43704
ENSG00000256458.1|RP11-363J17.1	0.0215666	1	1.93496	0.498325	1.43663
ENSG00000248319.1|RP11-205M3.3	0.00447269	1	3.80581	2.36974	1.43606
ENSG00000261177.1|RP11-805I24.1	0.00179408	1	1.73152	0.295643	1.43587
ENSG00000277550.1|RP5-1057B20.3	0.0210695	1	3.79568	2.36009	1.43559
ENSG00000228368.1|AC106873.4	0.0396436	1	2.91145	1.47641	1.43504
ENSG00000236262.1|SHANK2-AS2	0.0342873	1	3.70314	2.26867	1.43446
ENSG00000260084.1|RP11-615I2.1	0.00897397	1	5.59681	4.16386	1.43295
ENSG00000279511.1|RP11-676B18.1	0.0234615	1	3.40173	1.96989	1.43184
ENSG00000237870.5|AC073130.1	0.00641382	1	4.93959	3.5101	1.42949
ENSG00000228536.1|RP11-392O17.1	0.050066	1	3.83638	2.40733	1.42906
ENSG00000226332.2|RP11-157P1.4	1.3117e-15	1.99483e-11	15.7102	14.2819	1.42825
ENSG00000279029.1|RP11-144I2.1	0.00289907	1	7.08221	5.65463	1.42759
ENSG00000232077.1|LINC01031	0.0166797	1	4.67431	3.24767	1.42665
ENSG00000246898.1|LINC00920	1.57958e-10	2.27917e-06	14.97	13.5446	1.42545
ENSG00000270547.4|LINC01235	4.94942e-06	0.0639564	12.8842	11.4602	1.42404
ENSG00000236255.1|AC009404.2	5.62248e-18	8.68617e-14	13.3803	11.9579	1.42246
ENSG00000234199.2|LINC01191	0.00156441	1	7.45568	6.03384	1.42184
ENSG00000204603.5|LINC01257	0.0130167	1	3.32456	1.90286	1.4217
ENSG00000251562.6|MALAT1	1.15047e-07	0.00156591	18.7902	17.3698	1.42037
ENSG00000258460.1|RP11-168L7.1	0.00730468	1	1.4202	0	1.4202
ENSG00000270742.1|RP4-802A10.1	0.0357643	1	5.47324	4.0536	1.41964
ENSG00000275401.1|RP4-564F22.7	4.33893e-07	0.00581503	10.6325	9.21438	1.41809
ENSG00000231795.1|ITCH-IT1	0.0448311	1	4.4205	3.00274	1.41776
ENSG00000240497.2|RP11-185E8.1	0.0108149	1	6.40423	4.98672	1.41751
ENSG00000251127.2|RP11-280G9.1	0.00778248	1	1.96016	0.54492	1.41524
ENSG00000279785.1|GS1-124K5.13	0.0184483	1	4.23067	2.8156	1.41507
ENSG00000241449.4|RP11-545G3.1	0.0475178	1	4.3519	2.93725	1.41465
ENSG00000280408.1|RP11-818O24.2	0.0118587	1	8.45661	7.04276	1.41384
ENSG00000256292.1|RP11-955H22.1	0.00607345	1	1.41273	0	1.41273
ENSG00000255400.1|RP13-631K18.5	0.0722574	1	5.09708	3.68585	1.41123
ENSG00000227110.5|LMCD1-AS1	2.37355e-14	3.5767e-10	10.0322	8.62121	1.41103
ENSG00000250541.1|RP11-302F12.10	0.0211763	1	6.58006	5.17094	1.40912
ENSG00000266446.1|RP11-149I2.4	0.0321899	1	2.90835	1.50062	1.40773
ENSG00000242578.1|RP11-469J4.3	0.00136532	1	8.06918	6.66212	1.40706
ENSG00000261404.4|AC009120.4	0.0057955	1	4.4119	3.0056	1.40631
ENSG00000226969.1|RP11-547D24.3	0.0531681	1	5.00573	3.60023	1.4055
ENSG00000232729.6|AC083884.8	4.03902e-07	0.00541794	9.41399	8.00872	1.40527
ENSG00000228604.3|RP5-872K7.7	0.0260363	1	5.07832	3.67363	1.40469
ENSG00000269826.1|RP11-158I3.3	0.00504369	1	1.40416	0	1.40416
ENSG00000273585.1|RP11-14C10.5	0.0219308	1	2.16518	0.762079	1.4031
ENSG00000238224.1|RP11-522M21.2	0.0111899	1	1.40283	0	1.40283
ENSG00000258657.4|RP11-104E19.1	0.00933842	1	5.04397	3.64133	1.40265
ENSG00000233358.2|RP1-209A6.1	0.0154005	1	1.86026	0.457715	1.40254
ENSG00000273568.1|RP11-417L19.6	1.88044e-18	2.91111e-14	16.0724	14.6706	1.40175
ENSG00000272366.1|RP11-573G6.10	0.0438089	1	3.32683	1.92514	1.40169
ENSG00000226747.5|AC007966.1	2.37046e-06	0.0309677	9.63747	8.23589	1.40158
ENSG00000279482.1|RP11-401L13.7	0.0366533	1	2.57258	1.17107	1.40151
ENSG00000227542.1|AC092614.2	1.65179e-16	2.52839e-12	12.7625	11.3624	1.40007
ENSG00000262020.1|RP11-66H6.3	0.0419152	1	2.87212	1.47232	1.3998
ENSG00000229294.1|RP5-1044H5.1	0.0140132	1	1.64944	0.252648	1.39679
ENSG00000230068.2|CDC42-IT1	0.00158537	1	7.1937	5.79722	1.39648
ENSG00000234919.1|AC064834.3	0.0104576	1	1.6294	0.233174	1.39622
ENSG00000271065.1|RP11-607P23.1	0.0367935	1	2.66565	1.27157	1.39408
ENSG00000224017.1|LINC01449	0.0218743	1	3.53235	2.14155	1.3908
ENSG00000258380.1|RP11-33N16.2	0.0452962	1	2.42238	1.03173	1.39065
ENSG00000279070.2|RP11-287D1.2	0.0127396	1	2.5488	1.15855	1.39025
ENSG00000261191.1|RP11-16L14.2	0.00932691	1	1.38926	0	1.38926
ENSG00000244151.1|RP11-148K1.12	2.77886e-15	4.21747e-11	13.8703	12.4816	1.38871
ENSG00000262663.1|RP11-497H17.1	3.73427e-07	0.00501438	11.4176	10.029	1.38864
ENSG00000231882.1|F10-AS1	0.0254559	1	2.37168	0.983542	1.38814
ENSG00000235822.1|LINC01073	0.0142457	1	1.38796	0	1.38796
ENSG00000251604.1|LINC01385	0.0101668	1	1.60856	0.220649	1.38792
ENSG00000271156.1|RP11-642C5.1	0.00238841	1	7.16142	5.77373	1.38769
ENSG00000273338.1|RP11-386I14.4	1.04131e-06	0.0137807	13.0169	11.6294	1.38743
ENSG00000224198.1|RP4-604K5.2	0.0249152	1	1.66319	0.276127	1.38706
ENSG00000257497.2|RP11-585P4.5	1.10572e-13	1.6567e-09	13.8783	12.4923	1.38599
ENSG00000259868.2|RP11-1012E15.2	0.00263049	1	7.26613	5.88132	1.38481
ENSG00000254551.1|RP11-727A23.7	0.0272964	1	5.50207	4.11726	1.38481
ENSG00000266835.4|LINC01540	3.48719e-12	5.14709e-08	13.3376	11.9529	1.38471
ENSG00000225952.1|RP11-69E9.1	0.0397362	1	4.65415	3.27099	1.38316
ENSG00000279602.1|CTD-3014M21.1	2.59863e-09	3.67264e-05	11.7753	10.3924	1.38297
ENSG00000276744.1|CTD-2562G15.3	5.0871e-11	7.39664e-07	11.9717	10.5889	1.38283
ENSG00000278862.1|RP11-571O6.2	0.0102624	1	2.09128	0.708873	1.38241
ENSG00000257605.2|RP11-680A11.5	2.68073e-20	4.18381e-16	14.5295	13.1473	1.38226
ENSG00000279897.1|BIRC6-AS2	0.00135908	1	7.565	6.18522	1.37978
ENSG00000234277.2|CTD-2090I13.1	0.0104306	1	5.35771	3.97841	1.3793
ENSG00000273553.1|CTD-2049O4.2	0.0249561	1	1.89798	0.518874	1.37911
ENSG00000236700.4|LINC01010	0.00555642	1	6.49669	5.11845	1.37824
ENSG00000248307.4|LINC00616	0.0270797	1	2.76794	1.39003	1.37791
ENSG00000261757.1|AC005592.3	0.0317795	1	3.91754	2.53976	1.37778
ENSG00000259970.1|AC099668.5	0.0347119	1	2.87857	1.50097	1.3776
ENSG00000249007.1|RP11-510N19.5	2.04268e-11	2.98456e-07	16.355	14.9779	1.37711
ENSG00000264404.2|LINC00864	0.0239888	1	4.81978	3.44325	1.37653
ENSG00000236256.8|DIAPH2-AS1	2.55878e-08	0.000354059	9.53159	8.15529	1.3763
ENSG00000257507.1|RP11-956E11.1	0.0191565	1	5.72574	4.3498	1.37594
ENSG00000254688.1|RP11-47J17.3	0.0374638	1	2.33334	0.958323	1.37501
ENSG00000261560.1|RP11-166B2.3	5.95353e-11	8.6469e-07	11.8777	10.5045	1.37322
ENSG00000243572.1|RP11-889D3.2	0.0112513	1	1.61048	0.237348	1.37313
ENSG00000251151.2|HOXC-AS3	0.0205231	1	2.57299	1.1999	1.37309
ENSG00000262251.1|RP11-199F11.2	1.44078e-17	2.22053e-13	14.7136	13.3418	1.37183
ENSG00000254815.4|RP11-496I9.1	4.83799e-09	6.79882e-05	13.467	12.0953	1.37168
ENSG00000255839.1|RP11-338K17.8	0.0448762	1	4.04069	2.66998	1.37071
ENSG00000225518.2|RP11-396C23.2	1.175e-14	1.77471e-10	13.9493	12.5792	1.37001
ENSG00000251128.1|WWC2-AS1	0.0118878	1	1.36924	0	1.36924
ENSG00000279409.1|RP11-133K1.9	0.00759099	1	5.06502	3.6963	1.36872
ENSG00000272304.1|RP11-19C24.1	0.0127762	1	1.60308	0.234477	1.3686
ENSG00000260777.1|CTD-2008P7.1	0.0143964	1	2.6832	1.31495	1.36825
ENSG00000227927.2|MACROD2-IT1	0.0254763	1	2.25028	0.884728	1.36555
ENSG00000259656.1|RP11-325E5.1	0.000104355	1	8.14898	6.78358	1.36541
ENSG00000228802.1|AC073641.2	0.00639929	1	6.92411	5.5588	1.36532
ENSG00000227116.1|RP3-471C18.1	0.0309104	1	2.83365	1.46899	1.36466
ENSG00000267666.1|AC004156.3	0.00486748	1	7.16937	5.80536	1.36401
ENSG00000226533.1|BTBD9-AS1	0.0591043	1	3.33427	1.97031	1.36396
ENSG00000235262.1|KDM5C-IT1	0.0409067	1	4.98392	3.6213	1.36261
ENSG00000203620.2|RP11-84A19.2	0.0176029	1	3.74351	2.38102	1.36248
ENSG00000230368.2|FAM41C	0.0157849	1	3.91847	2.55663	1.36184
ENSG00000253372.4|RP11-44N11.1	0.0310418	1	6.91971	5.55894	1.36077
ENSG00000239462.1|CTD-2021J15.1	0.0384601	1	2.90042	1.54011	1.36031
ENSG00000253774.1|CTD-3023L14.1	0.0129739	1	1.60172	0.241557	1.36016
ENSG00000280213.1|UCKL1-AS1	7.94062e-10	1.13241e-05	12.783	11.4236	1.35941
ENSG00000188365.3|AC092171.2	1.39954e-11	2.04907e-07	12.1676	10.8087	1.3589
ENSG00000240895.1|RP11-119D18.1	0.010806	1	1.58377	0.225164	1.35861
ENSG00000254670.1|CTC-497E21.3	4.3355e-06	0.0561664	10.8715	9.51297	1.35852
ENSG00000255456.1|CTD-2517M22.9	0.0365544	1	2.61846	1.26037	1.35808
ENSG00000261673.1|RP11-328J14.1	0.0276035	1	4.98824	3.63052	1.35773
ENSG00000260094.1|LINC00564	0.00645972	1	1.35704	0	1.35704
ENSG00000276166.1|CTD-2600O9.2	2.9814e-05	0.371453	8.93283	7.57586	1.35697
ENSG00000163597.13|SNHG16	5.67543e-25	8.97115e-21	16.9824	15.6258	1.35662
ENSG00000272948.2|AP001412.1	2.01875e-06	0.0264416	11.7471	10.3907	1.35634
ENSG00000231515.1|AC006003.3	0.00730468	1	1.35539	0	1.35539
ENSG00000237265.4|RP11-402P6.9	0.0168134	1	1.78474	0.430126	1.35461
ENSG00000234956.4|RP11-356I2.1	0.0294525	1	4.48348	3.1289	1.35458
ENSG00000274372.3|RP11-94I2.4	1.61188e-05	0.203661	8.95247	7.59995	1.35252
ENSG00000235703.4|LINC00894	3.02322e-11	4.40876e-07	12.6708	11.3195	1.35132
ENSG00000256083.1|RP11-366L20.3	0.0427256	1	4.1321	2.78151	1.35059
ENSG00000275294.3|RP11-428O18.6	8.05605e-06	0.103234	9.3463	7.99642	1.34987
ENSG00000253961.1|RP11-363L24.3	0.0339682	1	4.69931	3.34961	1.3497
ENSG00000279225.1|RP11-2K6.1	8.91785e-07	0.0118349	12.4319	11.0822	1.34963
ENSG00000244491.1|RP3-508I15.18	0.00163717	1	9.16401	7.81479	1.34922
ENSG00000230461.7|PROX1-AS1	2.27887e-12	3.36977e-08	10.8713	9.5224	1.34895
ENSG00000271893.1|RP11-762E8.1	0.0242637	1	1.85442	0.505735	1.34869
ENSG00000233682.3|RP11-13P5.2	3.56509e-05	0.442677	9.79535	8.4481	1.34725
ENSG00000254846.1|RP11-203M5.2	0.0327481	1	2.30728	0.960329	1.34695
ENSG00000226872.1|AC002472.11	0.0123662	1	1.57307	0.22755	1.34552
ENSG00000259033.1|RP11-718G2.5	0.0306744	1	2.82222	1.47738	1.34484
ENSG00000203971.1|RP13-379L11.2	0.0071968	1	1.55061	0.206167	1.34444
ENSG00000263655.1|RP11-25L3.3	0.0210927	1	1.83631	0.493424	1.34288
ENSG00000266371.1|RP11-142O6.1	0.0348265	1	4.96054	3.61802	1.34251
ENSG00000256448.4|RP11-809N8.4	0.0200652	1	7.05974	5.71731	1.34242
ENSG00000228262.7|LINC01320	0.0261053	1	3.33754	1.99574	1.3418
ENSG00000271833.1|RP11-356B19.11	4.06837e-12	5.99881e-08	13.014	11.6758	1.33818
ENSG00000271201.1|AB019440.50	0.0689686	1	2.36187	1.02411	1.33776
ENSG00000265415.1|CTD-2510F5.4	1.3172e-19	2.04996e-15	17.4837	16.1475	1.33614
ENSG00000235415.1|AC005808.3	0.0241001	1	2.08282	0.747372	1.33544
ENSG00000226562.3|CYP4F26P	0.0450452	1	4.81775	3.48277	1.33498
ENSG00000227718.1|AC016730.1	0.0149513	1	1.55388	0.218943	1.33493
ENSG00000230751.1|AC007036.4	0.0206666	1	5.66716	4.33237	1.33479
ENSG00000260597.1|AC012531.25	0.0324039	1	5.22964	3.89551	1.33414
ENSG00000261312.1|AC002550.5	0.028746	1	2.63338	1.29927	1.33411
ENSG00000253426.4|RP11-10A14.4	2.16373e-12	3.2008e-08	11.4428	10.1089	1.33391
ENSG00000232893.1|IQCA1-AS1	0.0388345	1	2.58992	1.25661	1.3333
ENSG00000264125.1|RP11-354P11.4	0.0142261	1	5.47235	4.13954	1.33281
ENSG00000267734.1|RP4-604K5.3	0.0556616	1	4.51732	3.18515	1.33216
ENSG00000274461.1|RP11-323P17.2	0.00500148	1	5.65859	4.3265	1.33209
ENSG00000267633.1|CTB-5E10.3	0.0130181	1	5.15685	3.82583	1.33102
ENSG00000232754.1|RP1-85F18.6	0.0522211	1	4.7221	3.39337	1.32874
ENSG00000196421.6|LINC00176	8.18331e-10	1.16653e-05	11.5258	10.1973	1.32843
ENSG00000232832.1|LMLN-AS1	0.029105	1	2.285	0.959956	1.32505
ENSG00000280924.1|LINC00628	4.8725e-10	6.97401e-06	12.3478	11.0238	1.324
ENSG00000268812.3|RP1-102K2.8	6.62633e-15	1.00303e-10	13.5697	12.2462	1.32349
ENSG00000250103.2|RP11-380D23.2	0.0994378	1	6.40583	5.08389	1.32194
ENSG00000266102.1|RP11-243E13.2	0.00825605	1	1.32077	0	1.32077
ENSG00000261061.1|RP11-303E16.2	6.90103e-21	1.07939e-16	17.325	16.0043	1.32068
ENSG00000228804.4|RP11-211G3.3	0.0660761	1	4.09723	2.77727	1.31996
ENSG00000241912.1|RP11-292E2.2	0.034603	1	2.3352	1.01554	1.31966
ENSG00000254044.4|RP11-681L8.1	0.0141247	1	1.54798	0.229386	1.31859
ENSG00000267024.1|CTD-2588C8.8	0.0513863	1	4.67752	3.36024	1.31728
ENSG00000254951.6|RP11-494M8.4	0.00886064	1	1.84958	0.533559	1.31603
ENSG00000261036.1|RP11-574H6.1	0.00932691	1	1.31572	0	1.31572
ENSG00000226520.1|KIRREL-IT1	0.0505841	1	2.75098	1.43571	1.31527
ENSG00000236388.1|ITCH-AS1	0.0482403	1	2.3707	1.0565	1.3142
ENSG00000197989.12|SNHG12	5.95791e-19	9.2443e-15	16.6561	15.3425	1.31362
ENSG00000260442.4|ATP2A1-AS1	2.31777e-14	3.49311e-10	14.3006	12.9871	1.31348
ENSG00000225152.1|RP11-338O1.2	0.0213903	1	1.81112	0.498183	1.31294
ENSG00000230454.1|U73166.2	7.22383e-12	1.06161e-07	11.9781	10.666	1.31208
ENSG00000224635.1|RP4-564F22.5	1.01259e-09	1.44131e-05	11.7596	10.4476	1.31202
ENSG00000248555.5|LINC01339	0.00776628	1	1.30891	0	1.30891
ENSG00000279568.1|RP11-20I23.5	0.00187903	1	8.74699	7.43872	1.30827
ENSG00000226272.4|ARHGAP26-AS1	0.0638113	1	4.32131	3.01412	1.30718
ENSG00000227248.1|FAM155A-IT1	0.0118878	1	1.30707	0	1.30707
ENSG00000255693.1|RP11-766N7.3	0.0034574	1	5.6883	4.38197	1.30633
ENSG00000238178.5|RP11-431J24.2	2.66971e-05	0.33358	12.5512	11.2466	1.30461
ENSG00000260316.2|LA16c-306A4.2	0.000161671	1	7.94991	6.64577	1.30414
ENSG00000261692.1|RP1-168P16.1	0.0623949	1	3.32294	2.01888	1.30405
ENSG00000239415.1|AP001469.9	2.88037e-19	4.47379e-15	14.355	13.051	1.30401
ENSG00000229190.1|RP11-390B4.3	0.0227719	1	5.44382	4.14059	1.30323
ENSG00000281344.1|HELLPAR	2.22245e-15	3.37524e-11	7.08105	5.77795	1.30311
ENSG00000261095.1|RP11-899L11.1	0.0105365	1	1.51399	0.211481	1.30251
ENSG00000262117.4|BCAR4	0.0279893	1	3.00443	1.70366	1.30076
ENSG00000258763.4|RP11-110A12.2	0.0218512	1	1.98569	0.685912	1.29978
ENSG00000237293.1|AC007099.2	0.00991169	1	1.29936	0	1.29936
ENSG00000270640.1|RP11-373D23.2	5.60459e-05	0.688019	11.4232	10.1247	1.29849
ENSG00000244468.1|RP11-206M11.7	0.0525688	1	3.04283	1.74447	1.29836
ENSG00000267409.1|RP11-567M16.2	0.0320521	1	3.95106	2.65425	1.29681
ENSG00000251018.2|HMMR-AS1	0.00400969	1	5.50177	4.20623	1.29554
ENSG00000249180.1|CTC-506B8.1	0.00539451	1	8.23374	6.93871	1.29503
ENSG00000266527.1|RP11-138P22.1	0.0288526	1	3.89637	2.60175	1.29462
ENSG00000257759.2|RP11-486O13.4	0.0420334	1	2.73693	1.44332	1.29361
ENSG00000258765.1|RP11-692C24.2	0.0176954	1	1.53924	0.246268	1.29297
ENSG00000225087.1|RP4-660H19.1	0.068733	1	2.81872	1.52731	1.29141
ENSG00000247228.2|RP11-296I10.3	0.0149734	1	3.16788	1.87648	1.2914
ENSG00000203593.3|RP5-1096D14.6	0.0357071	1	3.43258	2.14203	1.29055
ENSG00000271874.1|CTD-2024P10.2	0.0154302	1	5.89652	4.60727	1.28925
ENSG00000259521.1|RP11-540O11.4	0.00526239	1	6.86437	5.57568	1.28869
ENSG00000228512.2|RP11-281A20.2	0.0508928	1	5.17319	3.88459	1.2886
ENSG00000224626.1|AC106053.1	0.038966	1	2.0389	0.750776	1.28812
ENSG00000249618.4|RP11-422J15.1	0.00418318	1	1.28789	0	1.28789
ENSG00000271151.1|RP11-394I13.2	5.38547e-11	7.82724e-07	12.5704	11.2845	1.28583
ENSG00000253522.3|CTC-231O11.1	2.41486e-08	0.000334265	14.5098	13.2248	1.28501
ENSG00000260641.1|RP11-1299A16.3	9.21734e-10	1.31255e-05	10.2148	8.93072	1.28412
ENSG00000268833.1|AC011513.4	7.31663e-07	0.0097355	10.9442	9.66048	1.28374
ENSG00000259403.1|RP11-315L6.1	0.0142457	1	1.28268	0	1.28268
ENSG00000246465.1|RP11-57A19.2	4.7719e-10	6.83145e-06	11.8788	10.5967	1.28209
ENSG00000267193.4|RP11-116O18.3	0.0548822	1	3.89525	2.61376	1.28149
ENSG00000251298.1|RP11-425A23.1	0.0335132	1	2.26413	0.983912	1.28021
ENSG00000229425.1|AJ006998.2	0.0163015	1	6.0013	4.72111	1.28019
ENSG00000254844.4|RP11-728F11.3	0.0287177	1	2.01268	0.732783	1.27989
ENSG00000240350.2|AC017002.1	1.11981e-05	0.142563	10.7221	9.44275	1.27934
ENSG00000233536.2|RP11-867G2.5	0.0427281	1	3.85781	2.57892	1.27888
ENSG00000196634.3|RP3-337D23.3	0.0305716	1	2.03691	0.758714	1.2782
ENSG00000235899.1|LINC01564	0.000161149	1	8.8879	7.61034	1.27756
ENSG00000255433.4|AP000479.1	0.0289506	1	3.12383	1.84787	1.27596
ENSG00000280274.1|RP11-556H2.1	0.0165126	1	5.74363	4.4677	1.27593
ENSG00000225595.2|XXbac-BPG308K3.6	0.0213029	1	3.11862	1.84275	1.27587
ENSG00000236310.1|AC005027.3	0.013413	1	1.27545	0	1.27545
ENSG00000227706.3|RP11-301G19.1	0.015372	1	1.47965	0.204243	1.2754
ENSG00000271955.1|RP11-444A22.1	0.0241666	1	1.78622	0.512784	1.27343
ENSG00000229679.1|AC007327.5	0.0228133	1	1.53599	0.263002	1.27299
ENSG00000254291.1|RP11-10J21.6	0.0266256	1	1.76994	0.496988	1.27295
ENSG00000204380.3|AC005042.4	2.73738e-10	3.93225e-06	9.91355	8.64061	1.27295
ENSG00000280587.1|LINC01348	3.51536e-10	5.04033e-06	12.1328	10.8601	1.27268
ENSG00000251085.1|RP11-893F2.6	0.0346121	1	2.26269	0.990186	1.2725
ENSG00000229771.2|RP4-644L1.2	0.0151436	1	5.90505	4.63275	1.2723
ENSG00000223646.1|AC002463.3	0.031424	1	2.79302	1.52103	1.27199
ENSG00000234689.1|LINC00444	0.078299	1	3.82938	2.55784	1.27154
ENSG00000251350.1|RP11-328N19.1	0.0218196	1	4.92038	3.64969	1.27068
ENSG00000251361.1|CTD-2091N23.1	0.0413395	1	3.14245	1.8737	1.26875
ENSG00000237013.1|AC010987.6	0.0142995	1	1.49329	0.224898	1.26839
ENSG00000272168.4|CASC15	9.60693e-11	1.39108e-06	12.342	11.0739	1.26809
ENSG00000230010.1|RP4-568F9.6	0.0213901	1	4.6473	3.38014	1.26716
ENSG00000255202.1|RP4-541C22.5	0.0367141	1	5.51287	4.24602	1.26685
ENSG00000270120.1|RP11-327F22.6	0.000211683	1	8.79176	7.52511	1.26665
ENSG00000267055.1|RP11-486P11.1	0.0841523	1	4.22424	2.95809	1.26615
ENSG00000248719.1|RP11-377G16.2	0.0461371	1	4.24032	2.97453	1.2658
ENSG00000262712.1|RP11-295D4.1	1.84011e-16	2.81537e-12	13.1782	11.9124	1.26578
ENSG00000279703.1|RP11-364P22.3	0.012628	1	1.26567	0	1.26567
ENSG00000233250.1|RP3-339A18.6	3.49386e-08	0.000482083	12.4712	11.2063	1.26496
ENSG00000262370.4|RP11-473M20.9	6.99289e-07	0.00931313	14.4191	13.1542	1.26491
ENSG00000267834.1|RP11-167N5.5	4.07269e-06	0.052831	11.3153	10.0507	1.26454
ENSG00000258751.1|RP11-2G1.1	0.0151287	1	1.2644	0	1.2644
ENSG00000258210.1|RP11-478C19.2	4.73297e-07	0.00633697	11.4599	10.1957	1.26421
ENSG00000236438.5|FAM157A	0.000170166	1	8.08686	6.82436	1.2625
ENSG00000232555.1|AC104088.1	4.88585e-10	6.99214e-06	13.3195	12.0579	1.26154
ENSG00000255817.1|RP11-196H14.4	0.0768415	1	2.87066	1.61005	1.26061
ENSG00000235096.2|RP11-83A16.1	0.0473437	1	2.16703	0.907421	1.25961
ENSG00000225138.6|CTD-2228K2.7	8.65248e-08	0.0011815	16.6741	15.4145	1.25957
ENSG00000247402.2|CTD-2340E1.2	0.0236011	1	1.51142	0.252896	1.25853
ENSG00000205054.5|LINC01121	0.00178056	1	6.17871	4.92161	1.2571
ENSG00000267268.1|AC007204.2	0.0244996	1	5.37121	4.11542	1.25578
ENSG00000241180.1|RP11-54O7.2	0.0118878	1	1.25569	0	1.25569
ENSG00000271564.1|RP13-444H2.1	0.0133373	1	1.48568	0.230083	1.2556
ENSG00000233848.1|RP3-348I23.2	0.0341976	1	1.74494	0.489655	1.25528
ENSG00000253695.1|RP11-177H2.2	0.0472073	1	3.53109	2.27662	1.25447
ENSG00000224186.7|C5orf66	1.70977e-18	2.64775e-14	12.6306	11.3762	1.25441
ENSG00000276115.1|RP11-817I4.2	4.96257e-14	7.46123e-10	11.8203	10.5665	1.25386
ENSG00000187013.4|C17orf82	4.67486e-07	0.00625963	11.156	9.90281	1.25317
ENSG00000235038.1|RP11-393I23.4	0.010532	1	1.2517	0	1.2517
ENSG00000231453.1|LINC01305	0.0192018	1	2.15815	0.906523	1.25163
ENSG00000280328.1|RP11-972P1.7	1.21131e-10	1.75155e-06	11.2924	10.0409	1.25146
ENSG00000224969.1|RP11-54O7.11	0.000699215	1	7.64181	6.39058	1.25123
ENSG00000280440.1|AC002064.7	0.0437476	1	2.54071	1.2897	1.25101
ENSG00000266602.1|RP11-476K15.1	0.0315695	1	1.73162	0.480735	1.25088
ENSG00000273008.1|RP11-351D16.3	4.98229e-11	7.24625e-07	11.9246	10.6742	1.25043
ENSG00000258716.1|RP11-661G16.2	0.00877567	1	1.2499	0	1.2499
ENSG00000124835.2|AC105760.3	0.0181369	1	1.83806	0.58843	1.24963
ENSG00000223390.1|RP11-91A18.4	0.0556219	1	4.32798	3.07873	1.24925
ENSG00000255314.1|RP11-702F3.3	0.0118791	1	1.46094	0.21326	1.24768
ENSG00000226812.2|RP5-881L22.5	6.7091e-09	9.39945e-05	17.0913	15.8446	1.24668
ENSG00000267838.2|AC008746.12	1.33566e-11	1.95621e-07	14.1106	12.8644	1.24622
ENSG00000274825.1|RP4-616B8.5	2.21867e-12	3.28097e-08	13.6419	12.3958	1.24612
ENSG00000245970.2|KB-1208A12.3	1.99081e-18	3.08157e-14	15.5266	14.2821	1.24445
ENSG00000235280.2|MCF2L-AS1	9.04955e-13	1.34386e-08	16.9264	15.6824	1.24398
ENSG00000266965.1|RP11-712P20.2	0.0565158	1	2.47411	1.23031	1.2438
ENSG00000233016.5|SNHG7	7.55433e-17	1.15959e-12	17.6619	16.4194	1.24252
ENSG00000223949.5|ROR1-AS1	0.0159939	1	4.43567	3.19344	1.24223
ENSG00000267199.1|RP11-861E21.2	3.92394e-07	0.00526671	9.60483	8.3636	1.24123
ENSG00000280078.1|RP11-361H10.5	0.0279023	1	2.54055	1.29944	1.24111
ENSG00000249601.2|LINC01187	0.0312459	1	2.76784	1.52956	1.23828
ENSG00000280368.1|CTD-2199O4.5	0.0414649	1	1.80092	0.56282	1.2381
ENSG00000238202.1|AC002465.2	0.012628	1	1.238	0	1.238
ENSG00000245910.7|SNHG6	5.08423e-21	7.95478e-17	20.2767	19.0391	1.23766
ENSG00000251574.5|RP11-6N13.1	0.014907	1	3.864	2.62653	1.23747
ENSG00000258867.4|LINC01146	2.32285e-07	0.00313724	9.93711	8.69971	1.2374
ENSG00000267519.3|CTD-3252C9.4	2.71218e-11	3.95734e-07	18.0756	16.8384	1.23725
ENSG00000258538.4|RP11-753D20.3	0.00932691	1	1.23649	0	1.23649
ENSG00000278709.1|RP5-1059L7.1	3.97576e-11	5.78751e-07	14.1874	12.951	1.23645
ENSG00000267149.2|CTC-550B14.6	0.00103329	1	8.73039	7.49588	1.23451
ENSG00000279652.1|RP1-78B3.1	1.76616e-05	0.222642	7.22038	5.98775	1.23263
ENSG00000234070.1|SPATA17-AS1	0.019978	1	1.49346	0.261053	1.23241
ENSG00000280206.1|CTB-193M12.5	1.70059e-22	2.67469e-18	17.7288	16.4972	1.23167
ENSG00000243810.1|RP5-1096J16.1	0.0564882	1	4.55004	3.31864	1.2314
ENSG00000236673.4|RP11-69I8.2	0.014157	1	1.76361	0.532325	1.23128
ENSG00000254136.1|RP11-546K22.2	0.0171391	1	1.4706	0.241578	1.22903
ENSG00000256025.1|CACNA1C-AS4	0.0591485	1	2.15348	0.925013	1.22847
ENSG00000251200.1|RP11-6E9.5	0.025985	1	1.70979	0.4825	1.22729
ENSG00000217825.2|AC099552.4	0.0288096	1	1.90503	0.67789	1.22714
ENSG00000278153.1|RP4-585I14.3	5.2783e-05	0.649126	9.10622	7.87943	1.22679
ENSG00000259788.1|RP11-359K18.3	0.0128357	1	1.43753	0.211219	1.22631
ENSG00000254419.1|RP11-261P9.4	2.02834e-08	0.000281128	13.5175	12.2926	1.22492
ENSG00000272455.1|RP4-758J18.13	1.65372e-18	2.56128e-14	15.1843	13.96	1.22433
ENSG00000279144.1|RP11-894J14.2	0.00329666	1	7.05625	5.83228	1.22397
ENSG00000268734.1|CTB-61M7.2	0.00194402	1	9.6274	8.40363	1.22377
ENSG00000277541.1|ZNF630-AS1	0.0653094	1	4.30367	3.08132	1.22235
ENSG00000262580.4|RP11-334C17.5	2.24968e-10	3.23706e-06	13.8347	12.6123	1.22231
ENSG00000235726.4|AC010148.1	9.4463e-11	1.36811e-06	9.94293	8.72068	1.22225
ENSG00000259038.1|CTD-2325P2.4	1.58533e-06	0.0208455	11.9355	10.7144	1.22116
ENSG00000233891.6|AC007131.2	0.0139714	1	1.39538	0.175786	1.21959
ENSG00000259396.1|RP11-16O9.2	0.0597535	1	2.96621	1.74778	1.21843
ENSG00000260051.1|LA16c-390E6.4	2.85263e-11	4.16142e-07	13.5275	12.3097	1.21783
ENSG00000261758.1|RP11-102M11.2	0.0184682	1	4.25835	3.0412	1.21715
ENSG00000262468.4|LINC01569	2.72345e-16	4.16171e-12	14.8976	13.6807	1.21692
ENSG00000277459.1|RP11-732A21.3	1.43225e-10	2.06816e-06	12.6832	11.467	1.21629
ENSG00000249383.1|RP11-1018N14.1	0.00866877	1	1.40799	0.192043	1.21595
ENSG00000250619.1|CTD-2215L10.1	0.0438661	1	2.58764	1.37182	1.21582
ENSG00000237387.1|CTA-407F11.7	0.0234163	1	1.45461	0.239515	1.2151
ENSG00000226849.1|RP4-635E18.7	9.91225e-08	0.00135064	10.2571	9.04209	1.21503
ENSG00000263711.4|RP11-169F17.1	0.050046	1	4.11793	2.90303	1.21491
ENSG00000253574.4|RP11-284H18.1	0.0592556	1	2.64754	1.43303	1.21451
ENSG00000263098.1|RP11-567O16.1	0.0595133	1	2.99181	1.77768	1.21413
ENSG00000260304.1|RP11-388M20.6	0.00877733	1	6.7555	5.54177	1.21373
ENSG00000242021.2|RP11-268G12.3	0.0489725	1	2.34569	1.13201	1.21368
ENSG00000258108.1|RP11-1028N23.3	0.0111899	1	1.21335	0	1.21335
ENSG00000230115.1|TPRG1-AS2	0.0221238	1	1.47542	0.26215	1.21327
ENSG00000272255.1|CTD-3224K15.3	0.00826723	1	7.00786	5.79483	1.21303
ENSG00000237567.1|RP3-359N14.2	0.0442844	1	2.19018	0.977382	1.21279
ENSG00000271931.1|RP11-63L7.5	0.0313833	1	4.67426	3.46226	1.21201
ENSG00000248676.1|RP11-766F14.1	0.060105	1	2.64708	1.43605	1.21102
ENSG00000277186.1|RP13-554M15.8	0.000462831	1	8.57689	7.3663	1.21059
ENSG00000230612.2|AC004237.1	8.40477e-06	0.107615	7.98515	6.77586	1.20928
ENSG00000226287.6|TMEM191A	4.35583e-14	6.55204e-10	15.0731	13.8642	1.20894
ENSG00000276533.1|RP11-139H15.5	4.94994e-09	6.95516e-05	12.3077	11.0988	1.20893
ENSG00000225855.5|RUSC1-AS1	1.03239e-13	1.54755e-09	15.3283	14.1199	1.20841
ENSG00000257830.1|RP11-845M18.7	0.0438254	1	2.23158	1.02375	1.20783
ENSG00000238242.1|RP11-575B7.3	0.0168486	1	1.44593	0.238316	1.20761
ENSG00000269066.1|CTD-2528A14.5	0.0570852	1	4.39204	3.18549	1.20655
ENSG00000250974.1|RP11-122F24.1	0.0285622	1	1.69239	0.486545	1.20584
ENSG00000279613.1|RP13-638C3.5	0.00655285	1	7.31857	6.11332	1.20525
ENSG00000280953.1|LINC01163	0.0243977	1	3.17325	1.96909	1.20415
ENSG00000236782.4|RP11-96L14.7	3.65148e-10	5.23513e-06	10.8851	9.68134	1.20379
ENSG00000257126.4|FOXG1-AS1	0.029138	1	1.64463	0.441957	1.20267
ENSG00000238117.1|AP004372.1	0.0303113	1	1.72185	0.519579	1.20227
ENSG00000270115.1|RP11-415J8.7	0.00671155	1	7.77814	6.57618	1.20196
ENSG00000260725.1|AC005307.1	0.00455133	1	8.26772	7.06599	1.20174
ENSG00000253716.4|RP13-582O9.5	2.95005e-16	4.5059e-12	16.2587	15.0577	1.20092
ENSG00000258954.1|RP11-692C24.1	0.0160652	1	1.20054	0	1.20054
ENSG00000228723.5|SRGAP3-AS2	0.0267305	1	4.88974	3.68929	1.20045
ENSG00000256747.1|RP11-860B13.1	0.041468	1	2.80704	1.60748	1.19956
ENSG00000260733.1|RP11-264L1.4	0.0757021	1	2.38074	1.1812	1.19954
ENSG00000260922.1|RP11-538I12.3	0.0523665	1	2.65447	1.45494	1.19953
ENSG00000224700.2|RP11-697E14.2	0.0160652	1	1.19871	0	1.19871
ENSG00000269482.1|Z69720.2	0.0454743	1	4.76563	3.56735	1.19828
ENSG00000260672.1|RP11-1006G14.1	0.0247309	1	5.29054	4.09251	1.19803
ENSG00000214650.2|RP11-83B20.1	6.15579e-05	0.754269	8.91032	7.71237	1.19795
ENSG00000237721.1|AF064858.11	1.34981e-06	0.0177986	14.3765	13.1786	1.19793
ENSG00000251179.1|TMEM92-AS1	8.87365e-09	0.000123974	12.7738	11.5763	1.19747
ENSG00000253167.1|KIAA0196-AS1	2.90722e-06	0.0378868	10.7227	9.52553	1.19717
ENSG00000233068.2|RP1-140K8.1	0.0171138	1	1.42285	0.22805	1.1948
ENSG00000272235.1|RP11-22L13.1	1.33943e-08	0.000186488	12.6125	11.4182	1.19436
ENSG00000234384.1|LINC01049	0.0111899	1	1.19396	0	1.19396
ENSG00000279692.1|RP11-1055B8.1	1.20377e-09	1.71152e-05	13.0115	11.8189	1.19265
ENSG00000254233.1|RP11-242J7.1	0.0372504	1	5.23361	4.04138	1.19223
ENSG00000212766.8|EWSAT1	5.40717e-05	0.664595	7.89845	6.70631	1.19214
ENSG00000187979.4|AC008079.9	0.0134398	1	1.57595	0.384231	1.19172
ENSG00000272371.1|RP11-25O10.2	0.0481579	1	2.42109	1.23111	1.18998
ENSG00000254031.4|RP11-326E22.1	0.0497738	1	2.99427	1.80529	1.18898
ENSG00000240915.2|RP11-659E9.2	0.0252017	1	5.70545	4.51861	1.18684
ENSG00000245648.1|RP11-277P12.20	4.95809e-07	0.00663689	13.9768	12.7903	1.18651
ENSG00000262298.1|RP5-1107A17.3	0.000134383	1	8.65659	7.47017	1.18641
ENSG00000255395.1|CTD-2562J17.2	0.0307608	1	1.88662	0.700467	1.18615
ENSG00000242798.1|RP11-506M12.1	3.04092e-09	4.29104e-05	12.512	11.3266	1.18543
ENSG00000273489.1|RP11-180C16.1	7.27225e-08	0.00099477	8.26431	7.07902	1.18529
ENSG00000265128.1|RP11-15F12.3	0.0317296	1	1.41941	0.236694	1.18272
ENSG00000254325.2|RP11-318K15.2	0.0498473	1	1.65804	0.475948	1.1821
ENSG00000271789.1|RP5-1112D6.7	3.32444e-09	4.68846e-05	12.5702	11.3907	1.17954
ENSG00000253358.1|GS1-251I9.3	0.0181119	1	1.17869	0	1.17869
ENSG00000229021.2|AL591893.1	6.24371e-05	0.764543	7.39316	6.21449	1.17868
ENSG00000260196.1|RP1-239B22.5	1.61493e-15	2.45438e-11	16.5023	15.3246	1.17765
ENSG00000241073.1|RP4-714D9.2	0.0320403	1	1.43362	0.255995	1.17762
ENSG00000264577.1|AC010761.8	2.67548e-16	4.08893e-12	15.5167	14.3399	1.17678
ENSG00000258976.1|CTD-2207P18.2	0.0437528	1	2.58839	1.41226	1.17613
ENSG00000280069.1|CTD-2349P21.3	4.65865e-05	0.574271	9.9526	8.77709	1.17551
ENSG00000254649.1|RP11-452H21.2	0.0622762	1	2.20756	1.03209	1.17547
ENSG00000269102.1|CTD-2525I3.5	0.00070095	1	9.28703	8.11284	1.1742
ENSG00000270087.4|RP11-399K21.11	0.0701875	1	3.13712	1.96333	1.1738
ENSG00000179219.5|LINC00311	0.0288716	1	4.29238	3.11868	1.1737
ENSG00000230002.2|ALMS1-IT1	1.41696e-12	2.10064e-08	12.3023	11.1301	1.17223
ENSG00000230898.1|RP11-9L18.3	0.0574757	1	2.38431	1.2125	1.17181
ENSG00000256276.1|RP5-916L7.2	0.0509714	1	2.87142	1.70095	1.17047
ENSG00000236519.1|LINC01424	8.95378e-10	1.27564e-05	11.1999	10.0307	1.16921
ENSG00000233367.1|RP11-307L3.4	0.0703568	1	2.56923	1.40004	1.16918
ENSG00000231083.1|AC011747.6	0.0553113	1	5.18707	4.01851	1.16857
ENSG00000251523.1|RP11-724M22.1	0.0661795	1	3.36983	2.20179	1.16804
ENSG00000280033.1|CTD-2095E4.3	2.21048e-12	3.2693e-08	12.767	11.5996	1.16737
ENSG00000274156.1|RP11-407N8.6	0.00478383	1	7.90461	6.73765	1.16695
ENSG00000253379.4|RP11-1102P16.1	0.0245675	1	3.87388	2.70711	1.16678
ENSG00000223784.1|RP11-554I8.2	0.0330536	1	1.62159	0.455804	1.16579
ENSG00000253344.1|RP11-346L1.2	0.0172177	1	1.39277	0.227143	1.16562
ENSG00000270195.1|RP11-572O17.1	3.06596e-12	4.52659e-08	13.9944	12.8289	1.16552
ENSG00000229044.1|RP11-266K22.2	0.0953262	1	5.101	3.93553	1.16546
ENSG00000227175.1|RP11-214D15.2	0.0557851	1	2.68558	1.52025	1.16532
ENSG00000231674.1|LINC00410	0.00825605	1	1.16412	0	1.16412
ENSG00000276984.1|LA16c-359F1.1	0.125639	1	4.80407	3.64017	1.16389
ENSG00000281181.1|CH507-513H4.3	0.0479646	1	1.62783	0.463991	1.16384
ENSG00000236324.1|RP3-403L10.3	0.089108	1	2.45777	1.29437	1.1634
ENSG00000234945.6|GTF3C2-AS1	1.43366e-09	2.0355e-05	10.8325	9.66959	1.16296
ENSG00000232907.6|DLGAP4-AS1	1.41279e-10	2.04035e-06	11.7318	10.5718	1.16007
ENSG00000256312.1|RP13-977J11.8	0.0108968	1	6.95847	5.79913	1.15934
ENSG00000279431.1|RP11-218M11.7	0.03497	1	1.86273	0.703518	1.15922
ENSG00000203441.2|LINC00449	4.29302e-09	6.03941e-05	10.9369	9.77876	1.15813
ENSG00000272217.1|XXbac-BPG157A10.21	3.81871e-06	0.0495783	10.963	9.8052	1.15782
ENSG00000279495.1|RP11-521B24.4	4.88759e-19	7.58652e-15	14.649	13.4918	1.15722
ENSG00000266578.1|RP11-838N2.5	0.0129477	1	7.07139	5.91481	1.15657
ENSG00000226899.1|RP11-298J20.3	0.0887628	1	3.48795	2.33149	1.15646
ENSG00000279525.1|GS1-306C12.1	0.023737	1	1.71267	0.556599	1.15607
ENSG00000269050.1|CTC-360G5.6	0.0461952	1	4.98316	3.82718	1.15598
ENSG00000278987.1|LA16c-431H6.7	5.43476e-12	7.99887e-08	11.2112	10.0553	1.15594
ENSG00000270068.1|RP4-761J14.9	0.0561883	1	3.14858	1.99284	1.15574
ENSG00000231729.1|ARHGEF9-IT1	0.0688957	1	3.14423	1.98918	1.15505
ENSG00000236046.1|AC004920.3	0.0142457	1	1.15491	0	1.15491
ENSG00000255345.1|CTD-2337I7.1	0.0208349	1	1.53504	0.38022	1.15482
ENSG00000240006.1|RP11-200A1.1	0.0408084	1	6.79637	5.64204	1.15433
ENSG00000205662.2|RP11-706O15.7	0.0694924	1	3.68259	2.52933	1.15325
ENSG00000231612.1|RP11-522M21.3	0.0564045	1	4.1815	3.02892	1.15258
ENSG00000256092.2|RP13-942N8.1	3.61932e-13	5.39423e-09	13.4265	12.2742	1.15228
ENSG00000275417.1|RP11-844G16.3	0.0511195	1	2.16891	1.01713	1.15178
ENSG00000254557.1|RP11-102F4.2	0.0363914	1	1.61265	0.461505	1.15115
ENSG00000259003.1|AE000662.92	0.0557112	1	2.78964	1.63865	1.151
ENSG00000234741.6|GAS5	8.64355e-18	1.33413e-13	20.1954	19.045	1.15045
ENSG00000254278.1|RP11-278I4.2	0.0397206	1	2.03041	0.88041	1.15
ENSG00000253711.1|RP11-787D18.1	0.012628	1	1.14956	0	1.14956
ENSG00000228634.1|RP4-534N18.2	0.00198524	1	8.11973	6.97069	1.14904
ENSG00000245149.3|RNF139-AS1	1.62021e-13	2.42318e-09	12.6516	11.5027	1.14898
ENSG00000226022.1|AC026167.1	0.053148	1	1.92033	0.771662	1.14867
ENSG00000181211.1|HECW1-IT1	0.013413	1	1.14683	0	1.14683
ENSG00000272347.1|RP11-43F13.4	2.27652e-10	3.275e-06	11.8495	10.7029	1.14654
ENSG00000177338.12|LINC00469	0.0257296	1	1.56258	0.416107	1.14647
ENSG00000277501.1|RP11-697E22.2	0.0145706	1	6.74296	5.59792	1.14504
ENSG00000273584.1|RP11-861L17.4	0.0860368	1	4.19927	3.05445	1.14482
ENSG00000267063.1|AC006130.3	0.0237524	1	1.40153	0.256726	1.1448
ENSG00000276934.1|RP11-231E4.5	0.000178375	1	9.91347	8.76868	1.14479
ENSG00000272915.1|RP11-62J1.4	0.0565711	1	3.18887	2.04448	1.14439
ENSG00000246394.6|RP11-386I8.6	0.0342698	1	2.40055	1.25731	1.14323
ENSG00000273142.1|RP11-458F8.4	8.84113e-13	1.31317e-08	15.2996	14.1573	1.14231
ENSG00000269399.2|CTD-3222D19.12	1.30036e-15	1.97771e-11	13.5644	12.4222	1.14222
ENSG00000253130.1|CTD-3023L14.2	0.0365055	1	1.80295	0.66107	1.14188
ENSG00000204011.4|COL5A1-AS1	0.0757685	1	2.97853	1.83691	1.14162
ENSG00000266120.1|RP11-354P11.2	0.0766676	1	3.61118	2.47138	1.1398
ENSG00000232164.1|AC092669.3	0.0263591	1	1.74335	0.603669	1.13968
ENSG00000277287.1|RP4-794I6.4	2.96299e-08	0.000409396	9.5433	8.40624	1.13706
ENSG00000255321.1|RP11-91I20.4	0.0827645	1	2.52217	1.38541	1.13676
ENSG00000260920.2|RP1-228H13.5	3.22728e-18	4.99002e-14	14.5631	13.427	1.13612
ENSG00000261807.2|RP11-430C1.1	0.0128248	1	1.43604	0.300476	1.13557
ENSG00000262884.1|CTD-3060P21.1	0.0128856	1	6.34008	5.205	1.13508
ENSG00000242902.1|RP11-309L24.2	0.0794068	1	4.80159	3.66728	1.13431
ENSG00000254039.1|RP11-304F15.6	0.0277909	1	1.37806	0.244313	1.13375
ENSG00000241269.1|AC093620.5	3.84686e-12	5.6745e-08	14.3082	13.1753	1.13299
ENSG00000229611.1|RP11-390F4.10	0.0719136	1	2.91915	1.7867	1.13245
ENSG00000248243.1|RP11-93K22.13	2.49477e-10	3.58648e-06	14.5673	13.4372	1.13008
ENSG00000267205.1|AC005954.4	0.0509006	1	3.04848	1.91877	1.12971
ENSG00000236240.1|GPC5-IT1	0.0374151	1	1.59357	0.464247	1.12933
ENSG00000279991.1|RP11-190D6.1	0.0393785	1	1.53267	0.403474	1.12919
ENSG00000250274.1|CTB-114C7.4	1.65177e-05	0.208569	8.0817	6.95286	1.12884
ENSG00000243179.1|AC110769.3	0.0620921	1	3.41928	2.29112	1.12816
ENSG00000250493.2|RP11-640N11.2	0.0147439	1	1.74556	0.617628	1.12793
ENSG00000250855.1|RP11-269F21.1	0.0151287	1	1.12786	0	1.12786
ENSG00000254297.1|CTC-286N12.1	0.0324154	1	1.57796	0.450341	1.12762
ENSG00000266918.1|RP11-798G7.8	0.0387801	1	4.85041	3.72299	1.12742
ENSG00000270720.1|RP11-84C13.2	6.76834e-12	9.94879e-08	12.4996	11.3723	1.12731
ENSG00000278900.1|RP11-1250I15.2	0.050069	1	1.87647	0.749956	1.12652
ENSG00000236017.6|ASMTL-AS1	2.95059e-09	4.16506e-05	15.2692	14.143	1.12623
ENSG00000275807.1|RP11-1348G14.8	1.71419e-11	2.50769e-07	13.3051	12.18	1.12511
ENSG00000231294.1|AC006994.2	0.0488122	1	3.27509	2.15154	1.12355
ENSG00000224286.4|LINC01142	0.0337845	1	1.95833	0.835591	1.12274
ENSG00000249406.1|RP11-893F2.5	0.0602201	1	2.9939	1.87177	1.12212
ENSG00000255160.4|RP11-428C19.5	0.0495078	1	3.73143	2.6094	1.12202
ENSG00000240553.1|RP1-184J9.2	0.0697051	1	2.03684	0.915685	1.12116
ENSG00000261685.2|RP11-401P9.4	5.79075e-06	0.0746138	15.4496	14.3297	1.11994
ENSG00000231721.5|LINC-PINT	4.96963e-12	7.32125e-08	14.5405	13.4207	1.11988
ENSG00000263637.1|RP11-106E15.1	0.0622475	1	2.17818	1.05861	1.11958
ENSG00000267523.1|CTD-2537I9.12	4.90625e-10	7.02084e-06	15.8324	14.7131	1.11927
ENSG00000260310.1|RP11-27M24.2	0.00619215	1	7.95667	6.83854	1.11813
ENSG00000234432.4|RP11-1275H24.1	5.28596e-16	8.06426e-12	14.2769	13.1591	1.11781
ENSG00000225180.5|AATK-AS1	0.0268748	1	1.71644	0.598805	1.11764
ENSG00000232406.5|RP11-234K24.3	1.35772e-06	0.0179016	9.847	8.7303	1.1167
ENSG00000254290.1|RP11-150O12.3	3.44274e-11	5.01607e-07	17.2727	16.1561	1.11655
ENSG00000280123.1|RP11-267M23.1	9.9148e-14	1.48662e-09	14.2463	13.1298	1.11654
ENSG00000222017.1|AC011997.1	0.0048333	1	6.76283	5.64678	1.11604
ENSG00000250623.1|RP11-317B7.3	0.0248034	1	1.35379	0.238143	1.11565
ENSG00000231607.7|DLEU2	9.66662e-13	1.43472e-08	14.095	12.9794	1.11554
ENSG00000261745.2|RP11-506E9.3	0.0151287	1	1.11498	0	1.11498
ENSG00000223675.1|RP11-86H7.6	0.0439739	1	3.29048	2.17665	1.11382
ENSG00000259426.4|RP11-253M7.1	1.60259e-12	2.37473e-08	11.9161	10.8024	1.11364
ENSG00000237153.1|RP11-132E11.2	0.0401117	1	1.73717	0.623782	1.11339
ENSG00000241042.1|RP11-145M4.1	0.0536011	1	1.69093	0.578234	1.1127
ENSG00000116883.8|RP11-268J15.5	2.23206e-09	3.15881e-05	14.8978	13.7855	1.11235
ENSG00000260942.1|CAPN10-AS1	3.07021e-16	4.68913e-12	13.8381	12.7263	1.11172
ENSG00000215244.2|RP11-563J2.2	2.50432e-08	0.000346548	10.9388	9.82714	1.11169
ENSG00000269172.1|CTC-218B8.3	0.0886605	1	4.27959	3.16866	1.11093
ENSG00000227634.1|RP11-431K24.3	0.0526261	1	2.11128	1.00058	1.1107
ENSG00000249655.1|CTC-325J23.2	0.000827081	1	9.44828	8.3386	1.10969
ENSG00000273267.1|RP11-338K13.1	0.000926934	1	7.79482	6.68561	1.10921
ENSG00000242973.5|RP11-446F17.3	0.0629436	1	3.2748	2.16714	1.10766
ENSG00000230539.1|AOAH-IT1	0.00455018	1	7.91832	6.8108	1.10752
ENSG00000272476.1|RP1-191J18.66	1.50687e-15	2.2909e-11	12.3473	11.2401	1.10716
ENSG00000264270.1|RP11-474I11.7	0.070387	1	5.04731	3.94026	1.10705
ENSG00000273396.1|LINC01396	0.0420165	1	1.81327	0.70629	1.10698
ENSG00000256050.2|RP11-982M15.6	1.24362e-06	0.0164207	11.7304	10.6238	1.10658
ENSG00000248515.1|RP11-608O21.1	0.0181119	1	1.1063	0	1.1063
ENSG00000270069.1|MIR222HG	3.82217e-08	0.000526581	14.4116	13.3057	1.10589
ENSG00000244578.1|LINC01391	0.027222	1	1.79181	0.686455	1.10536
ENSG00000231944.1|PHKA1-AS1	0.0745891	1	2.78992	1.68525	1.10467
ENSG00000230082.1|PRRT3-AS1	1.81192e-12	2.68309e-08	16.1515	15.047	1.10445
ENSG00000235166.6|LINC01440	0.00645972	1	1.10418	0	1.10418
ENSG00000281091.1|RP13-349O20.2	1.50896e-06	0.0198609	10.6181	9.51416	1.10393
ENSG00000234675.1|RP11-242F11.2	0.0701841	1	1.84417	0.740326	1.10384
ENSG00000259104.2|PTCSC3	0.0265984	1	1.33433	0.230805	1.10353
ENSG00000223617.1|LINC00370	0.0151287	1	1.1019	0	1.1019
ENSG00000279048.1|RP11-511H23.2	1.21581e-09	1.72839e-05	12.5245	11.4229	1.1016
ENSG00000231163.4|CSMD2-AS1	0.0118878	1	1.10122	0	1.10122
ENSG00000273951.1|RP4-620E11.8	1.20488e-08	0.000167877	10.8258	9.72486	1.1009
ENSG00000231512.4|LINC01347	0.00932691	1	1.10012	0	1.10012
ENSG00000259242.2|AC002306.1	0.0108197	1	6.74177	5.64252	1.09925
ENSG00000279717.1|LLNLF-158E9.1	0.0308683	1	1.81878	0.720131	1.09864
[truncated: 13,901 more rows]
