# Supplementary material for: Identification of dysregulated lncRNAs profiling and metastasis‐associated lncRNAs in colorectal cancer by genome‐wide analysis
Source: Cancer Med. 2017 Aug 31;6(10):2321–30. doi: 10.1002/cam4.1168 (PMC5633553; doi:10.1002/cam4.1168)
Supplement: Supplementary file 2 — Table S2. Dysregulated lncRNAs in TCGA and three GEO datasets. [file CAM4-6-2321-s002.xlsx]

## Sheet: sheet1
Up	TCGA	GSE50760	GSE70880	GSE41657
C17orf77	1	1	0	0
TFAP2A-AS1	1	1	0	0
LA16c-325D7.1	1	1	0	0
AC007750.5	1	1	1	0
RP11-367H1.1	1	1	0	0
RP13-463N16.6	1	1	0	0
LINC01269	1	1	0	0
RP11-54O7.1	1	1	0	0
CTB-147C22.8	0	0	1	1
RP11-1008C21.1	1	1	0	0
LINC01146	1	1	0	0
AC006262.5	1	1	0	0
LMCD1-AS1	1	1	0	0
RP11-126O1.4	1	1	0	0
RP3-322G13.7	1	1	0	0
CASC21	1	1	0	0
RP11-697K23.3	1	1	0	0
VPS9D1-AS1	1	1	0	0
AC012363.4	1	1	0	0
LINC01315	1	1	0	0
AC108463.1	1	1	0	0
CTD-3184A7.4	1	0	0	1
PVT1	1	1	1	0
RP1-140K8.5	1	1	0	0
CDIPT-AS1	1	1	0	1
LINC00525	1	1	0	0
PCAT1	1	1	0	0
RP11-54H7.4	1	1	0	0
RP3-323A16.1	1	1	0	0
H19	1	1	1	1
RP11-10J21.4	1	1	0	1
RP11-366L20.2	1	1	0	0
EVX1-AS	1	1	0	0
PLAC4	1	1	0	0
INHBA-AS1	1	1	0	0
RP5-908M14.10	1	1	0	0
CTD-2529O21.1	1	1	0	0
RP11-863P13.3	1	1	0	0
LINC01511	1	1	0	0
AC023672.2	1	1	0	0
LINC00920	1	1	0	0
LINC00858	1	1	1	0
LINC01101	1	1	0	0
RP11-546K22.1	1	1	0	0
MLK7-AS1	1	1	1	0
RP11-817J15.2	1	1	0	0
RP11-114H23.1	1	1	1	0
RP13-890H12.2	1	1	0	0
RP11-435O5.2	1	1	0	0
AC009262.2	1	0	1	0
LINC01356	1	1	0	0
RP11-390N6.1	1	1	0	0
WASIR2	1	1	0	0
RP11-181E10.3	1	1	0	0
RP11-54A9.1	1	1	0	0
RP5-907D15.4	1	1	0	0
RP5-881L22.5	1	1	0	0
RP11-547D24.1	1	1	0	0
CLDN10-AS1	1	1	0	0
AC007285.7	1	1	0	0
RP11-381O7.3	0	0	1	1
RP11-253E3.3	1	1	0	0
VAC14-AS1	1	1	0	0
RP4-785G19.5	1	1	0	0
RP11-284F21.10	1	0	0	1
CTA-315H11.2	1	1	0	0
RP11-474D1.3	1	1	1	0
C7orf69	1	1	0	0
LINC00393	0	1	1	0
RP11-817I4.1	1	1	0	0
RP11-174O3.3	1	1	0	0
MNX1-AS1	1	1	0	1
RP11-52L5.6	0	0	1	1
AC123023.1	1	1	1	0
RP11-278H7.4	1	1	1	0
RP11-598F7.5	1	1	0	0
LINC00896	1	1	0	0
SLC7A11-AS1	1	1	0	0
RHPN1-AS1	1	1	0	0
LINC01555	1	1	1	0
AC007099.1	1	1	0	0
TPT1-AS1	0	0	1	1
CTC-529P8.1	1	1	1	0
MIR503HG	1	1	1	0
AC144450.2	1	1	0	0
RP11-465L10.10	1	1	0	0
RP11-417E7.2	1	1	0	0
RP11-359G22.2	1	1	0	0
NPSR1-AS1	1	1	1	0
AL163953.2	1	1	1	0
EGOT	1	1	0	0
RP11-126L15.4	1	1	0	0
AC007773.2	1	1	0	0
UCA1	1	1	1	1
LINC01484	1	1	0	0
LINC01485	1	1	0	0
CTD-3064M3.4	1	1	0	0
RP11-578B16.1	1	1	0	0
DUXAP8	1	1	1	0
RP4-758J18.13	1	0	0	1
RP3-416H24.1	1	1	0	0
RP1-228H13.5	1	1	0	0
RP11-138J23.1	1	1	0	0
CTA-414D7.1	1	1	0	0
CTD-2033A16.3	1	1	0	1
LMO7-AS1	1	1	0	0
RP11-734K21.2	1	1	0	0
RP11-1029J19.5	1	1	0	0
RP11-1029J19.4	1	1	0	0
BLACAT1	1	1	0	0
DLGAP1-AS2	1	1	0	1
RP5-884M6.1	1	1	1	0
CTD-2256P15.1	1	1	0	0
RP11-661P17.1	1	1	1	0
RP11-326C3.12	1	1	0	0
RP11-326C3.13	1	1	0	0
RP1-239B22.5	1	0	0	1
RP11-283C24.1	0	0	1	1
PRR7-AS1	1	0	0	1
LINC00698	1	1	0	0
RP11-350J20.12	1	1	0	0
RP11-598F7.6	1	1	1	0
RP11-346D19.1	1	1	1	0
RP11-227H15.5	1	1	0	0
RP11-53M11.3	1	1	0	0
RP11-431J24.2	0	1	0	1
KCNMB2-AS1	1	1	0	0
RP11-527N22.2	1	1	0	0
LINC00346	1	1	0	0
RP11-426C22.4	1	1	0	0
LINC00460	1	1	0	0
RP11-817I4.2	1	1	0	0
RP11-383I23.2	1	1	0	0
SPATA3-AS1	1	1	0	0
LINC01186	1	1	1	0
RP11-47I22.2	1	1	0	0
LINC01271	1	1	0	0
AC004593.3	1	1	0	0
CRNDE	1	1	1	1
RP11-573D15.2	1	0	0	1
MIR31HG	1	1	0	0
AC016735.2	0	1	1	0
FAM83H-AS1	1	1	1	0
SNHG15	1	1	1	1
RP11-34F20.7	1	1	0	0
AC104088.1	1	1	0	0
RP11-1275H24.1	1	1	0	0
RP11-191N8.2	1	0	1	0
RP11-338N10.3	1	1	0	0
RP13-349O20.2	1	1	0	0
RP11-59D5__B.2	1	1	0	0
AC002331.1	1	1	0	0
LL22NC03-N64E9.1	0	1	1	0
CTD-2540F13.2	1	1	0	0
RP11-309L24.4	1	1	0	0
CASC8	1	1	1	0
LINC00114	0	1	1	1
RP11-443C10.1	1	1	0	0
ST8SIA6-AS1	0	1	0	1
AC093850.2	1	1	1	0
AC019100.3	1	1	1	0
RP5-1120P11.1	1	1	0	0
RP5-1120P11.3	1	1	0	0
RP11-30O15.1	1	1	0	0
CTD-3216D2.5	1	1	0	0
LUCAT1	1	1	0	0
C9orf163	1	1	0	0
RP5-908M14.5	1	1	0	0
RP5-1059L7.1	1	1	0	0
GAS6-AS1	1	1	1	0
CTD-2619J13.13	1	1	0	0
AC005592.2	1	1	0	0
AC006273.5	1	1	0	0
LINC00941	1	1	0	0
RP11-155G14.6	1	1	1	0
RP11-43F13.4	1	1	0	0
FEZF1-AS1	1	1	1	0
AC144652.1	1	1	0	0
MFI2-AS1	1	0	0	1
SNHG7	1	0	0	1
SLCO4A1-AS1	1	1	1	0
RP11-143E21.3	1	1	0	0
RP11-326C3.2	1	1	0	0
LL22NC03-N14H11.1	1	1	0	0
RP11-506H20.1	1	1	0	0
RP11-713M15.2	1	1	0	0
RP11-416I2.1	1	1	0	0
LINC01124	1	1	1	0
ELFN1-AS1	1	1	1	0
RP1-170O19.17	1	1	0	1
AC142293.3	1	1	0	0
RP11-109D20.2	0	1	0	1
ZFAS1	1	1	1	1
TMEM75	1	0	1	0
ARNTL2-AS1	1	0	1	0
AC113617.1	1	1	1	0
AC112721.2	1	1	0	0
CASC19	1	1	0	0
DSCR9	1	0	0	1
AC137723.5	1	1	0	0
LINC01232	1	1	0	0
LINC01234	1	1	0	0
AC007277.3	1	1	1	0
RP11-436K8.1	1	1	0	0
PDX1-AS1	1	1	0	0
RP11-400N13.2	1	1	0	0
RP11-290L1.3	1	1	0	1
CCAT2	1	1	0	0
CCAT1	1	1	0	0
TSPEAR-AS2	1	1	0	0
RP11-1C8.6	1	1	0	0
FOXP4-AS1	1	1	1	0
AC079145.4	1	1	0	0
RP11-796E10.1	1	1	0	0
AC004988.1	1	1	0	0
RP11-23P13.6	1	0	0	1
RP11-752L20.3	1	1	0	0
CTB-43E15.2	1	1	0	0
RP11-776H12.1	1	1	0	0
GATA2-AS1	1	1	1	0
RP11-57A19.2	1	1	0	0
RP11-417E7.1	1	1	0	1
RP11-663N22.1	1	0	0	1
RP11-815M8.1	1	1	1	0
CTD-2228K2.7	1	0	1	0
RP11-152N13.16	1	1	0	1
MIR17HG	1	1	1	0
AP001631.9	1	1	0	0
RP1-276N6.2	1	0	1	0
PROX1-AS1	1	1	0	0
RP11-103B5.4	1	1	0	0
RP11-473M20.9	1	1	0	0
RP11-161I6.2	1	1	0	0
SNHG17	1	1	1	1
RP11-469H8.6	1	1	0	1
LINC00659	1	1	1	1
RP11-142E9.1	1	1	0	0
FIRRE	1	1	0	0
RP11-353N14.4	1	1	0	0
RP11-353N14.5	1	1	0	0
RP11-353N14.2	1	1	0	0
LINC01270	1	1	0	0
RP11-353N14.1	1	1	0	0
AC018359.1	1	1	0	0
AC007879.7	1	1	0	0
AC064834.1	1	1	0	0
RP11-783K16.5	1	1	0	0
AC021218.2	1	1	0	0
LINC00152	1	1	1	0
LINC01272	1	1	1	0
RP11-875O11.3	1	1	0	0
CTD-2147F2.1	1	0	1	0
RP11-568A7.2	1	1	0	0
RP11-170M17.1	1	1	0	0
RP4-594A5.1	1	1	1	0
BBOX1-AS1	1	1	1	0
CTC-510F12.3	1	1	0	0
RP11-264E20.1	1	1	0	0
RP11-400N13.3	1	1	0	0
RP11-108K3.2	1	0	0	1
RP11-108K3.1	1	1	0	0
AL162759.1	1	0	1	0
AP000695.6	1	1	0	0
AP000695.4	1	1	0	0
RP11-429J17.5	1	1	0	0
AC137932.6	1	1	0	0
MIR4435-1HG	1	1	1	0
MAFG-AS1	1	1	0	0
RP11-1143G9.5	1	1	0	0
TRPM2-AS	1	1	1	0
RP11-70L8.4	1	1	0	0
LINC01132	1	1	0	0
LINC01540	1	1	0	0
RP11-474D1.1	1	1	0	0
RP11-96L14.7	1	0	0	1
RP5-1158E12.3	1	1	1	0
RP11-474D1.4	1	1	0	0
RP11-454P21.1	1	1	0	0
RP11-492E3.2	1	1	0	0
FAM222A-AS1	1	1	1	0
RP11-42O4.2	1	1	0	0
AC007405.4	1	1	0	1
AC007405.6	1	1	1	1
AC007128.1	1	1	0	0
RP11-277P12.20	1	1	0	0
RP11-267M23.1	1	1	0	0
AP000697.6	1	1	0	0
RP11-303E16.2	1	0	0	1
RP11-157F20.3	1	1	0	0
LINC01183	1	1	0	0
RP11-498C9.13	0	1	0	1
RP11-803D5.1	1	1	0	0
RP11-615I2.2	1	1	0	0
RP11-72M17.1	1	1	0	0
RP11-58O9.2	1	1	0	0
TM4SF1-AS1	1	1	0	0
CASC15	1	1	1	0
RP11-386G11.5	1	1	0	0
RP3-522D1.1	1	1	0	0
CTD-2535L24.3	1	1	0	0
RP11-211G23.2	1	1	0	0
CTD-3193O13.12	1	0	1	0
RP11-462G2.1	0	1	1	0
RP11-261P13.5	1	1	0	0
RP11-261P13.6	1	1	0	0
RP11-132A1.4	1	1	0	1
KCNQ1OT1	1	0	0	1
RP11-559N14.5	1	1	0	0
FLJ16779	1	1	0	0
SH3PXD2A-AS1	1	1	0	0
DLEU7-AS1	1	1	1	0
AC092198.1	1	1	0	0
AC073283.7	1	1	0	0
RBPMS-AS1	1	1	0	1
LEF1-AS1	1	1	1	0
RP11-150O12.3	1	1	0	1
RP11-150O12.1	1	1	0	0
RP11-150O12.6	1	1	0	0
RP11-310P5.1	1	1	0	0
RP11-150O12.5	1	1	0	0
RP11-44N22.3	1	1	0	0
RP5-1011O1.2	1	0	1	0
AL133493.2	1	1	0	0
RP11-524D16__A.3	1	1	0	0
PTGES2-AS1	1	1	0	0
BX470102.3	1	1	0	0
RP11-141J13.5	1	1	0	0
RP11-351J23.1	1	1	1	0
down	TCGA	GSE50760	GSE70880	GSE41657
AC106869.2	1	1	0	0
RP11-96D1.6	1	1	0	0
RP11-349K16.1	1	1	0	0
FENDRR	1	0	0	1
TRG-AS1	1	1	0	0
MUC2	1	0	1	0
RP1-278O22.1	1	1	1	0
IFNG-AS1	1	1	0	0
RP4-568B10.1	1	1	0	0
RP11-963H4.3	1	1	0	0
RP11-963H4.5	1	1	0	0
RP11-146D12.2	1	1	0	0
RP1-283K11.3	1	0	1	0
RP11-566K19.6	1	0	1	0
SMIM2-IT1	1	1	0	0
MAGI2-AS3	1	0	0	1
RP11-396F22.1	1	1	0	0
RP11-400N9.1	1	1	0	0
RP11-452I5.2	1	1	0	0
AC093627.10	1	0	0	1
RP11-553A21.3	1	1	0	0
RP11-293M10.6	1	0	0	1
AC007392.4	1	0	1	0
AP001058.3	1	1	0	0
SUCLG2-AS1	1	0	1	0
CYP1B1-AS1	1	0	1	0
RP11-731D1.4	1	1	0	0
CTC-490G23.4	1	1	0	0
LINC00675	1	1	1	1
RP11-285E9.6	1	1	0	0
RP11-490M8.1	1	0	0	1
ADAMTS9-AS2	1	0	1	0
LINC01215	1	1	0	0
TARID	1	1	1	0
RP11-13K12.1	1	0	1	0
KIAA0125	1	1	0	0
RP11-148L24.1	1	0	1	0
RP11-574O7.1	1	1	0	0
AC007182.6	1	1	1	0
RP11-532F6.3	1	1	1	0
TP53TG1	1	0	0	1
SLC22A18AS	1	1	1	0
RP11-795J1.1	1	1	0	0
LINC00092	1	1	0	0
RP1-12G14.7	1	1	0	0
RP11-396O20.1	1	1	0	0
CTC-558O2.1	1	1	0	0
LINC00892	1	0	0	1
FGF14-AS2	1	0	0	1
AC096670.3	1	1	0	0
AC003090.1	1	1	1	0
RP11-348N5.9	1	1	0	0
RP11-296O14.3	1	1	0	0
RP11-348N5.7	1	1	0	0
RP11-227H15.4	1	1	0	0
RP11-341G23.3	1	1	0	0
AC010890.1	1	1	0	0
AF127936.3	1	1	0	0
AC005550.3	1	1	0	0
RP11-671J11.4	1	1	0	0
RP11-616M22.5	1	1	0	0
CTD-2001J20.1	1	1	0	0
AC144831.3	1	1	0	0
FLJ38122	1	1	0	0
B4GALT1-AS1	1	1	0	0
RP11-558A11.2	1	1	0	0
RP11-640L9.2	1	1	0	0
RP11-640L9.1	1	1	0	0
RP1-161P9.5	1	1	0	0
RP11-70C1.1	1	1	0	0
XXyac-YM21GA2.7	1	1	0	0
XXyac-YM21GA2.4	1	1	0	0
DYX1C1-CCPG1	0	1	0	1
RP11-380P13.1	1	1	1	0
RP11-203F10.5	1	1	0	0
RP11-1070N10.3	1	1	0	0
RP11-342A1.1	1	1	1	0
DPP10-AS1	1	0	1	0
SMIM2-AS1	1	0	0	1
RP11-279F6.2	1	0	1	0
RP11-279F6.1	1	0	1	1
RP11-442O1.4	1	1	0	0
FRMD6-AS2	1	1	0	0
RP11-379K17.4	1	0	1	0
RP11-448G15.1	1	1	0	0
RP11-63P12.7	1	1	0	0
LINC00648	1	1	0	0
RP11-677M14.3	1	1	0	0
LINC01389	1	1	0	0
RP11-1060J15.4	1	1	0	0
MIR22HG	1	0	0	1
LINC00494	1	1	0	0
RP11-400K9.4	1	0	1	0
RP11-445F6.2	1	1	0	0
RP11-400K9.3	1	0	1	0
THRB-AS1	1	1	0	0
BFSP2-AS1	1	1	0	0
RP11-844P9.2	1	1	0	0
RP11-567C2.1	1	1	0	0
RP11-284N8.3	1	1	0	0
RP11-357D18.1	1	1	0	0
LINC01013	1	1	0	1
LINC01016	1	1	0	0
RP11-761I4.4	1	1	0	0
AC099754.1	1	0	1	0
HAND2-AS1	1	0	1	1
KBTBD11-OT1	1	1	0	0
RP11-459O16.8	1	1	0	0
RP11-69G7.1	1	1	0	0
RP11-74E22.8	1	1	0	0
AC007349.7	1	1	0	0
RP11-437J2.3	1	1	0	0
XXbac-BPG13B8.10	1	1	0	0
RP11-1090M7.1	1	1	0	0
CTC-428G20.6	1	1	0	0
CTC-255N20.1	1	1	0	0
RP11-202A13.1	1	1	0	0
RP11-466A19.8	1	1	0	0
RP11-434H14.1	1	1	0	0
RP11-779O18.3	1	1	0	0
AC104699.1	1	1	0	0
CTD-2385L22.2	1	1	0	0
RP11-805I24.3	1	1	0	0
TP73-AS1	1	0	1	0
RP11-131H24.4	1	1	0	0
RP13-497K6.1	1	1	0	0
RP5-894D12.5	1	1	0	0
RP11-281P23.2	1	1	0	0
LINC01474	1	0	1	0
C14orf132	1	0	1	0
RP11-147L13.8	1	1	0	0
RP11-35P15.1	1	1	0	0
RP11-430C7.4	1	1	0	0
RP11-430C7.5	1	1	0	0
CTD-3179P9.1	1	1	0	0
RP11-148O21.4	1	1	0	0
AC006007.1	1	0	1	0
RP11-489O18.1	1	1	0	0
RP11-320N21.1	1	1	0	0
RP11-440I14.2	1	1	0	0
RP11-440I14.3	1	1	0	0
RP1-35C21.1	1	1	1	0
RP11-474N24.6	1	1	0	0
AC074363.1	1	1	1	0
RP11-1101H11.1	1	1	0	0
RP11-320N21.2	1	1	0	0
AC092667.2	1	1	0	0
PP7080	1	1	0	0
RP11-317J10.2	1	1	0	0
RP11-399O19.9	1	0	0	1
LINC00324	1	0	0	1
RP11-415C15.2	1	1	0	0
AC006129.2	1	1	0	1
AC006129.3	1	1	0	0
RP11-747D18.1	1	1	0	0
TRHDE-AS1	1	0	1	0
RP11-504A18.1	1	1	0	0
RP11-573G6.4	1	0	1	0
RP4-651E10.4	1	1	0	0
RP11-526F3.1	1	1	0	0
RP11-425D10.10	1	1	0	0
PGM5P4-AS1	1	0	1	0
RP11-693J15.5	1	1	0	0
RP11-39H3.2	1	1	0	0
MIR143HG	1	0	0	1
RP11-245G13.2	1	1	0	0
RP4-635A23.6	1	1	0	0
RP11-432I5.8	1	1	0	0
LIFR-AS1	1	0	1	0
RP11-710C12.1	1	1	0	0
RP11-356O9.2	1	1	0	0
RTCA-AS1	1	1	0	0
LINC00704	1	1	0	0
AC104820.2	1	1	0	0
LINC01268	1	1	0	0
LINC01266	1	0	1	0
MAMDC2-AS1	1	0	1	0
CTD-3193O13.1	1	1	0	0
RP11-210M15.2	1	1	0	0
PWRN1	1	1	1	0
RP11-2I17.4	1	1	0	0
LINC00402	1	1	0	0
LINC01082	1	1	1	1
LINC01080	1	1	0	0
C1orf132	0	1	0	1
LINC01314	1	1	1	0
MEF2C-AS1	1	1	1	0
RP11-160O5.1	1	1	0	0
CTD-2541M15.3	1	1	0	0
RP11-236L14.2	1	1	0	0
GNG12-AS1	1	1	0	0
CTD-2184C24.2	1	1	0	0
RP4-555D20.2	1	1	0	0
CTC-756D1.2	1	1	0	0
RP1-148H17.1	1	1	0	0
HAGLR	1	0	1	0
LINC00526	1	0	0	1
RP11-102C16.3	1	1	0	0
LINC00689	1	1	0	0
RP11-514F3.5	1	1	0	0
RP11-136H19.1	1	1	0	0
RP11-404P21.3	1	1	0	0
RP11-191G24.1	1	1	0	0
RP11-296E3.2	1	1	0	0
RP11-394O4.5	1	0	1	0
RP11-148O21.2	1	1	0	0
AC004947.2	1	1	0	0
B3GALT5-AS1	1	0	1	0
AC007403.2	1	0	1	0
AC009133.17	1	1	0	0
RP11-325F22.2	1	1	0	0
RP1-60O19.1	1	1	0	1
SATB2-AS1	1	0	1	0
RP11-798K3.2	1	1	0	0
RP11-103J17.2	1	1	0	0
RP11-386M24.6	1	1	0	0
RP3-525N10.2	1	1	1	0
RP11-239H6.2	1	1	0	0
AC104024.1	1	1	0	0
RP11-209E8.1	1	1	0	0
RP1-140C12.2	1	1	0	0
RP11-542B15.1	1	1	0	0
RP11-232L2.2	1	1	0	0
RP11-519G16.5	1	1	0	0
RP11-285G1.9	1	1	0	0
AC026202.3	1	1	0	0
SERTAD4-AS1	1	0	0	1
RP5-1148A21.3	1	0	0	1
CTD-2023N9.1	1	1	0	0
RP11-162J8.3	1	1	0	0
LINC01559	1	1	0	0
RP11-276H7.3	1	1	0	0
CTC-378H22.2	1	1	0	0
RP11-164H13.1	1	1	0	0
LINC01352	1	1	0	0
AC051649.12	1	1	0	0
RP4-669P10.20	1	1	0	0
RP11-348F1.2	1	0	1	0
RP11-321G12.1	1	1	0	0
RP11-479O17.10	1	1	0	0
RP11-350G8.5	1	1	0	0
C5orf66-AS1	1	1	0	0
RP11-117D22.2	1	1	0	0
AC092652.1	1	1	0	0
CTD-2310F14.1	1	1	0	0
CTD-2306A12.1	1	1	0	0
AC019330.1	1	1	0	0
RP11-867O8.5	1	1	0	0
LLNLR-249E10.1	1	1	0	0
LINC00992	1	0	0	1
RP11-472N13.3	1	0	0	1
RP11-81H14.1	1	1	0	0
ZRANB2-AS1	1	1	0	0
AF131216.5	1	1	0	0
RP5-905G11.3	1	1	0	0
RP11-733O18.1	1	1	0	0
RP11-396O20.2	1	1	0	0
RP11-336A10.4	1	1	0	0
RP11-704M14.1	1	0	0	1
CTA-150C2.13	1	1	0	0
CTD-2089N3.2	1	1	0	0
RP11-30P6.6	1	1	0	0
CTC-297N7.9	1	1	0	0
RP3-510L9.1	1	1	0	0
RP11-291B21.2	0	1	1	0
RP3-400B16.4	1	0	1	0
RP3-400B16.1	1	1	1	0
AC020571.3	1	0	0	1
KB-1410C5.3	1	1	0	0
FAM95B1	1	1	0	0
RP11-70C1.3	1	1	0	0
RP11-94C24.13	1	1	0	0
AC096579.13	1	0	1	0
LINC00955	1	1	1	0
LY86-AS1	1	1	0	0
TCL6	1	0	1	0
AC007386.2	1	1	0	0
RP11-855A2.5	1	1	0	0
RP11-680F8.1	1	1	0	0
RP11-1260E13.4	1	0	0	1
CDKN2B-AS1	1	1	1	0
TINCR	1	1	1	1
PCAT18	1	0	1	0
RP11-387A1.6	1	0	1	0
RP5-1185I7.1	1	1	0	0
RP11-753H16.3	1	0	1	0
RP11-570H19.2	1	0	1	0
CASC18	1	1	0	0
ID2-AS1	1	1	0	0
AP000472.2	1	1	1	0
RP11-646E18.2	1	1	0	0
RP1-193H18.2	1	0	0	1
RP11-1151B14.4	1	1	0	0
MIR497HG	1	0	0	1
LINC00507	1	1	0	0
LINC01055	1	1	0	0
RP1-251M9.2	1	0	1	0
RP5-965F6.2	1	1	0	0
RP11-597M12.2	1	1	0	0
PDCD4-AS1	1	1	0	0
RP4-811M8.1	1	1	0	0
AP001627.1	1	1	0	0
CCDC26	1	1	0	0
ITPKB-IT1	1	1	0	0
AL928768.3	1	1	1	1
RP11-620J15.3	1	0	0	1
RP11-789C1.1	1	0	0	1
AC079779.7	1	1	0	0
LINC00974	1	1	0	0
LINC01336	1	1	0	0
AC009014.3	1	0	0	1
XXbac-B476C20.9	1	1	0	1
CTC-558O2.2	1	1	0	1
RP5-887A10.1	1	1	0	0
LINC00982	1	1	0	0
TMEM220-AS1	1	1	0	0
RP11-768B22.2	1	1	0	0
RP1-47M23.3	1	1	0	0
AC006946.16	1	1	0	0
RP11-713N11.6	1	1	0	0
HLX-AS1	1	1	0	0
PGM5-AS1	1	0	1	0
RP11-503N18.1	1	1	0	0
RP11-1399P15.1	1	1	0	1
RP11-542M13.2	1	1	0	0
AC128709.2	1	1	0	0
HORMAD2-AS1	1	1	0	0
AL122127.25	1	1	0	0
RP11-330H6.6	1	1	0	0
AF064860.7	1	0	1	0
RP11-91K11.2	1	0	0	1
CTC-756D1.3	1	1	0	0
RP11-203J24.9	1	1	0	0
RP11-290F5.1	1	1	0	0
LINC01014	1	1	0	0
AC007403.3	1	0	1	0
RP11-514D23.2	1	1	0	0
RP11-501J20.5	1	1	0	0
LINC01133	1	1	0	0
RP5-875O13.1	1	1	0	0
RP11-728F11.4	1	0	1	0
LINC00582	1	1	0	0
AF186192.1	1	1	0	0
LINC01229	1	1	0	0
CECR7	1	1	0	0
RP1-117B12.4	1	1	0	0
VSTM2A-OT1	1	1	0	0
CTB-118N6.2	1	1	0	0
RP11-95I16.6	1	1	0	0
CTB-92J24.3	1	1	0	0
A1BG-AS1	1	0	0	1
GRIK1-AS1	1	1	0	0
RP11-380I10.4	1	1	0	0
PCED1B-AS1	1	0	0	1
RP11-361L15.4	1	1	0	0
RP11-276H19.1	1	1	0	0
CTA-929C8.7	1	1	0	0
CTA-929C8.6	1	1	0	0
LINC00996	1	1	0	0
