# Supplementary material for: Identification of dysregulated lncRNAs profiling and metastasis‐associated lncRNAs in colorectal cancer by genome‐wide analysis
Source: Cancer Med. 2017 Aug 31;6(10):2321–30. doi: 10.1002/cam4.1168 (PMC5633553; doi:10.1002/cam4.1168)
Supplement: Supplementary file 3 — Table S3.Copy number variation analysis of lncRNAs loci in TCGA data. [file CAM4-6-2321-s003.xlsx]

## Sheet: CNV analysis
Amp	PeakRegion	mLog10Qval	GScore	avgAmplitude	Frequency	Del	PeakRegion	mLog10Qval	GScore	avgAmplitude	Frequency
RP5-998N21.4	chr1:143878980-143893019	36.7589	0.228036	0.397917	0.313017	AL122127.25	chr14:105653302-106551904	317.979	0.968816	0.503216	0.205579
UCKL1-AS1	chr20:63933088-63972569	22.5149	0.1656	1.00778	0.478306	AL928768.3	chr14:105653302-106551904	317.979	0.968816	0.503216	0.205579
CDIPT-AS1	chr16:29861611-29879620	21.3862	0.160295	0.408388	0.30062	KIAA0125	chr14:105653302-106551904	317.979	0.968816	0.503216	0.205579
LINC00937	chr12:8311421-8325359	21.1146	0.158988	0.513745	0.209711	LINC00221	chr14:105653302-106551904	317.979	0.968816	0.503216	0.205579
LINC00176	chr20:64033283-64047183	20.656	0.156857	0.997269	0.478306	RP11-403B2.7	chr15:20688382-20738554	302.693	0.538318	0.543942	0.487603
CTD-3064M3.4	chr8:141371052-141390000	18.6754	0.147318	0.639383	0.397727	RP11-108M9.4	chr1:16721910-16949746	296.456	0.530075	0.523504	0.371901
RP4-758J18.13	chr1:1379069-1527386	18.305	0.145464	0.295121	0.215909	RP11-108M9.3	chr1:16721910-16949746	296.456	0.530075	0.523504	0.371901
MALAT1	chr11:65505579-65528928	17.5478	0.141694	0.343894	0.222107	LLNLR-470E3.1	chr19:51639362-51641117	261.567	0.482403	0.902789	0.256198
CTD-3184A7.4	chr20:63622328-63633025	17.0809	0.139424	1.02521	0.461777	PWRN3	chr15:24303845-24493015	232.309	0.441525	0.466533	0.238636
RP11-465B22.8	chr1:1154269-1195347	17.0309	0.139149	0.298327	0.204545	RP11-679B19.1	chr16:78780557-79212426	186.645	0.375363	0.428914	0.092975
AC133644.2	chr2:87447605-87461278	15.6847	0.132302	0.451593	0.193182	RP11-138I17.1	chr4:136707823-137226771	183.721	0.371019	0.399024	0.17562
PDX1-AS1	chr13:27798661-27878729	15.5857	0.131681	1.03516	0.311983	SNORA67	chr1:121581632-143574450	170.428	0.351082	0.355768	0.09814
LINC00152	chr2:87546738-87558994	15.2633	0.130035	0.46039	0.186983	AC069277.2	chr3:6506132-6699007	164.982	0.342839	0.381371	0.09814
RP11-399J13.2	chr11:65074431-65124998	15.043	0.128873	0.324389	0.215909	LINC00969	chr3:195707409-195733825	163.492	0.340611	0.608699	0.255165
RP11-598F7.5	chr12:165851-193977	14.7245	0.127189	0.444211	0.225207	KANSL1-AS1	chr17:46194634-46199017	156.748	0.330253	0.432373	0.370868
RP11-598F7.6	chr12:165851-193977	14.7245	0.127189	0.444211	0.225207	OR2A1-AS1	chr7:144295736-144343824	140.551	0.304969	0.623493	0.22314
WASIR2	chr16:10777-41010	13.6353	0.121489	0.396012	0.244835	RP11-345P4.9	chr1:1575421-1696979	91.475	0.224438	0.325362	0.27686
VPS9D1-AS1	chr16:89671474-89732259	13.5619	0.121096	0.347764	0.286157	RP11-509E10.1	chr16:6016739-6572948	89.5369	0.221097	0.424969	0.095041
CASC8	chr8:127419449-127489534	12.8353	0.117242	0.850396	0.306818	AC026150.8	chr15:30529555-30595753	67.3674	0.181556	0.524117	0.271694
RP11-566K11.7	chr16:89912315-89915019	12.7631	0.116873	0.347801	0.278926	AC093642.1	chr2:242001132-242011715	66.5224	0.179996	0.732235	0.119835
CCAT2	chr8:127394860-127403489	12.4992	0.115411	0.850889	0.305785	RP11-420N3.3	chr16:5221208-6016395	61.3566	0.170306	0.338557	0.052686
CASC11	chr8:127697359-127728722	12.3133	0.114437	0.851033	0.304752	RP11-420N3.2	chr16:5221208-6016395	61.3566	0.170306	0.338557	0.052686
CASC21	chr8:127333486-127378415	12.1956	0.11374	0.845716	0.306818	AC093642.4	chr2:242017893-242030085	58.1549	0.164291	0.706393	0.113636
CCAT1	chr8:127194893-127301402	12.1956	0.113823	0.841859	0.307851	CTD-3179P9.1	chr5:117780748-118209841	53.5903	0.155603	0.42157	0.140496
CASC19	chr8:127194893-127301402	12.1956	0.113823	0.841859	0.307851	RP13-514E23.1	chr4:86013119-86100785	52.7796	0.153932	0.406017	0.142562
RP11-429J17.7	chr8:143734812-143758752	11.8383	0.111761	0.689942	0.353306	LINC00982	chr1:3024053-3078140	43.8222	0.136334	0.35024	0.313017
FAM83H-AS1	chr8:143734812-143758752	11.8383	0.111761	0.689942	0.353306	AC093627.10	chr7:148300-155090	42.1379	0.132881	0.355703	0.07438
LINC00304	chr16:89122564-89179547	11.5562	0.110241	0.346572	0.272727	PGM5P2	chr9:41001750-41050618	38.6525	0.125641	0.291916	0.255165
GAS8-AS1	chr16:90028869-90031340	11.2951	0.10881	0.347337	0.269628	RP3-395M20.9	chr1:2574406-2584297	36.7962	0.121742	0.335338	0.307851
CTD-2619J13.19	chr19:58444189-58458732	11.156	0.108068	0.441244	0.186983	AC145124.2	chr8:12143614-12305230	36.3424	0.120851	0.545929	0.282025
PCAT1	chr8:126829687-126974342	10.8311	0.106264	0.845235	0.302686	GLIDR	chr9:39807498-39827488	34.0246	0.115839	0.347589	0.197314
CTB-193M12.5	chr16:15683151-15712026	10.762	0.105863	0.350276	0.294421	RP11-204M4.2	chr9:39807498-39827488	34.0246	0.115839	0.347589	0.197314
TMEM75	chr8:127939962-127964005	10.762	0.10585	0.844738	0.30062	LINC00863	chr10:87216840-87348659	31.6256	0.110604	0.372937	0.117769
RP11-93K22.13	chr3:130092419-130092428	10.3505	0.103495	0.520066	0.132231	RP11-146D12.2	chr9:39991008-40746210	30.6691	0.108488	0.287208	0.231405
PVT1	chr8:128035407-128170183	10.2852	0.103161	0.847557	0.296488	PGM5-AS1	chr9:42802929-60863881	29.2714	0.10548	0.276048	0.230372
CTD-2619J13.14	chr19:58393348-58429147	9.98908	0.101496	0.439311	0.182851	FAM95B1	chr9:42802929-60863881	29.2714	0.10548	0.276048	0.230372
CTD-2619J13.13	chr19:58393348-58429147	9.98908	0.101496	0.439311	0.182851	RP11-459O16.8	chr9:42802929-60863881	29.2714	0.10548	0.276048	0.230372
FAM157A	chr3:198124354-198169247	9.60195	0.099284	0.341911	0.198347	LOH12CR2	chr12:12356380-12436135	27.4335	0.101359	0.378237	0.06095
RP11-429J17.8	chr8:143780506-143830133	9.13288	0.096576	0.682058	0.34814	CTC-490E21.10	chr19:40801151-40839253	27.1964	0.100802	0.292264	0.033058
PCAT2	chr8:127050337-127090847	9.02727	0.095926	0.831909	0.302686	RP4-758J18.7	chr1:1394344-1470230	25.3897	0.096681	0.31746	0.27376
CTD-2228K2.7	chr5:453535-570148	8.85691	0.094846	0.35089	0.234504	RP11-1399P15.1	chr2:87447605-87650116	24.5174	0.094565	0.337413	0.076446
CTD-3065J16.6	chr8:143910115-144067190	8.6887	0.093813	0.681159	0.345041	RP11-374M1.5	chr9:61860280-61918788	24.1477	0.093785	0.250991	0.234504
RP11-310P5.1	chr5:575190-621575	8.55959	0.093034	0.348392	0.234504	RP11-1000B6.3	chr15:32535335-32584630	20.8976	0.0861	0.466601	0.234504
ABALON	chr20:31691595-31744662	8.37286	0.091885	1.19551	0.367769	RP11-462G22.2	chr4:189693457-189777942	20.4285	0.084986	0.398061	0.235537
CTD-2349P21.10	chr17:30780690-30785499	7.88417	0.088975	0.542028	0.146694	CTD-2341M24.1	chr14:86065382-86328691	19.7365	0.083315	0.507098	0.181818
RP11-103H7.5	chr8:126551139-126572920	7.86215	0.088831	0.829566	0.299587	LINC00971	chr3:84500219-84870853	19.5928	0.082981	0.360603	0.072314
AC137932.4	chr16:89271536-89272509	7.59518	0.087107	0.323734	0.262397	RP11-119F19.5	chr10:79663623-79689251	15.9149	0.073736	0.408852	0.116736
FAM157C	chr16:90089117-90221127	7.42838	0.08602	0.336549	0.238636	CACNA1C-AS2	chr12:2621927-2692268	15.311	0.072177	0.298771	0.044421
RP11-360L9.7	chr8:41534069-41562100	7.07089	0.08388	0.726362	0.202479	RP11-756P10.2	chr4:188770247-188788008	14.6659	0.070506	0.415538	0.219008
SNORD3D	chr17:19100750-19126843	7.04909	0.083784	0.753201	0.054752	RP11-460I13.2	chr1:27938353-27948473	14.4144	0.069838	0.459291	0.186983
RP11-326C3.13	chr11:308716-339969	6.98701	0.083397	0.419456	0.134298	RP11-885N19.6	chr9:138180377-138200944	14.354	0.069615	0.377493	0.123967
RP11-326C3.12	chr11:308716-339969	6.98701	0.083397	0.419456	0.134298	RP11-731F5.2	chr14:105632424-105650524	14.1855	0.069169	0.507845	0.203512
RP5-836N17.4	chr20:32070370-32147681	6.98701	0.083304	1.19112	0.367769	RP5-1057J7.7	chr1:23367528-23380160	13.6492	0.067721	0.457506	0.18595
RP11-749I16.3	chr17:40108601-40126946	6.82036	0.082351	0.60434	0.129132	AC005220.3	chr20:53876661-53942148	13.3731	0.067053	0.445447	0.001033
RP11-661A12.8	chr8:143565794-143591552	6.75924	0.08194	0.712173	0.320248	RP11-30J20.1	chr8:136528551-136733056	12.8247	0.065494	0.422551	0.022727
RP11-661A12.9	chr8:143565794-143591552	6.75924	0.08194	0.712173	0.320248	RP11-665C14.2	chr4:181255905-181520385	12.4587	0.064491	0.450257	0.201446
MCF2L-AS1	chr13:112936610-112971934	6.65709	0.081339	0.914857	0.336777	UBXN10-AS1	chr1:20183947-20187962	12.4485	0.064491	0.455116	0.184917
RP11-326C3.2	chr11:275197-302565	6.63727	0.081112	0.415858	0.133264	RP11-335L23.5	chr4:183091877-183094812	12.2174	0.063823	0.464339	0.183884
AC138035.2	chr5:181265320-181363319	6.61641	0.080977	0.322802	0.150826	RP11-121A8.1	chr7:38317558-38331191	12.0489	0.063266	0.432117	0.06095
KIAA0196-AS1	chr8:124960158-125137280	6.53562	0.08047	0.820739	0.298554	EPB41L4A-AS2	chr5:112413302-112446460	11.9819	0.063155	0.454428	0.147727
RP11-463J17.1	chr4:189872905-189884957	6.43535	0.079828	0.383121	0.100207	RP11-91K11.2	chr1:19815941-19878465	11.8579	0.062709	0.455044	0.182851
RP11-253E3.3	chr12:3003456-3054381	6.2142	0.078412	0.630784	0.133264	PINK1-AS	chr1:20643630-20651255	11.8579	0.062709	0.456827	0.183884
RHPN1-AS1	chr8:143311289-143366727	6.11416	0.077848	0.70855	0.319215	RP11-290F5.1	chr4:184370135-184385856	11.7875	0.062598	0.469351	0.186983
RP13-582O9.5	chr8:143269224-143282354	5.99428	0.077072	0.702445	0.320248	RP11-326I11.4	chr4:184515087-184542454	11.5287	0.061818	0.467622	0.186983
CTA-126B4.7	chr22:42442117-42451876	5.95362	0.076714	0.423064	0.085744	RP11-276H7.2	chr1:16149828-16157918	11.3705	0.061372	0.432387	0.18905
RP11-261P13.5	chr13:20695206-20728723	5.89325	0.07637	0.953531	0.305785	RP1-43E13.2	chr1:19231219-19237555	11.3624	0.061261	0.451926	0.182851
RP11-172H24.4	chr13:20695206-20728723	5.89325	0.07637	0.953531	0.305785	RP5-1115A15.1	chr1:8420102-8430260	11.3362	0.061261	0.452156	0.177686
LL22NC03-N64E9.1	chr22:15471521-16394084	5.8137	0.075832	0.288622	0.129132	CHL1-AS2	chr3:195392-200558	11.3318	0.061261	0.29356	0.195248
DUXAP8	chr22:15471521-16394084	5.8137	0.075832	0.288622	0.129132	RP11-822E23.7	chr17:21504194-21525172	11.3277	0.061261	0.547382	0.230372
LL22NC03-N14H11.1	chr22:15471521-16394084	5.8137	0.075832	0.288622	0.129132	RP11-276H7.3	chr1:16158861-16162174	11.2266	0.060927	0.432387	0.18905
RP5-881L22.5	chr20:44349608-44388214	5.77624	0.075546	1.26536	0.370868	RP11-822E23.8	chr17:21530383-21541996	11.0182	0.06037	0.547382	0.230372
RP4-816N1.7	chr12:2488925-2842517	5.77624	0.075618	0.614865	0.135331	RP3-467K16.2	chr1:15311305-15336110	10.8454	0.059813	0.453122	0.178719
RP11-58O9.2	chr17:40468478-40480767	5.73615	0.075289	0.586154	0.128099	TRG-AS1	chr7:38331733-38368593	10.8134	0.059702	0.416161	0.048554
RP11-261P13.6	chr13:20735479-20840187	5.7176	0.075203	0.954863	0.304752	RP11-202K23.1	chr1:102000954-102760665	10.5183	0.058811	0.423164	0.153926
RP5-1028K7.2	chr17:40510293-40560309	5.55881	0.074223	0.584045	0.128099	RP11-526F3.1	chr5:112230787-112250524	10.3674	0.058365	0.453362	0.145661
C17orf77	chr17:74580007-74586908	5.48012	0.073713	0.371033	0.205579	RP11-279O9.4	chr4:185469885-185500412	10.0734	0.057585	0.473864	0.173554
C2-AS1	chr6:31940447-31973780	5.48012	0.073681	0.328578	0.217975	RP4-799D16.1	chr1:25043608-25107751	10.0199	0.057363	0.45074	0.188017
SAPCD1-AS1	chr6:31689977-31797122	5.4209	0.073244	0.327781	0.217975	PIK3CD-AS1	chr1:9617009-9663121	10.007	0.057363	0.450081	0.176653
MFI2-AS1	chr3:196987467-197004904	5.40156	0.07313	0.346836	0.194215	RP11-1336O20.2	chr4:150311982-151026959	10.0044	0.057363	0.413684	0.154959
LINC00896	chr22:20195359-20238103	5.22995	0.072005	0.267473	0.179752	RP11-84A14.4	chr1:9943262-9952956	9.77506	0.056694	0.449414	0.176653
FALEC	chr1:150510478-150671404	5.02298	0.070573	0.48046	0.129132	RP11-371M22.1	chr5:114055648-114359445	9.77506	0.056694	0.444707	0.143595
LINC00393	chr13:73515038-73610360	5.00498	0.070413	0.953786	0.329545	CTC-332L22.1	chr5:109688170-109688776	9.6015	0.056137	0.444371	0.143595
ZDHHC20-IT1	chr13:21322180-21461036	5.00498	0.070478	0.944679	0.30062	RP11-1260E13.4	chr17:318057-343397	9.10532	0.054689	0.518658	0.318182
TRPM2-AS	chr21:44397386-44416516	4.72986	0.068551	0.625458	0.06405	RP11-626E13.1	chr4:185665163-185691436	8.98654	0.054244	0.472656	0.172521
RP11-383J24.1	chr8:124192480-124720879	4.7142	0.068304	0.807541	0.296488	RP11-209D14.2	chr17:19978771-20013280	8.93587	0.054133	0.5459	0.253099
RNF139-AS1	chr8:124192480-124720879	4.7142	0.068304	0.807541	0.296488	TP73-AS1	chr1:3738972-3744856	8.79151	0.053687	0.432897	0.180785
RP11-192H23.7	chr17:28578909-28682158	4.69623	0.068284	0.563448	0.123967	LINC01563	chr17:21046645-21091417	8.14348	0.051682	0.542335	0.234504
YEATS2-AS1	chr3:183803815-183815875	4.58602	0.067508	0.346392	0.178719	RP11-1260E13.2	chr17:354968-388402	8.02263	0.051237	0.514537	0.320248
RP11-150O12.3	chr8:37597541-37602006	4.44588	0.066408	0.652018	0.161157	RP11-1260E13.3	chr17:354968-388402	8.02263	0.051237	0.514537	0.320248
RP13-395E19.3	chr15:32387494-32507144	4.39039	0.066085	0.4106	0.082645	CTB-187M2.2	chr17:19390328-19417566	7.54742	0.049789	0.546675	0.258264
TMEM191A	chr22:20679083-20705979	4.33754	0.065585	0.245217	0.188017	CCDC144NL-AS1	chr17:20961700-20977170	7.44376	0.049454	0.541106	0.23657
AC010761.8	chr17:28714790-28738193	4.30101	0.065329	0.557674	0.122934	AC004448.2	chr17:19419000-19424773	7.32623	0.04912	0.545465	0.255165
RP13-516M14.2	chr17:82205345-82214473	4.21123	0.064743	0.453386	0.163223	RP11-830F9.5	chr16:88863335-88886496	7.26886	0.048897	0.270504	0.130165
RP11-663N22.1	chr17:27210703-27386660	4.17537	0.064419	0.542503	0.126033	RP11-17M24.1	chr17:33925290-33938398	7.20454	0.048675	0.34338	0.128099
WISP1-OT1	chr8:133176199-133490877	4.14159	0.064219	0.78718	0.289256	CHL1-AS1	chr3:343066-529517	6.72774	0.047115	0.280427	0.183884
RP11-629O1.2	chr8:133491256-133574394	4.04997	0.063553	0.783512	0.289256	TRIM36-IT1	chr5:115147703-115150278	6.56514	0.046558	0.43419	0.135331
CTD-2292P10.4	chr8:142682540-142756596	3.90739	0.06252	0.688917	0.31405	AC004448.5	chr17:19469020-19494568	6.53151	0.046447	0.544898	0.253099
GAS6-AS1	chr13:113810701-113824865	3.8893	0.06239	0.908614	0.328512	LINC01300	chr8:141327635-141345643	6.41782	0.046113	0.278206	0.104339
RP11-367H1.1	chr2:241578355-241585172	3.87111	0.062252	0.367171	0.161157	CTD-2232E5.2	chr5:89461753-89579754	6.33406	0.045779	0.408644	0.140496
RP11-527N22.2	chr8:37398401-37429873	3.73096	0.061237	0.640504	0.161157	CTC-428G20.6	chr5:115261449-115265833	6.28425	0.045667	0.433032	0.134298
CTD-3216D2.5	chr20:34273750-34293217	3.60731	0.060375	1.16908	0.368802	LINC00992	chr5:117303792-117546681	6.068	0.044999	0.416683	0.137397
AC000067.1	chr22:19663587-19676133	3.59034	0.060212	0.242267	0.17562	CTD-3179P9.2	chr5:118281937-118460497	5.82391	0.044108	0.422042	0.13843
LINC01311	chr22:19128118-19197081	3.57212	0.060114	0.246577	0.166322	AC010226.4	chr5:115604503-115610516	5.8068	0.044108	0.436404	0.133264
RP3-453C12.14	chr20:45294738-45412753	3.53786	0.059805	1.2351	0.371901	RP11-225H22.4	chr10:103456819-103469991	5.68716	0.043662	0.392537	0.123967
AC004471.9	chr22:19118607-19127980	3.52117	0.059721	0.246886	0.165289	LINC00304	chr16:89156817-89162286	5.54535	0.043217	0.259662	0.125
KB-1440D3.13	chr22:21659284-21672776	3.52117	0.059721	0.268982	0.150826	CTB-118N6.2	chr5:116570498-116715848	5.45224	0.042883	0.429983	0.135331
RP11-43F13.4	chr5:1002505-1014812	3.52117	0.059648	0.3597	0.18905	RP11-215E13.1	chr17:34182237-34190977	5.43199	0.042771	0.348488	0.117769
RP4-785G19.5	chr20:34228027-34270008	3.50531	0.059516	1.16816	0.368802	AC090044.2	chr3:846395-858684	5.43199	0.042771	0.270096	0.194215
RP11-150O12.1	chr8:37497818-37545311	3.50531	0.059574	0.63316	0.16219	SEMA6A-AS1	chr5:116450561-116465267	5.13281	0.041769	0.42763	0.136364
RP11-150O12.6	chr8:37497818-37545311	3.50531	0.059574	0.63316	0.16219	RP11-266K4.14	chr12:8215617-8218724	4.97877	0.041212	0.332868	0.100207
AL133493.2	chr21:45592695-45598899	3.40367	0.058824	0.377638	0.095041	RP11-483I13.5	chr1:108197991-108200892	4.95289	0.041101	0.422141	0.152893
ZNF341-AS1	chr20:33786508-33815835	3.40367	0.058786	1.16258	0.368802	RP11-440I14.3	chr4:174538147-174540344	4.94088	0.041101	0.436215	0.172521
RP11-426C22.4	chr16:29219010-29221356	3.36909	0.058486	0.374327	0.207645	RP11-483I13.6	chr1:108201269-108219390	4.93284	0.040989	0.428188	0.154959
LINC01511	chr5:1368328-1374597	3.353	0.058403	0.361435	0.183884	RP11-731F5.1	chr14:105588560-105612353	4.82973	0.040655	0.47933	0.191116
RP11-155G14.6	chr7:128459851-128464233	3.21881	0.057368	0.566333	0.270661	RP11-440I14.2	chr4:174524315-174537783	4.79194	0.040544	0.437721	0.173554
RP11-44N11.3	chr8:122737768-122828706	3.15575	0.05679	0.784998	0.295455	RP11-863P13.6	chr16:88083424-88089992	4.73682	0.040321	0.364521	0.079545
RP11-96B2.1	chr8:122398538-122496737	3.0713	0.056179	0.775243	0.298554	RP11-863P13.5	chr16:88083424-88089992	4.73682	0.040321	0.364521	0.079545
RP11-94A24.1	chr8:122398538-122496737	3.0713	0.056179	0.775243	0.298554	RP11-616M22.5	chr16:1247719-1285620	4.67596	0.040098	0.312827	0.083678
RP1-29C18.10	chr22:49534520-49564843	2.9928	0.055538	0.220405	0.13843	AF127577.12	chr21:15063890-15367565	4.64555	0.039987	0.449809	0.161157
BOK-AS1	chr2:241558371-241568740	2.97702	0.055429	0.368268	0.152893	RP11-863P13.4	chr16:88094079-88103062	4.62241	0.039875	0.334034	0.078512
RP5-1120P11.1	chr6:43947012-44207896	2.96055	0.055309	0.513614	0.121901	RP11-800A18.4	chr18:79342707-79353956	4.52515	0.039541	0.621229	0.339876
RP5-1120P11.3	chr6:43947012-44207896	2.96055	0.055309	0.513614	0.121901	LINC00334	chr21:45227163-45260287	4.51289	0.039541	0.40084	0.179752
RP11-2C24.4	chr16:30716844-30758946	2.94304	0.055141	0.489662	0.154959	RP11-616M22.3	chr16:1202599-1222472	4.46766	0.039318	0.313761	0.084711
CTD-2047H16.2	chr17:80311636-80316295	2.92849	0.055087	0.457298	0.146694	RP11-566K19.6	chr15:22751154-22790886	4.43781	0.039207	0.433227	0.215909
LINC00365	chr13:30096053-30229115	2.89495	0.054776	0.944184	0.305785	RP11-616M22.12	chr16:1223291-1238529	4.38775	0.038984	0.311721	0.085744
RP11-713M15.1	chr8:120729577-120827376	2.86344	0.054554	0.771998	0.299587	CTD-3076O17.1	chr15:99881038-99971874	4.32048	0.038762	0.449034	0.173554
RP11-713M15.2	chr8:120729577-120827376	2.86344	0.054554	0.771998	0.299587	AF127936.5	chr21:14761882-14763575	4.28956	0.03865	0.449094	0.159091
RP3-337H4.9	chr6:43103552-43555900	2.84949	0.05445	0.511526	0.117769	RP11-517I3.2	chr5:126489630-126497876	4.24918	0.038539	0.421959	0.127066
STEAP2-AS1	chr7:90021544-90041365	2.78456	0.053825	0.477276	0.327479	RP11-1096G20.5	chr17:11953457-11965490	4.23515	0.038427	0.586821	0.296488
RP11-616M22.7	chr16:1291018-1295763	2.65529	0.0528	0.417242	0.161157	AF127936.3	chr21:14660092-14753734	4.10081	0.037982	0.449094	0.159091
RP11-85I17.2	chr8:119792088-119919371	2.60813	0.05242	0.770452	0.299587	RP11-161D15.1	chr4:173895912-173912199	3.97234	0.037425	0.431867	0.172521
FOXP4-AS1	chr6:41516914-41645350	2.48302	0.051414	0.510907	0.114669	AP000472.2	chr21:22060604-22092394	3.96154	0.037425	0.446859	0.173554
RP13-554M15.5	chr12:132617871-132623013	2.36069	0.050383	0.402717	0.166322	RP11-475B2.1	chr4:173592919-173628026	3.93803	0.037314	0.429696	0.171488
RP11-261P9.4	chr20:58689691-58739076	2.2653	0.049638	1.21231	0.372934	LINC00461	chr5:88536141-88596111	3.85305	0.036979	0.40743	0.137397
TUSC8	chr13:44400607-44407675	2.23496	0.049349	0.964244	0.303719	RP11-135D11.2	chr10:59555167-59649126	3.83765	0.036979	0.33384	0.094008
RP11-68I3.7	chr17:29542293-29660223	2.21938	0.04916	0.526886	0.115702	RP11-248N22.1	chr4:174134999-174160598	3.80155	0.036757	0.431742	0.173554
CTD-2357A8.3	chr17:78620465-78634465	2.20322	0.049046	0.440744	0.149793	EHD4-AS1	chr15:41919465-41930192	3.64449	0.0362	0.483818	0.198347
RP11-42O4.2	chr20:35131833-35217473	2.18886	0.048918	1.1692	0.368802	CTD-2231H16.1	chr5:91321-138307	3.5798	0.035977	0.26925	0.143595
LINC01273	chr20:50175182-50176256	2.17395	0.048806	1.18772	0.381198	CNTN4-AS2	chr3:2109517-2144867	3.50748	0.035643	0.28829	0.167355
RP5-1059L7.1	chr20:57648005-57728592	2.06978	0.047866	1.21896	0.372934	CTB-161M19.4	chr5:119040894-119068961	3.42497	0.035309	0.415482	0.135331
RP11-5G9.5	chr13:43871000-43920541	2.05462	0.047791	0.966434	0.302686	PWAR5	chr15:24981236-24991941	3.40474	0.035197	0.465457	0.225207
CTD-2535L24.3	chr17:65448642-65514165	2.01231	0.047372	0.521618	0.128099	RP11-701H24.3	chr15:25025322-25032641	3.37056	0.035086	0.466068	0.225207
RP4-697K14.15	chr20:63539265-63555881	1.95623	0.046862	1.12955	0.387397	AP001171.1	chr21:19900734-20350309	3.33963	0.034974	0.426396	0.171488
CTD-2095E4.4	chr17:32170993-32279282	1.91312	0.046509	0.534517	0.114669	RP11-416N2.3	chr10:103541062-103553282	3.29901	0.034752	0.38495	0.122934
CTD-2095E4.3	chr17:32158828-32170335	1.88809	0.046208	0.537276	0.113636	RP11-17E3.1	chr18:69216309-69481145	3.27816	0.034752	0.613281	0.332645
RP4-806M20.3	chr20:58780730-58877826	1.88809	0.046229	1.20488	0.372934	RP11-588H23.3	chr12:70454794-70511402	3.25442	0.03464	0.273198	0.055785
LINC01050	chr13:42796874-42825109	1.87295	0.046131	0.962894	0.301653	PWAR6	chr15:25033495-25037489	3.24277	0.034529	0.466293	0.225207
DLEU2	chr13:50010363-50034922	1.86008	0.045972	0.907323	0.322314	NEURL1-AS1	chr10:103482136-103517584	3.2142	0.034418	0.388464	0.123967
LA16c-313D11.9	chr16:603862-747786	1.86008	0.046035	0.365872	0.180785	RP11-92A5.2	chr4:155206897-155210742	3.14789	0.034195	0.420619	0.176653
COL4A2-AS2	chr13:110434159-110554372	1.70506	0.044597	0.978672	0.30062	MEF2C-AS1	chr5:88974162-89169099	3.14286	0.034083	0.403094	0.139463
RP5-907D15.4	chr20:58602485-58688592	1.67588	0.04425	1.20732	0.372934	RP11-701H24.4	chr15:25079530-25109519	3.13943	0.034083	0.466623	0.225207
LINC00346	chr13:110732929-110878704	1.6316	0.043897	0.975406	0.301653	RP11-179B2.2	chr10:100908148-100913535	3.13464	0.034083	0.390161	0.120868
RP11-353N14.2	chr17:79807926-79874828	1.61774	0.043739	0.479758	0.130165	CTC-493L21.1	chr5:86746926-86794554	3.13464	0.034083	0.398238	0.131198
BMP7-AS1	chr20:57029793-57225665	1.58926	0.043563	1.21643	0.371901	RP11-108L7.4	chr10:100978298-100985092	3.13464	0.034083	0.390161	0.120868
RP11-90L1.8	chr13:110554979-110731663	1.58926	0.043498	0.974534	0.301653	RP11-789C1.1	chr4:170273102-170283172	3.11945	0.034083	0.420636	0.168388
RP11-234K24.3	chr20:36091633-36187855	1.56076	0.04333	1.16017	0.368802	DKFZP434A062	chr9:136227174-136323331	3.09093	0.033861	0.377088	0.083678
ATP11A-AS1	chr13:112726922-112790170	1.51798	0.042887	0.966079	0.301653	RP11-517I3.1	chr5:126421666-126452833	3.07783	0.033861	0.419999	0.125
RP5-908M14.5	chr20:62362541-62449767	1.50332	0.042705	1.16712	0.376033	AC093627.8	chr7:43374-79263	3.06204	0.033749	0.224851	0.072314
RP5-908M14.10	chr20:62362541-62449767	1.50332	0.042705	1.16712	0.376033	MGC16275	chr17:74209006-74217187	3.04164	0.033638	0.310545	0.135331
RP5-908M14.9	chr20:62362541-62449767	1.50332	0.042705	1.16712	0.376033	RP11-34A14.3	chr10:98251666-98258873	3.03196	0.033638	0.389049	0.120868
AC003958.2	chr17:41393899-41444794	1.50332	0.042693	0.471304	0.133264	RP11-96C23.13	chr10:86996834-87008900	3.02678	0.033638	0.39077	0.112603
AC068580.7	chr11:1755102-1787752	1.47546	0.042546	0.394301	0.10124	RP11-345J18.2	chr15:25708051-25711457	2.99273	0.033415	0.465098	0.228306
RP11-351J23.1	chr6:167652277-167802765	1.46204	0.04231	0.301657	0.153926	CTD-2033D15.1	chr15:39588157-39595448	2.9424	0.033192	0.478739	0.198347
RP3-431P23.5	chr6:167652277-167802765	1.46204	0.04231	0.301657	0.153926	RP11-129J12.1	chr10:99438207-99528007	2.9424	0.033192	0.386746	0.120868
SLCO4A1-AS1	chr20:62638014-62863195	1.39312	0.041708	1.16635	0.376033	CTD-2033D15.3	chr15:39588157-39595448	2.9424	0.033192	0.478739	0.198347
LINC00659	chr20:62638014-62863195	1.39312	0.041708	1.16635	0.376033	RP11-774O3.3	chr4:8320267-8365639	2.92872	0.033192	0.44735	0.164256
RP11-465L10.10	chr20:45999875-46017268	1.3784	0.041622	1.21254	0.370868	RP11-1191J2.5	chr4:660738-671065	2.87157	0.032858	0.416599	0.17562
TPTEP1	chr22:16624822-16658106	1.36428	0.04147	0.241036	0.097107	AGAP11	chr10:86972719-86985198	2.86691	0.032858	0.39077	0.112603
MIR4435-1HG	chr2:111395273-111430941	1.34991	0.04131	0.410075	0.128099	HAND2-AS1	chr4:173543468-173587054	2.85983	0.032858	0.429696	0.171488
RP11-313P13.5	chr7:72897281-72930043	1.33558	0.041201	0.506093	0.289256	RP11-34D15.2	chr10:100332310-100348766	2.83006	0.032747	0.392202	0.118802
RP4-694B14.8	chr20:25627668-25682550	1.33558	0.041229	0.980969	0.285124	INAFM2	chr15:40318672-40343303	2.8226	0.032635	0.479352	0.196281
RP4-760C5.3	chr20:25998349-26009159	1.33558	0.041234	0.940304	0.30062	RP11-161D15.3	chr4:173930917-173982198	2.81906	0.032635	0.431867	0.172521
FAM83C-AS1	chr20:35275830-35288818	1.25402	0.040375	1.15923	0.368802	AP000473.8	chr21:16643168-16649597	2.81848	0.032635	0.443233	0.157025
LINC01271	chr20:50272298-50318241	1.24191	0.040251	1.1999	0.375	RP11-357D18.1	chr5:67467241-67475841	2.76084	0.032413	0.394336	0.123967
LINC01272	chr20:50272298-50318241	1.24191	0.040251	1.1999	0.375	PP7080	chr5:471940-478976	2.72371	0.03219	0.251216	0.147727
RP11-142E9.1	chr13:33727607-33979720	1.24191	0.040324	0.921593	0.306818	SNHG14	chr15:25279613-25337396	2.71704	0.03219	0.467012	0.22624
LINC01270	chr20:50272298-50318241	1.24191	0.040251	1.1999	0.375	LINC01475	chr10:99529353-99532290	2.66272	0.031967	0.387482	0.120868
AC073333.8	chr7:16709412-16738605	1.16024	0.039471	0.644372	0.329545	RP3-333A15.2	chr1:71002854-71009213	2.4963	0.031187	0.433325	0.157025
RP11-157P1.4	chr20:62237693-62350803	1.14761	0.039426	1.16649	0.375	RP11-399O19.9	chr10:89015534-89019340	2.48713	0.031187	0.392903	0.110537
RP11-568A7.2	chr6:167243961-167247074	1.14761	0.039428	0.307298	0.146694	RP11-644A7.2	chr18:70433493-70626157	2.42983	0.030853	0.614412	0.330579
FLJ16779	chr20:63230299-63344026	1.13462	0.039258	1.13403	0.383264	AC093390.1	chr2:1823413-1831913	2.37219	0.030631	0.209246	0.10124
LINC01433	chr20:4194070-4194226	1.13462	0.039208	0.814844	0.235537	RP11-297N6.4	chr8:11791280-11799562	2.37219	0.030631	0.661429	0.23657
CCDC144NL-AS1	chr17:20913253-20954007	1.12231	0.039115	0.591486	0.045455	RP11-148L24.1	chr4:174171288-174226819	2.3553	0.030519	0.431742	0.173554
RP5-963E22.6	chr20:63160101-63227699	1.09658	0.038844	1.13294	0.383264	LINC01207	chr4:164751797-164786525	2.27849	0.030185	0.420782	0.17562
WI2-87327B8.2	chr20:62598106-62611524	1.08293	0.038693	1.16316	0.376033	RP11-768B22.2	chr4:152665293-152671800	2.2771	0.030185	0.423029	0.164256
TPT1-AS1	chr13:45038415-45373338	1.04481	0.03832	0.955662	0.30062	PLCE1-AS1	chr10:94281783-94290148	2.27251	0.030185	0.393505	0.112603
DLEU7-AS1	chr13:50749204-50830209	1.0084	0.037947	0.890783	0.32438	ZRANB2-AS1	chr1:71046477-71054826	2.23698	0.029962	0.433325	0.157025
RP11-848P1.4	chr17:30972601-30988175	0.996781	0.037804	0.499335	0.115702	FLJ31104	chr5:55990363-56001103	2.21458	0.029851	0.38168	0.108471
RP4-563E14.1	chr20:62919954-62982821	0.996781	0.037887	1.15234	0.377066	AC016644.1	chr5:56939973-56954015	2.21002	0.029851	0.387801	0.109504
AC007773.2	chr19:32192716-32413293	0.974317	0.0376	0.564729	0.103306	AC114730.3	chr2:241739483-241829234	2.18632	0.029739	0.33694	0.054752
DLGAP4-AS1	chr20:36490851-36548418	0.913626	0.036939	1.1541	0.368802	CTD-2619J13.17	chr19:58426381-58429147	2.18447	0.029739	0.306807	0.06405
LINC00460	chr13:106133050-106388113	0.901812	0.036862	0.932216	0.313017	CTD-2310F14.1	chr5:56923092-56932502	2.1595	0.029628	0.386661	0.108471
LINC00662	chr19:27765442-27786025	0.901812	0.036832	0.469489	0.112603	PLCE1-AS2	chr10:94081223-94095930	2.14192	0.029517	0.393033	0.113636
LINC01429	chr20:51806135-51853005	0.889442	0.036653	1.20475	0.371901	CTA-150C2.13	chr22:38876636-38924823	2.14096	0.029517	0.420654	0.172521
RP5-843L14.1	chr20:56513335-56611158	0.889442	0.03668	1.19745	0.371901	PWRN1	chr15:24589339-24652205	2.1376	0.029517	0.455507	0.225207
CTD-2024P10.1	chr5:34654372-34687911	0.8676	0.036363	0.526473	0.117769	RP4-651E10.4	chr1:86574262-86698383	2.13172	0.029517	0.429149	0.146694
RP4-530I15.6	chr20:50589607-50670584	0.832001	0.036059	1.19919	0.372934	RP11-437J2.4	chr10:93781767-93785621	2.12521	0.029517	0.393505	0.112603
RP11-589N15.2	chr8:11842150-11871485	0.806721	0.035774	0.508871	0.123967	RP11-1263C18.1	chr4:546310-581298	2.1212	0.029405	0.420965	0.168388
RP4-620E11.8	chr20:41484155-41538675	0.77255	0.035351	1.16761	0.368802	LINC00871	chr14:45839073-46447605	2.03375	0.029071	0.518563	0.165289
U47924.29	chr12:6923378-7014144	0.75985	0.035293	0.505183	0.131198	CTD-2541J13.1	chr18:67478379-67500872	1.97892	0.028737	0.610679	0.334711
RP11-359G22.2	chr20:22667879-22680810	0.75985	0.035227	0.887918	0.270661	RP11-437J2.3	chr10:93762201-93772257	1.96221	0.028737	0.393505	0.112603
ZFPM2-AS1	chr8:105816582-105904660	0.75985	0.035222	0.775948	0.278926	RP11-91J19.2	chr8:486705-555361	1.94609	0.028626	0.618928	0.245868
RP11-1055B8.2	chr17:81356362-81416288	0.734772	0.035006	0.414106	0.14876	CMB9-22P13.1	chr11:65460189-65468416	1.93151	0.028514	0.311162	0.117769
RP11-1055B8.4	chr17:81356362-81416288	0.734772	0.035006	0.414106	0.14876	RP11-867O8.5	chr11:65361874-65373379	1.9271	0.028514	0.310173	0.118802
RP11-1055B8.1	chr17:81356362-81416288	0.734772	0.035006	0.414106	0.14876	LINC01266	chr3:622861-846253	1.90833	0.028403	0.270655	0.195248
PLCG1-AS1	chr20:41106241-41136294	0.734772	0.035012	1.16285	0.369835	AC004490.1	chr19:2213180-2241328	1.89041	0.028291	0.384867	0.061983
RP5-1009E24.8	chr20:3800281-3815869	0.723299	0.034878	0.797747	0.237603	RP11-236B18.5	chr10:90996720-90998510	1.84442	0.028069	0.380274	0.116736
RP11-473M20.9	chr16:3073685-3077652	0.7116	0.03474	0.442655	0.136364	RP11-680F8.1	chr15:29676857-29695587	1.82038	0.027957	0.461564	0.211777
AC144450.2	chr2:1561783-1641680	0.7116	0.034768	0.337529	0.132231	LINC00959	chr10:129975997-130097471	1.81261	0.027957	0.304004	0.173554
RP11-57A1.1	chr17:72427460-72465373	0.700469	0.03461	0.462231	0.136364	RP11-266O8.1	chr15:93302859-93499512	1.81231	0.027957	0.433141	0.17562
RP11-803D5.1	chr2:111311200-111327872	0.676158	0.034375	0.401156	0.123967	AF186192.1	chr8:144695620-144703395	1.80016	0.027846	0.292429	0.069215
ARNTL2-AS1	chr12:27305033-27430626	0.643746	0.033971	0.573743	0.120868	RP11-90P13.1	chr7:161517-168027	1.7983	0.027846	0.264597	0.056818
RP11-1C8.6	chr8:103279068-103395535	0.632001	0.033843	0.781738	0.283058	RP11-558A11.2	chr16:84295452-84298672	1.77528	0.027735	0.293117	0.083678
LINC01301	chr8:60270367-60507404	0.609603	0.033596	0.759278	0.261364	MAPT-IT1	chr17:45848239-45899447	1.74961	0.027623	0.30555	0.125
RP11-806L2.2	chr18:642988-656020	0.58634	0.033317	0.3111	0.08781	MAPT-AS1	chr17:45848239-45899447	1.74961	0.027623	0.30555	0.125
RP3-322G13.7	chr20:23291832-23377872	0.553077	0.032955	0.911769	0.268595	RP4-650F12.2	chr1:74467159-74469674	1.73451	0.027512	0.422085	0.16219
CTD-2527I21.14	chr19:34934566-35113969	0.542064	0.032762	0.538993	0.105372	RP11-336A10.4	chr10:5610791-5631920	1.73451	0.027512	0.379963	0.090909
RP11-219B4.3	chr8:85148859-85372578	0.531217	0.032698	0.76214	0.274793	RP11-100K18.1	chr18:78136669-78486996	1.73398	0.027512	0.626677	0.338843
RP11-219B4.5	chr8:85148859-85372578	0.531217	0.032698	0.76214	0.274793	RP11-367J11.3	chr4:7093037-7100870	1.73082	0.027512	0.444553	0.160124
RP11-54H7.4	chr13:109268983-109295779	0.508283	0.032428	0.951567	0.302686	RP11-148O21.2	chr8:11559819-11573713	1.71199	0.0274	0.662005	0.238636
MYO16-AS1	chr13:109176696-109191705	0.431815	0.031527	0.955221	0.30062	RP11-94M14.3	chr10:90463919-90473394	1.68761	0.027289	0.378784	0.116736
RP11-474D1.3	chr12:130038482-130052167	0.431815	0.031539	0.394507	0.146694	RP11-713P17.3	chr11:134031541-134041240	1.64573	0.027066	0.294456	0.139463
RP11-474D1.1	chr12:130038482-130052167	0.431815	0.031539	0.394507	0.146694	PP14571	chr2:240451608-240476630	1.62501	0.026955	0.359913	0.05062
CTD-3014M21.1	chr17:43361222-43362553	0.431815	0.031497	0.42209	0.133264	RP11-680F8.3	chr15:29817702-29827115	1.58182	0.026732	0.463454	0.207645
RP11-474D1.4	chr12:130038482-130052167	0.431815	0.031539	0.394507	0.146694	RP11-475A13.1	chr15:36449774-36460943	1.56381	0.026732	0.473685	0.202479
RP11-329L6.2	chr17:64137290-64333211	0.420803	0.031418	0.513631	0.113636	RP11-862L9.3	chr18:76972061-77010867	1.53916	0.026621	0.627009	0.334711
RP11-279N8.1	chr13:47349179-47878326	0.389173	0.030935	0.934003	0.298554	RP5-1102E8.3	chr1:76636767-76696800	1.53877	0.026509	0.434705	0.154959
CTD-2653D5.1	chr20:47514280-47683134	0.379246	0.030866	1.19117	0.371901	CTD-2023N9.3	chr5:57614345-57749616	1.47498	0.026287	0.382679	0.11157
RP11-59D5__B.2	chr6:63812754-63841558	0.379246	0.030821	0.44678	0.102273	RP11-586D19.1	chr4:6207778-6236881	1.44345	0.026064	0.449659	0.163223
RBPMS-AS1	chr8:30308578-30540800	0.358683	0.030555	0.624643	0.109504	RP11-93H12.4	chr10:85641640-85649316	1.43236	0.026064	0.37492	0.110537
RP11-498C9.13	chr17:81614671-81951455	0.300669	0.029839	0.415997	0.142562	CTD-2306A12.1	chr15:45692873-45706147	1.432	0.026064	0.472296	0.193182
AC137723.5	chr17:81614671-81951455	0.300669	0.029839	0.415997	0.142562	RP11-136K7.2	chr5:71095426-71454770	1.41483	0.025952	0.376712	0.103306
MAFG-AS1	chr17:81614671-81951455	0.300669	0.029839	0.415997	0.142562	AC006538.8	chr19:2697648-2710596	1.41349	0.025952	0.376013	0.061983
RP11-498C9.4	chr17:81614671-81951455	0.300669	0.029839	0.415997	0.142562	LINC00320	chr21:20739389-20804160	1.3971	0.025841	0.426913	0.172521
RP11-353N14.5	chr17:79910342-79946146	0.279746	0.029585	0.446562	0.129132	RP11-83M16.6	chr5:67698890-67789291	1.33947	0.025507	0.395215	0.123967
RP11-353N14.4	chr17:79910342-79946146	0.279746	0.029585	0.446562	0.129132	LINC00865	chr10:89829524-89834745	1.33571	0.025507	0.386451	0.11157
RP11-559N14.5	chr17:78464649-78547439	0.259932	0.029249	0.446325	0.129132	CTD-2651B20.7	chr15:45195934-45215542	1.33063	0.025507	0.470751	0.191116
RP11-80K6.2	chr20:52779053-52872356	0.259932	0.029246	1.18685	0.373967	CTD-2651B20.6	chr15:45195934-45215542	1.33063	0.025507	0.470751	0.191116
SNHG11	chr20:38445556-38489837	0.249688	0.029103	1.14334	0.370868	ADAMTS19-AS1	chr5:129125270-129465096	1.33063	0.025507	0.389533	0.121901
RP11-546K22.1	chr8:51941326-52001187	0.239686	0.029077	0.736375	0.248967	RP11-148O21.6	chr8:11551489-11558285	1.31173	0.025395	0.659321	0.235537
RP11-353N14.7	chr17:79949746-80237933	0.230848	0.028865	0.438529	0.129132	RP11-148O21.4	chr8:11551489-11558285	1.31173	0.025395	0.659321	0.235537
RP1-41C23.4	chr17:31422426-31621408	0.230848	0.028958	0.488716	0.110537	RP11-389C8.2	chr5:72394926-72444483	1.27133	0.025173	0.392809	0.118802
RP11-334C17.5	chr17:79949746-80237933	0.230848	0.028865	0.438529	0.129132	RP11-88I18.3	chr9:68407113-68470315	1.25973	0.025061	0.334169	0.071281
CTD-2529O21.1	chr17:79949746-80237933	0.230848	0.028865	0.438529	0.129132	AC093627.11	chr7:168293-181104	1.25299	0.025061	0.249129	0.054752
RP11-120K18.2	chr16:31379799-31501765	0.213911	0.028692	0.43156	0.149793	RP11-1101H11.1	chr5:177674850-177705442	1.21795	0.024839	0.354025	0.102273
RP11-143E21.2	chr12:130065417-130181491	0.204713	0.028488	0.386347	0.146694	RP11-839G9.1	chr18:54882830-54895900	1.21705	0.024839	0.608865	0.335744
ZFAS1	chr20:49145985-49452004	0.204713	0.028459	1.18866	0.371901	AP001476.3	chr21:46056334-46058481	1.21487	0.024839	0.378666	0.200413
RP11-143E21.3	chr12:130065417-130181491	0.204713	0.028488	0.386347	0.146694	XXbac-BPG181B23.7	chr6:31383465-31398092	1.19521	0.024727	0.249167	0.104339
AC079466.1	chr19:27988092-28808537	0.195906	0.028341	0.526818	0.095041	RP11-254F19.2	chr16:84824073-84831261	1.19429	0.024727	0.314438	0.071281
CTD-2510F5.4	chr17:59132708-59657329	0.186804	0.028245	0.52171	0.109504	RP11-875O11.1	chr8:22989968-23001880	1.17808	0.024616	0.670704	0.231405
AD001527.4	chr19:36104534-36179396	0.186804	0.028198	0.501221	0.103306	CTD-2651B20.3	chr15:45259573-45269634	1.16448	0.024504	0.470751	0.191116
RP1-198K11.5	chr20:21298226-21311493	0.159223	0.027849	0.865774	0.259298	MIR7-3HG	chr19:4720773-4772388	1.15561	0.024504	0.391849	0.057851
SNHG17	chr20:38424436-38435483	0.141995	0.027574	1.14489	0.369835	RP11-405M12.4	chr18:75073500-75103075	1.15561	0.024504	0.628384	0.333678
LA16c-358B7.4	chr16:1303675-1354725	0.141995	0.027584	0.38277	0.14876	CTC-558O2.2	chr5:168659269-168752335	1.13709	0.024393	0.384188	0.09814
KMT2B	chr19:35428968-35734719	0.141995	0.027551	0.510062	0.105372	CTC-558O2.1	chr5:168659269-168752335	1.13709	0.024393	0.384188	0.09814
TMEM147-AS1	chr19:35428968-35734719	0.141995	0.027551	0.510062	0.105372	TRBV11-2	chr7:142347301-142619143	1.09972	0.02417	0.322105	0.02376
AC017002.2	chr2:111486393-111492794	0.123958	0.027344	0.393879	0.118802	AC004637.1	chr19:3664444-3687401	1.09802	0.02417	0.365328	0.061983
AC002116.7	chr19:35822035-36060002	0.123958	0.027343	0.506498	0.104339	RP11-369E15.3	chr8:20952105-20969038	1.08879	0.024059	0.66584	0.233471
LA16c-390E6.4	chr16:1354829-1471555	0.114756	0.027211	0.384404	0.147727	RP11-519G16.5	chr15:45435103-45442613	1.07994	0.024059	0.471229	0.191116
AC007128.1	chr7:8194523-8304392	0.105421	0.027158	0.653166	0.313017	AP001476.2	chr21:45979461-46043313	1.07994	0.024059	0.379263	0.198347
RP11-93H24.3	chr13:52585716-52712485	0.105421	0.027113	0.935184	0.299587	AC007292.3	chr19:4349819-4380668	1.06806	0.023948	0.366122	0.059917
RP11-732A21.3	chr11:102089241-102123167	0.087414	0.026789	0.343541	0.092975	RP11-298D21.3	chr16:83709941-83717918	1.04178	0.023836	0.409592	0.051653
RP11-497H17.1	chr17:82916667-82944865	0.072714	0.026547	0.418405	0.135331	AJ011932.1	chr21:45946440-45979081	1.02396	0.023725	0.379028	0.198347
RP11-388C12.5	chr17:82722573-82855877	0.072714	0.026547	0.415101	0.136364	RP3-368B9.2	chr4:3593370-3664643	1.0052	0.023613	0.441136	0.164256
RP11-283C24.1	chr17:20611321-20795034	0.063482	0.026429	0.569701	0.036157	RP11-635N19.1	chr18:63366193-63374725	1.0052	0.023613	0.607733	0.329545
RP11-425M5.7	chr20:37439987-37604643	0.063482	0.026489	1.14763	0.367769	RP11-162A12.4	chr18:76804599-76808763	1.0052	0.023613	0.627009	0.334711
MYCNOS	chr2:15930750-16078803	0.055479	0.026371	0.445088	0.09814	CTC-756D1.3	chr8:23486890-23525895	1.0052	0.023613	0.664085	0.231405
RP11-57A19.2	chr16:28246098-28314444	0.055479	0.026342	0.448522	0.13843	RP11-28F1.2	chr18:63313638-63315412	1.0052	0.023613	0.607733	0.329545
RP4-594A5.1	chr7:8311842-8323128	0.038597	0.026051	0.65377	0.31095	RP4-575N6.4	chr1:101234186-101321293	1.0052	0.023613	0.430842	0.150826
AC002331.1	chr16:26491071-26604117	0.038597	0.026097	0.474198	0.130165	WI2-2373I1.2	chr7:223280-664936	0.990242	0.023502	0.248004	0.048554
RP4-564F22.7	chr20:38348694-38423173	0.034782	0.025932	1.14654	0.368802	RP5-952N6.1	chr1:70721366-70848774	0.984854	0.023502	0.43528	0.153926
LINC00449	chr13:98733736-99674881	0.034782	0.025932	0.951159	0.299587	LINC01336	chr5:75045237-75065564	0.970162	0.023391	0.395369	0.114669
LINC01232	chr13:98733736-99674881	0.034782	0.025932	0.951159	0.299587	RP11-519G16.3	chr15:45465316-45499976	0.968285	0.023391	0.466654	0.191116
RP4-564F22.5	chr20:38348694-38423173	0.034782	0.025932	1.14654	0.368802	RP11-164P12.4	chr4:151668739-151672230	0.967354	0.023391	0.413468	0.160124
RP1-10C16.1	chr1:168632017-168964549	0.01941	0.025655	0.506184	0.131198	RP11-679B19.2	chr16:79213130-79258052	0.966431	0.023391	0.339399	0.051653
RP11-267M23.1	chr8:94347564-94440016	0.01941	0.025654	0.772304	0.282025	RP11-111H3.3	chr18:76621352-76640425	0.958011	0.023279	0.628349	0.333678
ABCA9-AS1	chr17:68682159-69088614	0.01941	0.025702	0.508336	0.115702	LINC00955	chr4:3550042-3593318	0.942885	0.023168	0.440846	0.164256
LINC01012	chr6:27706899-27712445	0.011534	0.025602	0.393225	0.129132	RP11-2O17.2	chr5:61664717-61683812	0.921482	0.023056	0.394123	0.112603
RP11-128N14.5	chr13:97285358-97632629	0.011534	0.025586	0.939034	0.301653	C5orf64	chr5:61664717-61683812	0.921482	0.023056	0.394123	0.112603
RP11-1112C15.1	chr8:57691020-58064611	0.004116	0.025353	0.732924	0.253099	RP4-612B15.3	chr1:86699910-86706044	0.893417	0.022945	0.419747	0.144628
RP11-29B2.6	chr13:102479807-102681122	0.004116	0.025384	0.92866	0.298554	RP11-395I14.2	chr8:25425333-25427494	0.875375	0.022834	0.658571	0.228306
PLAC4	chr21:41158333-41202536	0	0.00607	0.366619	0.040289	RP3-470B24.5	chr6:167975888-167979426	0.875375	0.022834	0.298505	0.106405
C6orf99	chr6:158890408-158928676	0	0.015166	0.41547	0.088843	RP5-887A10.1	chr1:80532457-80591614	0.875215	0.022834	0.410868	0.167355
AP001434.2	chr21:38154337-38382288	0	0.002341	0.401923	0.030992	RTCA-AS1	chr1:100265191-100267141	0.857957	0.022722	0.433822	0.14876
AF127577.8	chr21:14668621-15068641	0	0.003439	0.405081	0.029959	RP11-489D6.2	chr15:33303643-33313100	0.857291	0.022722	0.473436	0.197314
LINC00524	chr14:99204019-101440593	0	0.000491	0.327878	0.036157	RP11-272L13.3	chr1:97929972-97984910	0.847223	0.022611	0.422415	0.154959
LINC00922	chr16:65356149-65587921	0	0.002216	0.411675	0.113636	RP11-20I20.2	chr4:1124137-1131205	0.835006	0.0225	0.439673	0.163223
AC023672.2	chr2:107910884-108932212	0	0.003756	0.376459	0.096074	CTC-756D1.2	chr8:23465298-23479897	0.826108	0.0225	0.664085	0.231405
LINC00920	chr16:66301075-66771364	0	0.00281	0.418817	0.121901	CTD-2269F5.1	chr5:84422260-84491098	0.820239	0.022388	0.381906	0.130165
LINC00858	chr10:84152850-84425215	0	0.009119	0.443401	0.022727	AC079779.7	chr2:50427-216029	0.804853	0.022388	0.20263	0.048554
RP3-380B8.4	chr6:5808213-5861823	0	0.006473	0.420382	0.103306	RP11-483P21.2	chr16:83741249-83795941	0.770869	0.022165	0.401688	0.05062
RP11-267A15.3	chr5:174484945-174623779	0	0.006665	0.352279	0.049587	RP11-296E3.2	chr1:98376088-98663947	0.769218	0.022165	0.42728	0.150826
RP5-1186P10.2	chr7:74400372-75431737	0	0.007585	0.505471	0.260331	RP11-503N18.1	chr4:2414271-2435563	0.766464	0.022054	0.44134	0.163223
EVX1-AS	chr7:27001509-28083358	0	0.007537	0.675589	0.288223	CTD-2313F11.1	chr5:55029934-55071886	0.734524	0.021943	0.380025	0.10124
RP4-598P13.1	chr1:66256419-67089683	0	0.001941	0.325615	0.010331	CTD-2313F11.2	chr5:55029934-55071886	0.734524	0.021943	0.380025	0.10124
RP11-211C9.1	chr8:8725599-8829170	0	0.010815	0.52538	0.102273	PGM5P3-AS1	chr9:46587-88030	0.734524	0.021943	0.356521	0.083678
RP11-158L12.4	chr12:125085626-125280401	0	0.007278	0.448653	0.108471	RP4-735C1.4	chr1:109724425-109809144	0.723795	0.021831	0.419289	0.145661
RP11-417L19.6	chr12:131696767-132067949	0	0.010468	0.389582	0.129132	RP11-495K9.6	chr12:131659651-131708647	0.702062	0.02172	0.267452	0.097107
RP1-140K8.5	chr6:3702469-4060125	0	0.004239	0.414209	0.104339	AC116614.1	chr2:948741-953548	0.700041	0.02172	0.194231	0.081612
RP11-401P9.1	chr16:50286744-50990858	0	0.020313	0.464969	0.126033	RP11-254F19.4	chr16:84910404-84926336	0.68377	0.021608	0.347227	0.057851
AC007249.3	chr2:9849313-10664007	0	0.008591	0.37073	0.107438	RP11-232L2.2	chr5:73133622-73150662	0.681772	0.021608	0.396386	0.115702
AP001628.6	chr21:42748350-43014726	0	0.003911	0.384438	0.034091	LINC00574	chr6:169789978-169801204	0.666965	0.021497	0.301934	0.097107
RP11-109M17.2	chr9:10806561-10989844	0	0.007914	0.468429	0.105372	RP11-211N11.5	chr10:113710233-113717101	0.666597	0.021497	0.36129	0.114669
RP11-322D14.2	chr16:56904610-57075592	0	0.006696	0.435148	0.120868	RP11-284N8.3	chr1:110633655-110659537	0.659424	0.021386	0.42152	0.145661
LINC01146	chr14:88024013-88639192	0	0.000362	0.334549	0.033058	LINC01160	chr1:111601709-111609505	0.6523	0.021386	0.423126	0.140496
CTD-2537I9.12	chr19:55645081-55682296	0	0.020168	0.430934	0.112603	RP11-109D9.4	chr9:69496071-69704868	0.634472	0.021274	0.427701	0.075413
AC006262.4	chr19:45916046-47741312	0	0.004201	0.432002	0.102273	CTC-436P18.3	chr5:61198338-61245209	0.633857	0.021274	0.384721	0.113636
AC006262.5	chr19:45916046-47741312	0	0.004201	0.432002	0.102273	CTD-2591A1.1	chr5:54643130-54806367	0.626565	0.021163	0.373181	0.10124
AC093732.1	chr2:46694767-47257883	0	0.005074	0.362975	0.100207	GS1-72M22.1	chr8:24912031-24915673	0.61715	0.021163	0.662482	0.229339
AC108463.1	chr2:110702511-111209505	0	0.003756	0.367855	0.100207	AC116609.1	chr2:727810-734032	0.603039	0.021052	0.197025	0.070248
RP4-616B8.5	chr20:38887226-38990926	0	0.022233	1.13831	0.368802	RP11-542M13.3	chr16:85934676-85976154	0.603039	0.021052	0.364843	0.053719
LINC01424	chr21:44730401-44883734	0	0.006144	0.384774	0.035124	RP11-134O21.1	chr8:2630355-2695371	0.595673	0.02094	0.652676	0.233471
LINC01426	chr21:34707337-34818303	0	0.006093	0.419598	0.033058	RP11-805I24.4	chr16:86092630-86191950	0.585813	0.02094	0.380106	0.05062
RP1-118J21.25	chr1:39755134-39915781	0	0.022186	0.551767	0.021694	RP11-2N1.2	chr18:59696219-59700524	0.585813	0.02094	0.607372	0.331612
INHBA-AS1	chr7:41571158-42346727	0	0.008871	0.639725	0.280992	LINC01082	chr16:86195440-86218938	0.585813	0.02094	0.366572	0.053719
RP11-29G8.3	chr13:75548001-75657334	0	0.021647	0.926849	0.309917	RP11-805I24.3	chr16:86195440-86218938	0.585813	0.02094	0.366572	0.053719
RP11-434I12.3	chr8:73224455-73805656	0	0.023771	0.758761	0.269628	RP11-2N1.3	chr18:59696219-59700524	0.585813	0.02094	0.607372	0.331612
CAMTA1-IT1	chr1:7160910-7492401	0	0.008393	0.441516	0.009298	RP11-514D23.3	chr16:86221243-86223502	0.572005	0.020829	0.366572	0.053719
ITPK1-AS1	chr14:91260421-93136319	0	0.000491	0.34245	0.033058	RP11-203E8.1	chr8:24167771-24178883	0.56905	0.020829	0.660004	0.230372
RP11-4N23.1	chr12:13390751-13598318	0	0.009348	0.482376	0.121901	LINC00305	chr18:64100374-64139101	0.548529	0.020606	0.610538	0.330579
RP11-863P13.3	chr16:88177537-88275273	0	0.014753	0.356087	0.150826	MIR99AHG	chr21:16193054-16281464	0.543772	0.020606	0.445865	0.159091
RP11-413M3.4	chr9:136541024-136737576	0	0.019129	0.400002	0.10124	RP11-1151B14.3	chr18:58449494-58451767	0.53818	0.020606	0.603453	0.333678
CTD-2034I21.2	chr16:50286744-50990858	0	0.020313	0.464969	0.126033	CDKN2B-AS1	chr9:22047933-22104391	0.531492	0.020495	0.444542	0.067149
LINC00525	chr7:47283080-48742282	0	0.008537	0.648551	0.285124	MIR137HG	chr1:97985930-98036854	0.523262	0.020495	0.423545	0.153926
AC019100.3	chr2:107910884-108932212	0	0.003756	0.376459	0.096074	RP11-431M3.1	chr8:34041572-34227748	0.51944	0.020495	0.610959	0.192149
RP11-351D16.3	chr10:43124631-43181409	0	0.005333	0.373536	0.033058	RP11-610P16.1	chr4:151354907-151413338	0.508376	0.020383	0.414654	0.152893
LINC01060	chr4:188572391-188623226	0	0.009635	0.198689	0.054752	RP11-348N5.9	chr10:110904217-110908495	0.506217	0.020383	0.365496	0.110537
CTB-147C22.8	chr19:50923490-51117057	0	0.005977	0.435586	0.104339	RP11-686D22.8	chr17:35407479-35418429	0.506217	0.020383	0.484909	0.070248
RP11-535A19.1	chr11:75194233-75925148	0	0.0125	0.325492	0.069215	CTD-2515C13.2	chr18:29260149-29482407	0.500897	0.020272	0.595849	0.31095
AC018685.1	chr2:2588371-3111160	0	0.008426	0.366958	0.091942	RP11-731D1.4	chr4:151329340-151354345	0.499243	0.020272	0.41236	0.153926
RP11-81H3.2	chr12:74136746-74388026	0	0.000609	0.451759	0.103306	PDCD4-AS1	chr10:110842026-110873200	0.492782	0.020272	0.365496	0.110537
RP11-521B24.4	chr14:105354932-105410053	0	0.00705	0.323493	0.046488	RP11-313D6.3	chr10:110842026-110873200	0.492782	0.020272	0.365496	0.110537
AC012360.4	chr2:105219488-105499762	0	0.004122	0.374529	0.09814	RP11-542M13.2	chr16:85976917-86035047	0.490494	0.020272	0.380106	0.05062
RP11-535M15.1	chr9:96251334-96790733	0	0.011302	0.449739	0.079545	AGAP1-IT1	chr2:235499319-235508014	0.490494	0.020272	0.406459	0.034091
RP11-127I20.8	chr16:4626646-4902193	0	0.010903	0.400353	0.125	LL22NC03-75H12.2	chr22:47374753-47490694	0.488468	0.020272	0.418034	0.192149
RP11-461A8.4	chr16:3641654-3669343	0	0.019893	0.411636	0.131198	CTD-2023N9.1	chr5:57425734-57478957	0.484685	0.02016	0.386689	0.109504
RP11-10A14.5	chr8:9188802-9205016	0	0.009847	0.517315	0.103306	RP11-115C21.2	chr8:6405562-6410719	0.477381	0.02016	0.650953	0.235537
CTD-2589M5.4	chr11:46227001-46521974	0	0.002213	0.358668	0.065083	CTD-3157E16.1	chr17:15774603-15789641	0.474605	0.02016	0.566751	0.295455
RP11-10A14.9	chr8:9052121-9188732	0	0.00943	0.520919	0.102273	CTD-3157E16.2	chr17:15774603-15789641	0.474605	0.02016	0.566751	0.295455
RP11-334A14.8	chr1:53026932-53247664	0	0.008607	0.426588	0.01343	RP11-348N5.7	chr10:110910383-110912063	0.467205	0.020049	0.365496	0.110537
RP11-30O15.1	chr3:186992830-187869052	0	0.016621	0.419289	0.094008	RP3-414A15.12	chr14:73578479-73589769	0.443352	0.019938	0.506112	0.172521
RP11-386I14.4	chr1:77868570-78756115	0	0.006555	0.365271	0.015496	TINCR	chr19:5559641-5565430	0.443352	0.019938	0.356131	0.059917
RBAKDN	chr7:5069659-5113072	0	0.009855	0.635007	0.293388	LINC01140	chr1:87139185-87149071	0.432299	0.019826	0.416102	0.146694
ST8SIA6-AS1	chr10:16434272-17664149	0	0.002727	0.407513	0.047521	RP11-1151B14.4	chr18:58525593-58537536	0.422812	0.019715	0.603453	0.333678
RP11-443C10.1	chr5:178676563-179496475	0	0.013142	0.372001	0.051653	RP11-503C24.2	chr6:168225036-168226559	0.420597	0.019715	0.286589	0.105372
RP11-401P9.7	chr16:50286744-50990858	0	0.020313	0.464969	0.126033	RP11-506K6.4	chr6:3282729-3320970	0.404817	0.019604	0.340725	0.047521
RP11-159H10.3	chr8:69740614-69887129	0	0.024048	0.737525	0.266529	RP11-330H6.6	chr3:52210598-52218027	0.402454	0.019604	0.423388	0.08781
CTB-114C7.4	chr5:170308916-170313505	0	0.008306	0.342283	0.046488	AC073254.1	chr2:232595494-232613429	0.402019	0.019604	0.450393	0.029959
AP001412.1	chr21:36848126-37309845	0	0.005475	0.40704	0.034091	RP11-442O1.4	chr16:85141629-85146564	0.397083	0.019604	0.364193	0.051653
RP11-434D9.1	chr5:67310856-68646854	0	0.003007	0.350707	0.03719	RP11-442O1.3	chr16:85141629-85146564	0.397083	0.019604	0.364193	0.051653
RP11-231I16.1	chr12:116982188-116987631	0	0.0038	0.461952	0.104339	RP11-495K9.10	chr12:131597454-131623604	0.397083	0.019604	0.241021	0.089876
RP3-510D11.2	chr1:9165450-9211971	0	0.010765	0.371246	0.014463	RP11-495K9.9	chr12:131597454-131623604	0.397083	0.019604	0.241021	0.089876
RP3-323A16.1	chr22:35191487-35383642	0	0.005532	0.329402	0.022727	HCG23	chr6:32373590-32394044	0.393646	0.019492	0.238389	0.09814
H19	chr11:1932597-2003453	0	0.007856	0.340018	0.073347	CTD-2541M15.3	chr8:6615597-6617812	0.393646	0.019492	0.654584	0.234504
TSSC1-IT1	chr2:3300572-3301864	0	0.010714	0.372817	0.094008	RP11-14C10.4	chr15:101495000-101525395	0.389736	0.019492	0.434813	0.176653
CTD-2325P2.4	chr14:68333070-68779871	0	0.000289	0.339851	0.042355	RP11-14C10.3	chr15:101495000-101525395	0.389736	0.019492	0.434813	0.176653
LINC00114	chr21:38742218-38746539	0	0.012078	0.406095	0.041322	RP11-759A9.1	chr8:50292530-50452353	0.386912	0.019492	0.444028	0.038223
RP11-366L20.2	chr12:63957126-66332132	0	0.003076	0.471729	0.106405	RP11-126O1.6	chr18:58631123-58672773	0.385026	0.019492	0.603699	0.332645
RP11-972P1.7	chr12:122280373-123625720	0	0.006428	0.44092	0.11157	AF067845.1	chr8:1295964-1501230	0.382298	0.019492	0.647207	0.234504
RP11-126L15.4	chr7:100820954-101274027	0	0.009407	0.544351	0.253099	RP11-514D23.1	chr16:86284631-86295976	0.379248	0.019381	0.37819	0.05062
RP11-464F9.1	chr10:73601752-73701657	0	0.012334	0.434674	0.028926	RP11-568J23.8	chr16:85696870-85698382	0.368329	0.019381	0.36923	0.05062
RP11-843B15.4	chr12:32050523-32246598	0	0.011191	0.52516	0.112603	RP11-35G9.5	chr18:57641473-57671273	0.363235	0.019269	0.607195	0.330579
AC093850.2	chr2:215441037-215804902	0	0.005466	0.375493	0.097107	RP11-380I10.4	chr8:28249267-28299379	0.347466	0.019158	0.657919	0.220041
AC133785.1	chr2:130748743-131171632	0	0.012015	0.364922	0.097107	AF131216.5	chr8:11333025-11353590	0.340238	0.019158	0.666346	0.232438
LA16c-431H6.7	chr16:1595744-1694994	0	0.014067	0.388051	0.131198	KB-68A7.1	chr21:44476194-44478486	0.334786	0.019047	0.420651	0.166322
RP11-1008C21.1	chr15:37998295-38430489	0	0.002334	0.341767	0.018595	LINC00908	chr18:76565717-76604529	0.330288	0.019047	0.628329	0.333678
CTC-498J12.1	chr5:69025359-69081424	0	0.006725	0.358817	0.040289	FENDRR	chr16:86487688-86502338	0.32584	0.019047	0.372781	0.051653
RP11-268J15.5	chr1:36288063-36580651	0	0.01169	0.39992	0.018595	AP001058.3	chr21:44206774-44216521	0.314682	0.018935	0.428548	0.161157
RP11-394I13.2	chr2:173384037-174614799	0	0.003109	0.376539	0.099174	RP11-504A18.1	chr1:56211274-56258733	0.313574	0.018935	0.423497	0.143595
VAC14-AS1	chr16:70670552-70765422	0	0.002329	0.408386	0.126033	LINC00163	chr21:44991969-44999244	0.312349	0.018935	0.409334	0.172521
RP11-284F21.10	chr1:156637667-156796041	0	0.024708	0.527079	0.118802	RP11-174J11.1	chr10:63991354-64038383	0.292863	0.018712	0.346036	0.09814
CTA-315H11.2	chr7:73518823-73637727	0	0.009177	0.507336	0.262397	FAM53B-AS1	chr10:124706991-124716083	0.29272	0.018712	0.357984	0.121901
RP13-942N8.1	chr12:122280373-123625720	0	0.006428	0.44092	0.11157	JMJD1C-AS1	chr10:63464296-63487593	0.283699	0.018712	0.351975	0.096074
ARHGEF38-IT1	chr4:105561558-106072614	0	0.006016	0.305506	0.027893	RP11-398E10.1	chr14:44542570-44855986	0.278782	0.018601	0.515647	0.164256
RP4-784A16.3	chr1:53247877-53823748	0	0.007964	0.445188	0.012397	RP11-482M8.3	chr16:87522482-87605249	0.270525	0.018601	0.364717	0.05062
C7orf69	chr7:47283080-48742282	0	0.008537	0.648551	0.285124	RP11-230B22.1	chr1:62686078-62779866	0.267514	0.018601	0.420114	0.141529
RP11-817I4.1	chr12:32310952-32410998	0	0.011191	0.527795	0.112603	AC034220.3	chr5:132343325-132354145	0.262337	0.01849	0.393947	0.109504
RP11-174O3.3	chr3:119107036-120746995	0	0.001628	0.391	0.070248	CTD-2503O16.4	chr5:74942326-74987712	0.261479	0.01849	0.39402	0.115702
RP11-25H12.1	chr4:65774169-66493468	0	0.004639	0.329737	0.020661	AC016757.3	chr2:238226942-238232267	0.256666	0.01849	0.3828	0.034091
GAS5	chr1:173549693-173943031	0	0.025042	0.532887	0.118802	KLHL30-AS1	chr2:238151847-238155838	0.236045	0.018267	0.3828	0.034091
AC107081.5	chr2:60877311-62255329	0	0.004378	0.363234	0.09814	RP11-223I10.1	chr2:231050320-231070198	0.23068	0.018267	0.43059	0.028926
TEX41	chr2:142032466-146026141	0	0.000603	0.347265	0.082645	SPATA3-AS1	chr2:230987679-230996986	0.22042	0.018156	0.43059	0.028926
C2orf48	chr2:9849313-10664007	0	0.008591	0.37073	0.107438	RP11-16P20.4	chr8:27679552-27702803	0.218371	0.018156	0.654188	0.222107
MNX1-AS1	chr7:156933219-157071670	0	0.009636	0.530639	0.247934	LINC01055	chr13:45691072-45700973	0.216297	0.018156	0.600752	0.019628
RP11-895M11.3	chr14:91260421-93136319	0	0.000491	0.34245	0.033058	RP11-177H2.1	chr8:10847914-10888480	0.205136	0.018044	0.664779	0.232438
RP11-52L5.6	chr13:78276076-78693456	0	0.020932	0.927222	0.304752	RP5-1086L22.1	chr6:170253622-170263910	0.198245	0.017933	0.300965	0.095041
AC123023.1	chr3:32999632-34663971	0	0.000283	0.292957	0.046488	RP5-1096D14.3	chr12:1876073-1926975	0.197599	0.017933	0.332736	0.047521
ENO1-IT1	chr1:8752331-8883906	0	0.010407	0.412093	0.012397	FOXD3-AS1	chr1:63313675-63334976	0.192994	0.017933	0.422153	0.140496
CTD-2302E22.6	chr14:63576139-63669743	0	0.003382	0.347403	0.041322	RP4-794H19.1	chr1:58882856-58892128	0.192332	0.017933	0.420191	0.140496
AC009404.2	chr2:117717495-117862385	0	0.004044	0.379749	0.094008	RP4-753F5.1	chr1:116771370-116911133	0.181079	0.017821	0.410184	0.134298
CYP4A22-AS1	chr1:47012891-47277104	0	0.013025	0.368653	0.02376	RP4-663N10.1	chr1:115281695-115339882	0.179667	0.017821	0.412772	0.140496
RP11-702H23.6	chr11:74371566-74763820	0	0.008205	0.312722	0.066116	WARS2-IT1	chr1:119044668-119067312	0.174214	0.01771	0.411459	0.122934
CTC-529P8.1	chr5:148874545-149183327	0	0.00865	0.366495	0.046488	CTD-2547L24.3	chr14:91240273-91248069	0.171078	0.01771	0.527753	0.17562
RP1-179N16.6	chr6:36116709-36181594	0	0.019898	0.406446	0.113636	RP11-597M17.1	chr8:27905612-27911189	0.171078	0.01771	0.654593	0.220041
RP11-727A23.7	chr11:82324553-83957139	0	0.00869	0.320176	0.068182	RP1-84O15.2	chr8:34253428-34321906	0.171078	0.01771	0.622384	0.200413
RP11-972P1.10	chr12:122280373-123625720	0	0.006428	0.44092	0.11157	RP11-176N18.2	chr18:77437736-77562076	0.171078	0.01771	0.623837	0.336777
RP11-356B19.11	chr9:126918276-127439810	0	0.007366	0.420522	0.080579	LINC01358	chr1:59023647-59041497	0.165028	0.01771	0.422119	0.139463
CTD-3214H19.6	chr19:7628865-7665242	0	0.008225	0.363121	0.076446	RP11-678G14.3	chr19:21569247-21589301	0.164973	0.017599	0.290947	0.068182
RP11-727F15.9	chr11:62745278-62954212	0	0.005292	0.302642	0.056818	RP11-470M17.2	chr8:40157333-40175414	0.164973	0.017599	0.565686	0.104339
AC018766.6	chr19:49852402-49866809	0	0.009855	0.423052	0.11157	LINC00563	chr13:46279777-46338842	0.161833	0.017599	0.592601	0.018595
RP11-417E7.2	chr6:169156987-169241659	0	0.017233	0.354079	0.094008	AC091814.3	chr12:9944460-9956563	0.161833	0.017599	0.350104	0.068182
NPSR1-AS1	chr7:34092307-34644877	0	0.004757	0.663569	0.286157	CTD-2008L17.1	chr18:55921512-55997009	0.160847	0.017599	0.607018	0.335744
LRRC2-AS1	chr3:46417998-46705547	0	0.000873	0.317565	0.041322	ITIH4-AS1	chr3:52822440-52829722	0.158575	0.017599	0.410986	0.084711
AL163953.2	chr14:52574831-53766353	0	0.003375	0.321425	0.045455	LINC00462	chr13:48572725-48652116	0.146272	0.017487	0.563226	0.018595
RP1-65P5.3	chr11:31742845-32110124	0	0.005113	0.396721	0.06095	XXbac-BPG154L12.4	chr6:32252964-32321581	0.144094	0.017487	0.228539	0.097107
EGOT	chr3:4628838-4755100	0	0.004231	0.334539	0.042355	XXbac-BPG154L12.5	chr6:32252964-32321581	0.144094	0.017487	0.228539	0.097107
LINC00958	chr11:12826286-13163679	0	0.008241	0.39518	0.071281	KBTBD11-OT1	chr8:1972353-1976057	0.143282	0.017487	0.657936	0.234504
CTB-174O21.2	chr19:45916046-47741312	0	0.004201	0.432002	0.102273	AF001548.6	chr16:15736878-15741958	0.131642	0.017376	0.288234	0.058884
RP11-278H7.4	chr1:244025340-244354319	0	0.015566	0.516393	0.113636	AF001548.4	chr16:15745177-15747973	0.131642	0.017376	0.288234	0.058884
RP11-142A22.4	chr4:144168485-147744777	0	0.00205	0.304645	0.02376	FLJ27354	chr1:89598054-89623336	0.131642	0.017376	0.410929	0.145661
LINC01267	chr3:14143169-14620369	0	0.007067	0.359139	0.043388	RP11-521M14.1	chr8:27184003-27222131	0.124247	0.017264	0.65001	0.222107
RP11-10A14.4	chr8:9052121-9188732	0	0.00943	0.520919	0.102273	CTB-193M12.4	chr16:15702179-15707513	0.122559	0.017264	0.291248	0.056818
RP11-638I8.1	chr7:45770309-45822404	0	0.010705	0.657897	0.280992	RP11-501J20.5	chr10:117211154-117242412	0.120396	0.017264	0.350808	0.113636
CTA-339C12.1	chr7:101641297-102127370	0	0.008726	0.546238	0.251033	RP11-605F22.1	chr15:48196141-48208753	0.120396	0.017264	0.458588	0.191116
LMCD1-AS1	chr3:8053587-8780056	0	0.000337	0.320639	0.040289	AF001548.3	chr16:15786153-15793270	0.114676	0.017153	0.288234	0.058884
RP11-879F14.2	chr18:61022460-61809251	0	0	0.382502	0.009298	RP11-291B21.2	chr12:10552838-10585686	0.102416	0.017042	0.368898	0.06095
RP11-123K3.9	chr12:57118687-57810526	0	0.005669	0.456835	0.112603	RP11-627D16.1	chr15:46724541-46806465	0.099528	0.017042	0.457799	0.196281
TFAP2A-AS1	chr6:10387793-10446896	0	0.005097	0.416007	0.10124	CNTN4-AS1	chr3:3038281-3058965	0.097881	0.017042	0.358512	0.105372
RP11-426A6.5	chr9:135497306-135519926	0	0.016665	0.423674	0.090909	RP11-24I21.1	chr4:149079384-149285851	0.096041	0.017042	0.411991	0.152893
RP11-173B14.4	chr13:75548001-75657334	0	0.021647	0.926849	0.309917	RP11-342A1.1	chr4:149079384-149285851	0.096041	0.017042	0.411991	0.152893
LA16c-325D7.1	chr16:2731958-2862082	0	0.011387	0.391501	0.129132	RP11-57H12.2	chr1:95126128-95133831	0.092535	0.01693	0.422888	0.137397
AC004951.6	chr7:43588569-44060065	0	0.012632	0.661658	0.282025	AC026202.3	chr3:5155269-5168376	0.089998	0.01693	0.407075	0.088843
AC007750.5	chr2:161596776-162505188	0	0.001213	0.36488	0.100207	XXbac-B135H6.15	chr22:20948518-20963788	0.079299	0.016819	0.350756	0.204545
AC078942.1	chr7:158512270-158578386	0	0.021685	0.492215	0.274793	RP11-145M4.3	chr1:59058835-59078248	0.07376	0.016819	0.422119	0.139463
SAA2-SAA4	chr11:18097343-18335567	0	0.008132	0.390316	0.070248	RP11-298J20.4	chr10:124913356-124942170	0.060552	0.016708	0.358152	0.118802
RP13-463N16.6	chr10:5594742-5595979	0	0.023701	0.406218	0.078512	ZEB2-AS1	chr2:144513341-144564656	0.06005	0.016708	0.268082	0.056818
RP11-311C24.1	chr16:69646981-69799760	0	0.002577	0.415203	0.125	RP11-313F23.4	chr12:34210024-34219155	0.052421	0.016596	0.255778	0.083678
LINC00320	chr21:20668436-20858126	0	0.002574	0.384794	0.02376	TPTEP1	chr22:16618707-16651600	0.049525	0.016596	0.365357	0.193182
LINC01269	chr14:70173360-73181808	0	0.000289	0.356291	0.039256	AC012507.3	chr2:230892915-230904864	0.049458	0.016596	0.424868	0.027893
RP11-474G23.3	chr2:67949280-68394764	0	0.003772	0.355827	0.096074	XX-CR54.1	chr1:248691660-248694707	0.04013	0.016485	0.262613	0.077479
RP11-778H2.1	chr12:24228563-24274899	0	0.010785	0.505326	0.11157	AF131215.2	chr8:11102156-11111416	0.037068	0.016485	0.667429	0.230372
RP11-563J2.2	chr10:6247960-6351648	0	0.007943	0.404219	0.058884	AC092652.1	chr2:143637214-143649045	0.028921	0.016373	0.270939	0.055785
CTC-348L5.1	chr5:160423365-160846947	0	0.006516	0.322936	0.048554	CTD-2252P21.1	chr2:143766273-143798307	0.028921	0.016373	0.272739	0.055785
RP11-92C4.6	chr9:98907369-99116646	0	0.006353	0.432404	0.077479	RP11-400N9.1	chr2:233349894-233356202	0.028921	0.016373	0.438632	0.02686
RP11-697K23.3	chr3:45250752-46352479	0	0.000873	0.31393	0.042355	LINC01489	chr12:14985135-15096360	0.02403	0.016373	0.352665	0.06095
RP11-126O1.4	chr18:58326712-59203957	0	0	0.430123	0.008264	RP11-301G7.1	chr8:40402253-40529270	0.017023	0.016262	0.560358	0.104339
RP11-478J18.2	chr1:213931328-214338364	0	0.018057	0.552027	0.114669	RP11-597M12.2	chr17:12982553-12985063	0.014263	0.016262	0.568976	0.298554
CTD-2651B20.1	chr15:45091980-45276901	0	0.004739	0.324053	0.02376	RP4-639F20.1	chr1:94928979-94960691	0.007532	0.016151	0.419683	0.139463
AC083884.8	chr7:74400372-75431737	0	0.007585	0.505471	0.260331	RP11-788H18.1	chr12:84281840-84444623	0.005188	0.016151	0.310424	0.077479
RP11-399H11.3	chr9:135160297-135230234	0	0.01471	0.417486	0.089876	RERG-IT1	chr12:15110819-15114982	0.000116	0.016151	0.362947	0.061983
RP11-431K24.1	chr1:8069350-8113309	0	0.008715	0.390334	0.011364	LINC00950	chr9:35855889-35868787	0	0.000223	0.376762	0.05062
CTD-3252C9.4	chr19:13713670-14004906	0	0.016635	0.42138	0.080579	RP11-280K24.4	chr14:51794230-51845987	0	0.001671	0.523193	0.157025
CTC-344H19.4	chr19:45916046-47741312	0	0.004201	0.432002	0.102273	FGF14-AS2	chr13:102391319-102396542	0	0.005681	0.458975	0.014463
AP000265.1	chr21:32078169-32448459	0	0.006416	0.406547	0.034091	RP11-462G12.2	chr16:3883344-3944926	0	0.010359	0.315993	0.049587
CTC-550B14.6	chr19:55026094-55060872	0	0.018223	0.414125	0.114669	SNRK-AS1	chr3:43342751-43425799	0	0.005124	0.385014	0.077479
AC012363.4	chr2:119352399-120602066	0	0.002955	0.376622	0.094008	RP11-105N14.2	chr2:213168806-213276100	0	0.007908	0.29483	0.024793
LINC01101	chr2:119352399-120602066	0	0.002955	0.376622	0.094008	MIR4500HG	chr13:87467042-87584448	0	0.002005	0.449369	0.01343
AC108142.1	chr4:181909775-182102600	0	0.002916	0.348873	0.015496	RP11-795J1.1	chr6:46490099-46540417	0	0.003453	0.321395	0.029959
RP11-159D12.2	chr17:57920798-58069325	0	0.004134	0.431785	0.108471	RP11-396O20.1	chr11:15626383-15707869	0	0.001782	0.326513	0.048554
LINC01315	chr22:42331925-42380270	0	0.005657	0.248385	0.022727	RP11-119H12.6	chr4:112879009-112885185	0	0.010581	0.411573	0.147727
RP3-428L16.2	chr6:160943752-160995779	0	0.012814	0.413054	0.084711	RP11-89K11.1	chr15:101734739-101738615	0	0.004233	0.424597	0.168388
LINC00866	chr10:96188588-98154713	0	0.001618	0.36512	0.018595	RP11-523J2.1	chr2:30677556-30722244	0	0.002896	0.279723	0.010331
SPATA3-AS1	chr2:230577113-231227407	0	0.006691	0.367068	0.100207	RP11-281O15.4	chr5:178984314-178989062	0	0.014703	0.372291	0.104339
RP11-515O17.2	chr17:54984819-55459127	0	0.001927	0.431525	0.110537	RP11-550I24.2	chr3:156179967-157535921	0	0.000223	0.274027	0.036157
AC008746.12	chr19:54439020-54439042	0	0.014116	0.417721	0.114669	AL035610.1	chr21:28046581-28082246	0	0.009356	0.422801	0.153926
RP3-416H24.1	chr12:52195846-52251402	0	0.009478	0.475599	0.112603	LINC00390	chr13:44104452-44140184	0	0.013255	0.607067	0.015496
CTD-2227E11.1	chr7:25923673-26082803	0	0.010747	0.679297	0.288223	RP5-906A24.1	chr17:39164233-39194063	0	0.001782	0.393237	0.054752
LINC00839	chr10:42465844-42625900	0	0.005608	0.360202	0.035124	SLC22A18AS	chr11:2871329-2894353	0	0.00724	0.31207	0.059917
AC096574.4	chr2:237867788-238572967	0	0.008621	0.37264	0.09814	RP11-527L4.6	chr17:43921788-43949962	0	0.003007	0.392001	0.06405
RP1-228H13.5	chr1:40270815-40524598	0	0.015337	0.449161	0.020661	AC009229.5	chr2:38203312-38230221	0	0.003564	0.416137	0.008264
RP11-785D18.3	chr12:70567353-70588327	0	0.003604	0.448842	0.110537	RP1-30M3.6	chr6:24703383-24708819	0	0.003342	0.358742	0.047521
RP11-138J23.1	chr5:104003679-104170851	0	0.002907	0.336461	0.034091	RP11-490M8.1	chr2:36353141-36359329	0	0.005903	0.376333	0.011364
CTA-414D7.1	chr22:43120127-44370854	0	0.000568	0.254425	0.01343	CTC-490G23.4	chr19:43362706-43372195	0	0.006572	0.335393	0.035124
CTD-2033A16.3	chr16:69646981-69799760	0	0.002577	0.415203	0.125	LINC00675	chr17:10795417-10798140	0	0.012698	0.571008	0.294421
HULC	chr6:8362752-9001786	0	0.004537	0.416657	0.102273	LINC00670	chr17:12547373-12633574	0	0.012141	0.572123	0.296488
LMO7-AS1	chr13:75548001-75657334	0	0.021647	0.926849	0.309917	LINC00671	chr17:42889495-42896968	0	0.003342	0.378292	0.057851
RP11-211G3.2	chr3:186992830-187869052	0	0.016621	0.419289	0.094008	RP11-285E9.5	chr17:77219404-77266983	0	0.005235	0.390042	0.069215
RP11-90C4.3	chr1:55819385-55947735	0	0.006738	0.404065	0.012397	RP11-285E9.6	chr17:77219404-77266983	0	0.005235	0.390042	0.069215
LINC00698	chr3:62871207-63641754	0	0.00291	0.332388	0.052686	CTD-2561B21.11	chr17:80989145-81026896	0	0.005569	0.387591	0.071281
RP11-356I2.4	chr6:137374933-137945548	0	0.014603	0.418132	0.089876	LINC01517	chr10:28803029-28811125	0	0.003564	0.283229	0.077479
RP11-383I23.2	chr3:99500653-99844068	0	0.003229	0.381597	0.071281	RP11-281O15.8	chr5:178936253-178942672	0	0.014814	0.372291	0.104339
LINC00862	chr1:199932636-200796573	0	0.011263	0.529912	0.114669	RP11-532F6.3	chr6:709049-753246	0	0.009022	0.311983	0.06095
RP11-82L18.2	chr9:89062592-89130131	0	0.014383	0.461035	0.079545	TP53TG1	chr7:87324929-87337266	0	0.003007	0.329277	0.009298
RP3-439F8.1	chr22:46446250-46718766	0	0.003813	0.282698	0.017562	AL132709.1	chr14:101075729-101078759	0	0.00646	0.512806	0.172521
RP11-199F11.2	chr17:7679765-8100974	0	0.002194	0.333724	0.014463	PRKAG2-AS1	chr7:151874582-151920823	0	0.005792	0.328756	0.01343
AC093620.5	chr7:5148686-5429171	0	0.010217	0.636306	0.293388	DNAJB8-AS1	chr3:128409240-128473810	0	0.002116	0.313669	0.035124
RP11-1029J19.5	chr14:101544331-102906613	0	0.002283	0.332753	0.038223	AC092755.4	chr15:59652284-59658412	0	0.009913	0.456261	0.18905
RP11-661P17.1	chr15:91496958-91910545	0	0.022137	0.455859	0.035124	AC007563.3	chr2:216799561-216801959	0	0.008354	0.384174	0.020661
RP1-137D17.1	chr6:169242526-169449652	0	0.016914	0.352703	0.094008	RP13-616I3.1	chr3:197469626-197510487	0	0.00479	0.281131	0.035124
RP1-239B22.5	chr11:17355119-17489209	0	0.006406	0.37607	0.069215	AC090587.4	chr11:3844556-3856283	0	0.005012	0.312689	0.058884
U73166.2	chr3:49637201-52155842	0	0	0.31184	0.040289	HP09025	chr17:79545606-79724812	0	0.003787	0.400623	0.069215
XXyac-YM21GA2.7	chr9:87854166-87943263	0	0.009553	0.434886	0.076446	AC103563.8	chr2:94949339-95045413	0	0.001337	0.238949	0.008264
AC005363.11	chr16:1879665-2012064	0	0.014946	0.391967	0.132231	RP11-359E10.1	chr11:19710084-19714466	0	0.000557	0.314286	0.051653
PRR7-AS1	chr5:177356153-177632129	0	0.008918	0.360256	0.051653	RP5-899B16.1	chr6:139335633-139860163	0	0.00245	0.33042	0.053719
LINC00690	chr3:16469300-17095558	0	0.00484	0.354292	0.03719	CTD-2026K11.4	chr15:75638534-75655940	0	0.00724	0.439975	0.183884
RP11-734K21.5	chr2:8202214-9729830	0	0.008591	0.373988	0.10124	RP1-278O22.1	chr20:10750485-10754025	0	0.00802	0.550058	0.094008
RP11-578B16.1	chr12:71447035-71455263	0	0.016497	0.469623	0.115702	AC090587.5	chr11:3844556-3856283	0	0.005012	0.312689	0.058884
RP11-734K21.2	chr2:8202214-9729830	0	0.008591	0.373988	0.10124	RP11-47L3.1	chr17:35310421-35325827	0	0.006906	0.42541	0.066116
AP000696.2	chr21:36565493-36848082	0	0.006093	0.416016	0.034091	RP1-80N2.2	chr6:6690626-6711447	0	0.005124	0.337366	0.049587
UCA1	chr19:15740333-15908598	0	0.006422	0.369439	0.080579	AC103563.9	chr2:95050220-95107895	0	0.001337	0.238949	0.008264
RP11-386G11.10	chr12:48820889-49179729	0	0.007575	0.470209	0.114669	RP11-536C5.2	chr1:160020138-160189313	0	0.000223	0.263634	0.040289
LINC01484	chr5:173680756-173778055	0	0.006384	0.351855	0.048554	IFNG-AS1	chr12:68037544-68142848	0	0.001448	0.28299	0.058884
LINC01485	chr5:173782861-173918406	0	0.006792	0.355108	0.049587	RP11-454H19.2	chr11:40106579-40115187	0	0.006906	0.297211	0.073347
CTC-453G23.5	chr19:47965884-48128001	0	0.004201	0.432188	0.102273	RPL34-AS1	chr4:108555364-108590078	0	0.007463	0.404228	0.14876
CTD-2240E14.4	chr19:10083468-10125637	0	0.012196	0.390339	0.079545	RP4-568B10.1	chr7:106025824-106094596	0	0.003787	0.338418	0.009298
RP11-482E14.2	chr10:3481431-3779135	0	0.020449	0.481336	0.06095	RP11-963H4.3	chr17:10863813-10995791	0	0.012809	0.572053	0.295455
RP11-1069G10.2	chr15:62756690-62915799	0	0.003032	0.388134	0.019628	RP11-963H4.5	chr17:10784575-10794074	0	0.012586	0.571008	0.294421
RP11-166B2.3	chr16:11822053-11980473	0	0.009892	0.422033	0.126033	RP11-963H4.6	chr17:10821286-10823841	0	0.012809	0.571008	0.294421
CTB-181H17.1	chr7:101641297-102127370	0	0.008726	0.546238	0.251033	RP11-352D13.6	chr15:69277040-69295480	0	0.004678	0.44207	0.179752
AC106801.1	chr5:156856228-158992698	0	0.006667	0.353294	0.043388	MUC2	chr11:1007257-1209581	0	0.009468	0.310069	0.067149
CTB-25B13.9	chr19:1376724-1728502	0	0.007302	0.329978	0.089876	PSMD6-AS2	chr3:64005957-64011106	0	0.004901	0.375117	0.070248
RP11-227H15.5	chr10:69216660-69515607	0	0.011725	0.451005	0.029959	RP1-12G14.7	chr6:149590476-149602084	0	0.006126	0.334463	0.057851
CTC-444N24.11	chr19:57269666-57430604	0	0.017835	0.446012	0.102273	LINC01571	chr16:51756722-51769519	0	0.001225	0.316294	0.019628
RP11-305E6.4	chr10:28285633-30321986	0	0.003791	0.387865	0.048554	HHIP-AS1	chr4:144650029-144659050	0	0.011473	0.407157	0.150826
CTA-217C2.2	chr22:45001838-45477264	0	0.000568	0.246797	0.014463	RP11-579D7.4	chr12:48725608-48827229	0	0.000111	0.241526	0.042355
RP11-128M1.1	chr20:2190081-2211870	0	0.022479	0.811092	0.22624	RP11-497E19.1	chr14:85518181-85527947	0	0.012586	0.502697	0.18595
RP11-2E11.6	chr7:129840012-130844594	0	0.009868	0.543683	0.245868	RP11-398K22.12	chr6:73278348-73288093	0	0.006015	0.353483	0.057851
RP11-53M11.3	chr8:54501764-54602003	0	0.025064	0.725034	0.246901	LINC00092	chr9:96017398-96086881	0	0.006794	0.369359	0.069215
LINC01569	chr16:4214222-4356894	0	0.012289	0.402569	0.126033	AC007563.5	chr2:216881242-216995247	0	0.005458	0.379152	0.021694
RP11-874J12.4	chr18:3623460-3656178	0	0.008381	0.468126	0.035124	RP11-307B6.3	chr1:201895111-201903136	0	0.010359	0.329376	0.046488
CTD-2171N6.1	chr18:54175426-55138645	0	0.000304	0.378729	0.009298	RP11-976B16.1	chr14:88820081-88820501	0	0.010136	0.518709	0.170455
KCNMB2-AS1	chr3:178761181-179169546	0	0.016376	0.409622	0.090909	RP11-64C12.1	chr18:12273033-12327671	0	0.003453	0.583916	0.28719
RP11-127L20.3	chr10:104317828-104336734	0	0.002589	0.380752	0.017562	RP11-800A3.4	chr11:73238702-73243069	0	0.003453	0.369424	0.067149
RP11-1145L24.1	chr8:72847671-72930097	0	0.025337	0.761142	0.269628	RP11-538D16.3	chr1:182086362-182128961	0	0.000891	0.269166	0.043388
RP1-79C4.4	chr1:170270944-171295477	0	0.022086	0.529864	0.119835	AL035610.2	chr21:28170454-28210028	0	0.007685	0.421753	0.153926
RP11-322E11.2	chr18:35358691-35438855	0	0.002216	0.446287	0.017562	LYPLAL1-AS1	chr1:219085296-219172951	0	0.001114	0.267954	0.049587
DSG1-AS1	chr18:31376382-31406370	0	0.011041	0.431801	0.030992	SUCLG2-AS1	chr3:67748202-68003393	0	0.001894	0.374311	0.067149
RP11-346D19.1	chr6:113530837-113625962	0	0.00358	0.401329	0.072314	RP11-333A23.4	chr8:70475410-70481034	0	0.003342	0.400248	0.018595
RP11-265E18.1	chr7:32438254-33084393	0	0.007425	0.668775	0.28719	LINC01289	chr8:63612997-63851234	0	0.006794	0.428235	0.019628
RP11-350J20.12	chr6:149832006-149951259	0	0.011772	0.411226	0.085744	LINC01197	chr15:95290849-95329211	0	0.004567	0.429307	0.179752
RP11-186F10.2	chr12:71472182-71612945	0	0.00456	0.442518	0.112603	LINC00877	chr3:72103512-72149999	0	0.001337	0.390656	0.06095
RP11-728G15.1	chr12:120633001-120691123	0	0.006639	0.442911	0.11157	CH17-437K3.1	chr1:121430980-121489617	0	0.007351	0.345711	0.102273
RP11-247A12.2	chr9:129154736-129821581	0	0.005966	0.424101	0.077479	RP11-675P14.1	chr18:29933193-30770506	0	0.013589	0.586152	0.306818
AC104654.2	chr2:41897986-42001571	0	0.005344	0.335059	0.11157	RP11-7F17.3	chr14:77067755-77073231	0	0.00802	0.514384	0.170455
UHRF1	chr19:4806497-5036744	0	0.003566	0.336419	0.077479	NOVA1-AS1	chr14:26599723-26666431	0	0.00646	0.498302	0.167355
AC104654.1	chr2:41841957-41895010	0	0.005607	0.334042	0.112603	MIR143HG	chr5:149404876-149413198	0	0.004901	0.368437	0.092975
RP11-44N21.4	chr14:104813313-105354787	0	0.006711	0.327885	0.045455	MIR133A1HG	chr18:21740540-21867032	0	0.003119	0.557647	0.278926
AC007099.1	chr2:74939650-75596036	0	0.002843	0.359492	0.095041	RP11-71L14.3	chr16:68345957-68376063	0	0.002005	0.317073	0.025826
RP11-33B1.4	chr4:119061815-120826815	0	0.003157	0.338087	0.022727	RP11-245G13.2	chr2:10876416-10910413	0	0.009022	0.315333	0.015496
EXTL3-AS1	chr8:28554946-28711388	0	0.013933	0.580297	0.105372	RP11-444D3.1	chr12:24366575-24560619	0	0.002673	0.299998	0.063017
KB-1208A12.3	chr8:97956762-98087225	0	0.02133	0.758962	0.282025	SLX1B-SULT1A4	chr16:29427018-29506390	0	0.011027	0.25463	0.043388
CTD-2521M24.6	chr19:17415701-17879425	0	0.010838	0.369908	0.084711	AP000892.6	chr11:117205848-117209924	0	0.007797	0.379497	0.073347
RP11-47I22.2	chr14:59764964-61733800	0	0.003375	0.33612	0.043388	RP11-103J8.1	chr20:10767492-10874813	0	0.002005	0.550058	0.094008
CTD-2369P2.4	chr19:10129990-10305331	0	0.016076	0.401563	0.081612	RP4-587D13.1	chr7:78132266-78135075	0	0.001559	0.259913	0.008264
AC004593.3	chr7:29169172-29204614	0	0.014442	0.674072	0.292355	RP4-635A23.6	chr1:185291123-185303351	0	0.002005	0.283961	0.045455
AC005785.2	chr19:15191581-15559397	0	0.008659	0.383818	0.079545	RP3-413H6.2	chr6:11807831-12010063	0	0.006126	0.362838	0.052686
RP11-817I4.2	chr12:32310952-32410998	0	0.011191	0.527795	0.112603	CTB-107G13.1	chr7:103488225-103514335	0	0.002673	0.357371	0.008264
RP11-497G19.1	chr12:116318715-116874394	0	0.001845	0.457955	0.103306	RP11-33O4.1	chr2:219042977-219073282	0	0.006906	0.391559	0.017562
CTD-2015G9.2	chr16:86682589-86935986	0	0.005771	0.419007	0.113636	LIFR-AS1	chr5:38613841-38671849	0	0.000446	0.319479	0.047521
CRNDE	chr16:54831951-54974397	0	0.017835	0.459613	0.122934	RP11-710C12.1	chr4:95550687-95552787	0	0.007797	0.389697	0.159091
AC016735.2	chr2:42876474-43072844	0	0.006506	0.346145	0.105372	ERVH-1	chr4:23721797-23734506	0	0.003787	0.421846	0.163223
RP11-504P24.8	chr1:223532753-224004766	0	0.011468	0.522748	0.113636	RP6-74O6.2	chr1:148006214-148170795	0	0.014146	0.306204	0.049587
AP000577.2	chr11:73965508-74370877	0	0.009621	0.317999	0.066116	RP11-968O1.5	chr12:109108878-109126937	0	0.006237	0.289638	0.061983
SNHG4	chr5:139159470-139566956	0	0.005928	0.357692	0.042355	CTD-2562J17.7	chr11:75239273-75284588	0	0.000891	0.370706	0.063017
SNHG7	chr9:136541024-136737576	0	0.019129	0.400002	0.10124	RP11-507K2.3	chr14:88549310-88554130	0	0.009022	0.516961	0.171488
SNHG6	chr8:66628422-67022161	0	0.020165	0.733305	0.264463	PDZRN3-AS1	chr3:73618766-73804603	0	0.005792	0.379894	0.063017
SNHG1	chr11:62745278-62954212	0	0.005292	0.302642	0.056818	RP11-428G5.5	chr12:31876872-31887663	0	0.004233	0.299984	0.051653
AF064858.11	chr21:38995174-39037680	0	0.007087	0.379881	0.039256	RP11-867G2.8	chr11:94654919-94705295	0	0.001448	0.377242	0.070248
SNHG3	chr1:28506411-28553400	0	0.001558	0.242361	0.007231	FAM138B	chr2:113566861-113623244	0	0.006349	0.283396	0.016529
AP001432.14	chr21:36848126-37309845	0	0.005475	0.40704	0.034091	RP3-422G23.4	chr6:138355595-138382068	0	0.002785	0.333386	0.052686
RP11-493L12.3	chr12:47237238-47365106	0	0.007038	0.471975	0.113636	AC007319.1	chr2:187123504-187268975	0	0.000446	0.259938	0.021694
LUCAT1	chr5:91125273-91628128	0	0.004039	0.341168	0.039256	LINC00702	chr10:4091114-4233782	0	0.00479	0.333807	0.072314
AC010967.2	chr2:52669572-53092063	0	0.004289	0.374975	0.094008	RP11-403A3.3	chr13:109987115-110034987	0	0.005124	0.442572	0.01343
RP5-858B6.3	chr1:230825623-230949491	0	0.011343	0.526083	0.110537	RP11-356O9.2	chr14:37554084-37562443	0	0.010693	0.513533	0.160124
CTD-3035D6.2	chr14:90544607-91196542	0	0.000491	0.34094	0.033058	RP11-792A8.4	chr7:66725714-66754357	0	0.004455	0.304031	0.011364
AFAP1-AS1	chr4:7547097-7985830	0	0.009295	0.402885	0.021694	RP11-246A10.1	chr3:152114729-152155943	0	0.000223	0.275114	0.035124
AP001469.9	chr21:46168325-46252902	0	0.004013	0.321942	0.03719	RP4-737E23.7	chr20:23161575-23319092	0	0.00969	0.53303	0.063017
RP11-506H20.1	chr5:55217680-55286662	0	0.010212	0.398099	0.048554	RP11-534L6.2	chr10:48658287-48681814	0	0.014369	0.32656	0.108471
AC104534.2	chr19:38799858-38873932	0	0.019313	0.491533	0.104339	LINC00704	chr10:4648854-4663360	0	0.005792	0.328796	0.072314
RP11-416I2.1	chr17:16947824-17715576	0	0	0.410725	0.012397	AC009166.5	chr16:51139648-51755541	0	0.001337	0.3039	0.020661
AC015922.6	chr17:15799999-15815301	0	0.002766	0.344651	0.015496	RP11-864I4.4	chr11:62536350-62547074	0	0.011138	0.383176	0.073347
CTD-3222D19.12	chr19:16353453-16560320	0	0.008146	0.373131	0.081612	RP1-310O13.7	chr20:32007579-32033468	0	0.000111	0.114378	0.001033
RP11-254F7.1	chr2:9849313-10664007	0	0.008591	0.37073	0.107438	LINC01354	chr1:234480741-234529814	0	0.013143	0.337488	0.056818
RP11-1275H24.1	chr7:5148686-5429171	0	0.010217	0.636306	0.293388	ZNF793-AS1	chr19:37493735-37509566	0	0.002562	0.246479	0.044421
HOXB-AS3	chr17:48538882-48594454	0	0.00571	0.43416	0.107438	AP003774.6	chr11:64375791-64418027	0	0.00969	0.36996	0.07438
RP4-669P10.16	chr22:41989963-42231569	0	0	0.23881	0.01343	AC007182.6	chr14:75571851-75579731	0	0.008911	0.518705	0.168388
SNHG15	chr7:44933309-45185503	0	0.013708	0.661593	0.282025	XXYLT1-AS2	chr3:195146400-195152900	0	0.002228	0.304619	0.030992
AC104088.1	chr2:172242758-172362643	0	0.00554	0.378785	0.10124	ADAMTS9-AS1	chr3:64578575-64587515	0	0.004455	0.384709	0.067149
SNHG16	chr17:76306472-76690597	0	0.020658	0.456098	0.117769	RP11-532F6.5	chr6:753586-902186	0	0.010804	0.313722	0.061983
SNHG12	chr1:28555478-28722801	0	0.000273	0.219069	0.005165	ADAMTS9-AS2	chr3:64803213-65012946	0	0.000223	0.383949	0.067149
CTD-2562G15.3	chr15:75308839-75463126	0	0.004381	0.352181	0.02376	LINC01102	chr2:104434275-104487640	0	0.001559	0.217956	0.016529
AP001469.7	chr21:46168325-46252902	0	0.004013	0.321942	0.03719	RP11-574O7.1	chr8:105141989-105186530	0	0.007129	0.416977	0.021694
RP11-191N8.2	chr1:220797706-223429976	0	0.008661	0.523826	0.108471	CYP1B1-AS1	chr2:38148629-38182078	0	0.003342	0.387769	0.010331
RP11-309L24.4	chr7:128756291-128977412	0	0.012978	0.549842	0.244835	LINC01105	chr2:5932355-5968877	0	0.006237	0.206957	0.035124
RP11-511H23.2	chr7:17873309-17986681	0	0.010174	0.651348	0.299587	CTB-171A8.1	chr19:44644549-44671727	0	0.002896	0.311928	0.034091
RP11-338N10.3	chr1:7628608-7718300	0	0.008393	0.416965	0.010331	RP11-629G13.1	chr11:112805662-112964422	0	0.012586	0.39238	0.077479
RP11-338N10.2	chr1:7628608-7718300	0	0.008393	0.416965	0.010331	RP3-446N13.5	chr12:126029536-126044184	0	0.007463	0.27485	0.065083
RP11-139H15.5	chr15:54843637-55298407	0	0.003059	0.364684	0.017562	RP11-384P7.7	chr9:33688335-33743582	0	0.000668	0.370376	0.051653
LINC01169	chr15:66500824-66683495	0	0.001223	0.370823	0.018595	XXbac-BPG249D20.9	chr6:30419910-30593947	0	0.004901	0.285655	0.055785
RP4-616B8.6	chr20:38887226-38990926	0	0.022233	1.13831	0.368802	AP003774.4	chr11:64448398-64506790	0	0.007574	0.374203	0.073347
RP11-106D4.2	chr16:87330772-87490519	0	0.006306	0.412984	0.116736	LINC00484	chr9:91158945-91164310	0	0.00245	0.347877	0.067149
CTD-2540F13.2	chr19:38645646-38779536	0	0.0215	0.49702	0.104339	RP11-632L2.2	chr13:93060616-93231480	0	0.006126	0.461392	0.011364
PRSS51	chr8:10520895-10549687	0	0.006712	0.514895	0.099174	TARID	chr6:133542605-133675552	0	0.000223	0.327999	0.055785
AC005546.2	chr19:13117506-13381742	0	0.006244	0.374024	0.079545	RP11-7F17.5	chr14:77037013-77067352	0	0.007351	0.514384	0.170455
RP11-458F8.4	chr7:66867140-67110702	0	0.01764	0.523756	0.259298	RP11-432I5.8	chr16:71721949-71728367	0	0.004567	0.364128	0.024793
RP11-1029J19.4	chr14:101544331-102906613	0	0.002283	0.332753	0.038223	RP11-793H13.8	chr12:53435731-53493968	0	0.000223	0.246259	0.047521
RP3-388N13.5	chr8:93907705-94194041	0	0.018709	0.758748	0.279959	LINC01394	chr6:1321211-1324857	0	0.004901	0.354163	0.047521
SCARNA9	chr11:93507670-93964770	0	0.008155	0.331682	0.070248	RP11-61A14.4	chr16:66737684-66759001	0	0.003898	0.317073	0.025826
HCG18	chr6:30127063-30713139	0	0.019687	0.383739	0.121901	LINC01351	chr1:190476968-190482995	0	0.003564	0.257683	0.059917
FEZF1-AS1	chr7:121978279-122316164	0	0.00899	0.538633	0.25	LINC01215	chr3:108095509-108158691	0	0.007685	0.362303	0.041322
MIR31HG	chr9:21296270-21626574	0	0.012306	0.511721	0.10124	CTD-3116E22.8	chr19:9703656-9751122	0	0.005458	0.320674	0.047521
RP11-573D15.2	chr3:186740533-186972001	0	0.016565	0.418867	0.094008	LINC00488	chr3:109152480-109181891	0	0.004233	0.336278	0.039256
RP11-401O9.4	chr17:10281844-10319903	0	0.001926	0.470841	0.012397	CISTR	chr12:53750029-53962109	0	0.000111	0.248821	0.046488
RP11-367F23.1	chr9:90934941-91443587	0	0.017188	0.47909	0.079545	LINC01218	chr4:100807833-100816252	0	0.009913	0.405388	0.150826
BLACAT1	chr1:204977259-205468409	0	0.011117	0.534547	0.115702	RP5-921G16.2	chr7:124332400-124359546	0	0.002228	0.265762	0.010331
RP11-424M24.3	chr16:70768333-70780455	0	0.003674	0.409383	0.126033	RP11-13K12.1	chr17:77549430-77565858	0	0.00724	0.380747	0.072314
DLGAP1-AS2	chr18:3585158-3621313	0	0.007591	0.459183	0.035124	RP11-182L7.1	chr15:86628221-86634286	0	0.001114	0.428119	0.170455
RP11-200K12.3	chr12:130323737-130407618	0	0.02277	0.40256	0.134298	RP11-327J17.8	chr15:96227675-96231181	0	0.007351	0.434339	0.179752
RP11-20I20.4	chr4:1117806-1197254	0	0.01773	0.394711	0.029959	CTB-55O6.4	chr19:13995242-14033408	0	0.001782	0.299828	0.046488
RP5-884M6.1	chr7:106788857-107162092	0	0.004532	0.542881	0.247934	RP11-102N12.3	chr4:140753219-140858893	0	0.010916	0.404329	0.149793
RP11-216L13.19	chr9:136797112-136807214	0	0.020312	0.390159	0.105372	CERS3-AS1	chr15:100395282-100438772	0	0.011695	0.434126	0.176653
CTD-2256P15.1	chr5:9926575-10300399	0	0.009347	0.528972	0.092975	U91328.19	chr6:25982229-26000286	0	0.004233	0.355367	0.049587
AC092171.2	chr7:5148686-5429171	0	0.010217	0.636306	0.293388	RP11-227F19.1	chr4:41795382-41830627	0	0.006683	0.42369	0.155992
AC005264.2	chr19:3054569-3321712	0	0.0027	0.342813	0.078512	LINC01562	chr1:51193383-51243405	0	0.007574	0.393885	0.134298
RP4-622L5.7	chr1:32155688-32309746	0	0.009225	0.442182	0.011364	RP11-219E7.1	chr14:20772514-20867446	0	0.00969	0.500265	0.155992
RP11-1018N14.5	chr17:51431543-51440520	0	0.0177	0.443151	0.120868	RP11-219E7.2	chr14:20872492-20877548	0	0.00969	0.500265	0.155992
RP11-677M24.1	chr12:63957126-66332132	0	0.003076	0.471729	0.106405	LINC01447	chr7:47621049-47983646	0	0.000111	0.174055	0.002066
LINC00941	chr12:30566335-30885148	0	0.012005	0.529609	0.112603	LINC01445	chr7:54329793-54349896	0	0.000446	0.19179	0.003099
RP11-168K11.3	chr9:113427668-113627009	0	0.007378	0.428028	0.081612	RP11-848P1.3	chr17:30953423-30976590	0	0.002562	0.424858	0.061983
RP3-414A15.10	chr14:73600108-73634810	0	0.00178	0.346518	0.043388	AC010745.1	chr2:16094426-16219257	0	0.007017	0.421255	0.010331
RP11-626G11.4	chr16:19023793-19325711	0	0.012499	0.408461	0.141529	RRS1-AS1	chr8:66200733-66431770	0	0.003342	0.428235	0.019628
AC144652.1	chr7:155266287-155313755	0	0.011176	0.536039	0.243802	RP11-472K17.3	chr13:110097583-110147706	0	0.004678	0.442572	0.01343
C9orf163	chr9:136413280-136514240	0	0.01791	0.407561	0.09814	AC004053.1	chr4:104569641-104701649	0	0.003787	0.402331	0.146694
LINC00670	chr17:12541208-13039149	0	0	0.4033	0.010331	CTD-2135D7.5	chr16:14012884-14021337	0	0.002005	0.319631	0.030992
F11-AS1	chr4:186186695-186357593	0	0.004014	0.315575	0.02376	RP11-379K17.4	chr3:169953427-169964847	0	0.003453	0.30474	0.029959
RP11-419J16.1	chr18:10133182-10547303	0	0.00873	0.553475	0.027893	RP11-12A2.3	chr6:139335633-139860163	0	0.00245	0.33042	0.053719
LINC00887	chr3:194242675-194343649	0	0.023804	0.410361	0.11157	CTD-2288F12.1	chr16:18899235-18939262	0	0.000111	0.31596	0.024793
RP11-253M7.1	chr15:67443685-70513378	0	0.002544	0.381869	0.019628	CTD-2561B21.8	chr17:80989145-81026896	0	0.005569	0.387591	0.071281
AC092614.2	chr2:190029524-191334108	0	0.006134	0.358575	0.112603	RP11-844P9.2	chr5:176157837-176165890	0	0.008131	0.364035	0.095041
CAPN10-AS1	chr2:240569399-240604604	0	0.008758	0.368076	0.097107	RP11-567C2.1	chr12:89989951-90279177	0	0.013032	0.307569	0.067149
ST7-OT4	chr7:117015928-117122386	0	0.016297	0.545556	0.258264	FRMD6-AS2	chr14:51453941-51522409	0	0.000557	0.52408	0.155992
AC016831.7	chr7:130891504-130951778	0	0.009868	0.541325	0.245868	FRMD6-AS1	chr14:51648658-51657703	0	0.002673	0.523193	0.157025
AC005592.2	chr5:141427530-145051095	0	0.004499	0.341896	0.042355	HOXD-AS2	chr2:176086925-176134094	0	0.006794	0.334716	0.019628
AC006273.4	chr19:579100-784559	0	0.013523	0.307695	0.108471	RP11-325K4.2	chr16:56906216-56943892	0	0.00078	0.292704	0.022727
AC006273.5	chr19:579100-784559	0	0.013523	0.307695	0.108471	SLC26A4-AS1	chr7:107652479-107659082	0	0.002116	0.26443	0.009298
LINC01411	chr5:174268775-174447983	0	0.006714	0.354977	0.049587	LINC00648	chr14:47764839-47792835	0	0.015816	0.526111	0.168388
AL162759.1	chr14:53767434-53879079	0	0.003719	0.320222	0.046488	XXyac-YR21CG7.1	chr10:5344882-5362384	0	0.005903	0.330091	0.072314
RP11-572C15.5	chr3:112020003-113725903	0	0.001572	0.393914	0.070248	RP11-89C3.4	chr11:111092723-111098110	0	0.014814	0.401537	0.075413
RP11-290L1.5	chr12:75826811-76039456	0	0.001381	0.460907	0.10124	RP11-76C10.4	chr12:131021548-131025849	0	0.012252	0.248421	0.092975
SH3PXD2A-AS1	chr10:103611295-104316931	0	0.001208	0.380235	0.015496	RP11-37L2.1	chr13:33600237-33613503	0	0.004455	0.509526	0.010331
RP11-328K4.1	chr4:103329137-103816585	0	0.005147	0.331123	0.024793	RP11-677M14.3	chr11:124756437-124765139	0	0.008354	0.375314	0.078512
RP11-477I4.4	chr14:104813313-105354787	0	0.006711	0.327885	0.045455	RP11-457P14.5	chr4:41886896-41894798	0	0.008242	0.42369	0.155992
LINC-PINT	chr7:130998268-131392558	0	0.009868	0.540831	0.245868	LINC01569	chr16:4245465-4254151	0	0.011138	0.320372	0.049587
C2orf27B	chr2:131732917-131837108	0	0.014158	0.365053	0.10124	AC006942.4	chr19:49798288-49825179	0	0.006683	0.330386	0.041322
RP11-400N13.2	chr1:220797706-223429976	0	0.008661	0.523826	0.108471	RP11-725G5.2	chr14:95326645-95334189	0	0.012252	0.528935	0.174587
AC112721.1	chr2:237418331-237425608	0	0.013117	0.380038	0.10124	AC009784.3	chr7:136264319-136399306	0	0.000223	0.304999	0.007231
RP1-68D18.4	chr11:35068188-35356522	0	0.006981	0.388852	0.069215	RP11-279F6.1	chr15:69466246-69549279	0	0.001559	0.439785	0.178719
KCNQ1OT1	chr11:2603683-2688503	0	0.01162	0.367843	0.073347	RP11-1069G10.1	chr15:62847167-62885816	0	0.006683	0.452258	0.181818
RP11-436K8.1	chr1:60611445-61566080	0	0.002857	0.251817	0.016529	CTA-714B7.7	chr22:35122131-35127609	0	0.003676	0.427048	0.161157
LA16c-329F2.2	chr16:1696952-1865929	0	0.013306	0.388317	0.130165	RP11-544L8__B.4	chr6:113903852-113933429	0	0.010804	0.363817	0.069215
RP11-496I9.1	chr11:496997-663463	0	0.012862	0.331978	0.080579	LINC01505	chr9:106623934-106663328	0	0.001894	0.353829	0.061983
MIR24-2	chr19:13713670-14004906	0	0.016635	0.42138	0.080579	RP11-166D19.1	chr11:122027054-122060152	0	0.006126	0.366986	0.081612
RP11-180C16.1	chr7:131403921-131948897	0	0.007914	0.536913	0.245868	RP11-649E7.5	chr14:49616921-49625610	0	0.001559	0.515731	0.155992
LINC00521	chr14:93977064-94243112	0	0.000491	0.33151	0.035124	RP1-45C12.1	chr1:170536476-171594722	0	0.000223	0.264485	0.043388
RP11-401P9.4	chr16:50286744-50990858	0	0.020313	0.464969	0.126033	MIR22HG	chr17:1707256-1753224	0	0.007463	0.552779	0.279959
LEF1-AS1	chr4:107595118-108817473	0	0.003495	0.328253	0.022727	RP11-442J21.2	chr13:44678636-44715717	0	0.011918	0.594986	0.014463
CTD-2532K18.2	chr5:174781500-175282896	0	0.010837	0.36978	0.051653	LINC00494	chr20:47657495-48386023	0	0.000111	0.812289	0.001033
CTD-2231E14.2	chr19:16063118-16084561	0	0.010274	0.384214	0.081612	RP11-1060J15.9	chr12:27695850-27703493	0	0.005346	0.305826	0.052686
RP11-167H9.4	chr3:149501283-150500827	0	0.002778	0.397978	0.082645	RP11-507B12.1	chr15:61676278-61719188	0	0.00323	0.446334	0.18595
RP11-197K6.1	chr3:191120619-191701204	0	0.016675	0.414328	0.094008	SLX1A-SULT1A3	chr16:30180586-30215622	0	0.005012	0.229229	0.032025
RP11-141J13.5	chr17:4487287-4727964	0	0.005617	0.344033	0.019628	RP11-279F6.2	chr15:69558889-69590324	0	0.002896	0.439785	0.178719
RP11-7I15.4	chr11:77998340-78144208	0	0.018682	0.348671	0.072314	RP11-400K9.4	chr8:53518060-53523944	0	0.007797	0.47244	0.03719
ISM1-AS1	chr20:13217155-13440513	0	0.007402	0.814191	0.227273	RP11-350N15.3	chr8:38396540-38403297	0	0.007351	0.558474	0.112603
RP3-510D11.1	chr1:9165450-9211971	0	0.010765	0.371246	0.014463	RP11-445F6.2	chr6:139266994-139287466	0	0.003342	0.333497	0.053719
ELFN1-AS1	chr7:1349761-2189348	0	0.014138	0.63982	0.289256	RP11-400K9.3	chr8:53399358-53517084	0	0.00802	0.471513	0.03719
RP11-62H20.1	chr14:59764964-61733800	0	0.003375	0.33612	0.043388	BOLA3-AS1	chr2:74146321-74150930	0	0.00401	0.345699	0.009298
RP1-170O19.17	chr7:27001509-28083358	0	0.007537	0.675589	0.288223	RP11-259O2.1	chr5:1933841-1962142	0	0.01125	0.285898	0.103306
AP000593.7	chr11:72189920-72364978	0	0.01282	0.329703	0.067149	C20orf166-AS1	chr20:62511390-62555115	0	0.001782	0.238336	0.006198
AC142293.3	chr4:74550848-74614547	0	0.019799	0.337494	0.046488	RP11-835E18.5	chr18:5236856-5242888	0	0.006572	0.582242	0.293388
BZRAP1-AS1	chr17:58329552-58351813	0	0.018059	0.473449	0.109504	RP13-122B23.8	chr9:137294216-137339877	0	0.010804	0.310396	0.076446
RP11-804A23.4	chr11:60751314-60916830	0	0.005724	0.290636	0.057851	RP11-1060J15.4	chr12:27695850-27703493	0	0.005346	0.305826	0.052686
FOCAD-AS1	chr9:19760801-20934401	0	0.010598	0.513578	0.10124	LINC01389	chr1:47379261-47408914	0	0.005124	0.384514	0.122934
RP5-901A4.1	chr11:68020773-68032264	0	0.013455	0.329049	0.069215	AP002856.5	chr11:131253037-131369729	0	0.004233	0.327745	0.088843
AC058791.1	chr7:130891504-130951778	0	0.009868	0.541325	0.245868	RP11-326K13.4	chr18:31934302-31944286	0	0.005792	0.583365	0.305785
BX470102.3	chr1:153373787-153561551	0	0.021386	0.501802	0.122934	LINC00424	chr13:21705364-22037997	0	0.001225	0.322801	0.007231
PTGES2-AS1	chr9:127512593-128646508	0	0.007366	0.42436	0.079545	AE000658.22	chr14:21509355-21527568	0	0.008465	0.492333	0.157025
RP3-412A9.17	chr22:31055471-31195256	0	0.007964	0.422863	0.019628	LINC01018	chr5:6584697-6599109	0	0.002785	0.345509	0.061983
DSCR9	chr21:36848126-37309845	0	0.005475	0.40704	0.034091	RP11-554D14.8	chr12:107835187-107838946	0	0.005792	0.289586	0.06405
RP11-114F3.4	chr12:63957126-66332132	0	0.003076	0.471729	0.106405	LINC01013	chr6:132156691-132271938	0	0.00479	0.347825	0.057851
RP11-552M11.4	chr1:111286873-112081472	0	0.003953	0.378433	0.019628	RP11-554D14.6	chr12:107839238-107867139	0	0.005235	0.289586	0.06405
AP001429.1	chr21:36848126-37309845	0	0.005475	0.40704	0.034091	LINC01016	chr6:33867462-33879568	0	0.002562	0.3177	0.045455
RP11-44F21.3	chr4:74954088-74997724	0	0.017295	0.345247	0.042355	RP11-326K13.5	chr18:32029984-32033244	0	0.005792	0.583616	0.304752
LINC01091	chr4:123737834-124333358	0	0.003809	0.333825	0.02376	THRB-AS1	chr3:24557532-24687010	0	0.003007	0.386408	0.081612
RP11-462L8.1	chr10:33004146-33106704	0	0.010742	0.381368	0.06095	LINC00520	chr14:55785979-55797162	0	0.001559	0.520152	0.154959
PART1	chr5:60504594-60840158	0	0.004343	0.343898	0.039256	RP11-761I4.4	chr15:81304434-81308110	0	0.002896	0.439229	0.176653
AC092484.1	chr2:142032466-146026141	0	0.000603	0.347265	0.082645	RP11-881M11.2	chr11:60900435-60910433	0	0.007351	0.355531	0.072314
AC005618.6	chr5:140872578-141427322	0	0.004792	0.345918	0.042355	AC099754.1	chr3:26621401-26753272	0	0.013366	0.382565	0.086777
AC079612.1	chr2:239286785-239918528	0	0.008292	0.368651	0.095041	BFSP2-AS1	chr3:133428945-133456628	0	0.003453	0.31486	0.035124
PRRT3-AS1	chr3:9379340-9965703	0	0.000616	0.305024	0.045455	AC002511.2	chr19:35420679-35532830	0	0.00078	0.268656	0.028926
C5orf66	chr5:135238302-135396086	0	0.008675	0.357419	0.046488	AC002511.3	chr19:35420679-35532830	0	0.00078	0.268656	0.028926
RP11-674E16.4	chr3:155520919-155757674	0	0.004949	0.401773	0.081612	RP11-63P12.7	chr9:72255102-72257413	0	0.00078	0.359247	0.06095
AC021218.2	chr7:155916503-156092344	0	0.012777	0.536751	0.248967	LINC00640	chr14:51330339-51346075	0	0.001448	0.52335	0.155992
RP11-446F3.2	chr10:2419011-2618699	0	0.015352	0.470386	0.054752	CTD-2562J17.6	chr11:75239273-75284588	0	0.000891	0.370706	0.063017
RP11-783K16.5	chr11:64240002-64297254	0	0.004222	0.303955	0.056818	RP11-455O6.2	chr17:81139363-81199384	0	0.005124	0.394317	0.069215
AC018359.3	chr3:32999632-34663971	0	0.000283	0.292957	0.046488	RP11-801F7.1	chr2:207753474-207755530	0	0.005903	0.339832	0.018595
KB-1125A3.12	chr22:23840138-23898117	0	0.007868	0.19801	0.061983	LINC00303	chr1:203916992-204071275	0	0.005458	0.300421	0.044421
AC064834.1	chr2:195448280-195696429	0	0.007402	0.36535	0.110537	RP1-283K11.2	chr6:133451032-133457102	0	0.002228	0.327999	0.055785
TMEM92-AS1	chr17:50124424-50525379	0	0.011262	0.445395	0.11157	LINC01422	chr22:26858159-26868319	0	0.001671	0.422024	0.167355
DLX6-AS1	chr7:96846305-97165729	0	0.016146	0.562969	0.25	RP1-240K6.3	chr14:73461204-73468540	0	0.010916	0.519855	0.169421
RP1-142L7.9	chr6:112070477-112296465	0	0.002633	0.386493	0.075413	RP11-190P13.2	chr3:115250175-115277623	0	0.000891	0.324626	0.038223
RP1-90G24.10	chr22:32204876-32917382	0	0.006529	0.386327	0.020661	RP11-293M10.6	chr14:75299433-75433329	0	0.012252	0.521817	0.169421
AC012501.2	chr2:153388370-153538114	0	0	0.367817	0.086777	RP1-300G12.2	chr6:80558649-81723449	0	0.007908	0.341102	0.06095
RP11-60L3.1	chr15:73066854-74685899	0	0.006261	0.381515	0.02376	RP11-491F9.6	chr16:48746541-49370607	0	0.001337	0.32171	0.017562
RP11-619L12.4	chr5:173922837-174260110	0	0.006384	0.358276	0.048554	RP11-685G9.2	chr15:76316032-76342005	0	0.007463	0.441359	0.181818
LINC00628	chr1:204319399-204546171	0	0.011588	0.530587	0.116736	RP11-449D8.5	chr18:24770953-24930658	0	0.004567	0.589199	0.297521
RP11-159D23.2	chr14:31872700-32253381	0	0.00665	0.35198	0.048554	CTC-251D13.1	chr5:151509374-151512928	0	0.008577	0.361893	0.097107
AC073283.7	chr2:46694767-47257883	0	0.005074	0.362975	0.100207	AC007392.4	chr2:66699334-66704029	0	0.005346	0.339373	0.012397
RP11-22L13.1	chr1:3309376-3309649	0	0.024079	0.286947	0.040289	AC007392.3	chr2:66582638-66684763	0	0.003564	0.339373	0.012397
LINC01234	chr12:113197699-113802614	0	0.001563	0.448399	0.104339	RP11-449D8.1	chr18:24628025-24652074	0	0.00646	0.587501	0.297521
BOLA3-AS1	chr2:73835227-74864903	0	0.002916	0.363757	0.092975	RP11-678G14.2	chr19:21547333-21569207	0	0.014925	0.268623	0.06405
HELLPAR	chr12:102050099-102612289	0	0.00096	0.45319	0.103306	RP11-358D17.2	chr4:119041432-119045563	0	0.015928	0.411984	0.153926
CTD-2600O9.1	chr16:57699366-57871321	0	0.010713	0.44554	0.120868	AC067959.1	chr2:21711459-21921294	0	0.000223	0.295194	0.012397
AC007277.3	chr2:170514148-171987215	0	0.003109	0.37906	0.09814	RP11-532N4.2	chr6:123386587-123439274	0	0.00969	0.337281	0.069215
RP11-723O4.7	chr3:128714553-129177570	0	0.002545	0.387531	0.077479	RP11-96D1.6	chr16:68225449-68242389	0	0.00323	0.326957	0.02686
CALML3-AS1	chr10:5504734-5569463	0	0.016709	0.407222	0.071281	RP11-100N20.1	chr4:81173392-81195150	0	0.006126	0.411799	0.136364
RP11-332K15.1	chr7:123397158-123959115	0	0.007683	0.539982	0.247934	RP11-360O19.4	chr6:10510521-10512266	0	0.009356	0.361165	0.052686
RP11-432J9.3	chr10:70842638-71015151	0	0.008163	0.430878	0.025826	RP11-744N12.3	chr11:128625298-128677346	0	0.002116	0.369346	0.071281
RP11-875O11.3	chr8:22574075-23578869	0	0.001564	0.520326	0.092975	RP11-438D14.2	chr12:33405156-33429852	0	0.007129	0.246964	0.061983
CTC-501O10.1	chr17:43603558-43871404	0	0.024181	0.446552	0.118802	RP11-438D14.3	chr12:33430574-33433320	0	0.007908	0.25123	0.061983
AC009505.4	chr2:105681823-105972274	0	0.00343	0.375518	0.097107	RP4-676J13.2	chr6:83969098-84011123	0	0.003564	0.348199	0.06095
AC072062.1	chr2:214868691-215440830	0	0.004872	0.374845	0.096074	AC106869.2	chr2:47225880-47241192	0	0.007017	0.399693	0.012397
RP11-485M7.2	chr5:132768464-134090347	0	0.004499	0.361242	0.040289	AC005754.8	chr5:141099521-141129949	0	0.007685	0.36505	0.096074
LINC00618	chr14:94709812-97703741	0	0.000491	0.331254	0.035124	LLNLF-187D8.1	chr19:46386965-46426428	0	0.005681	0.318942	0.038223
CTD-2008A1.1	chr15:44819181-44855019	0	0.003825	0.34435	0.020661	RP11-283G6.3	chr12:26084111-26129913	0	0.003342	0.302572	0.05062
RP11-1299A16.3	chr4:98401087-98745091	0	0.007691	0.372479	0.02376	SPATA41	chr15:100345707-100372165	0	0.0137	0.42579	0.183884
RP11-66H6.4	chr16:10661057-11474970	0	0.010185	0.41717	0.127066	RP11-349K16.1	chr12:127954347-128081486	0	0.011473	0.251001	0.099174
CTD-3193O13.12	chr19:7699886-8144700	0	0.008785	0.368237	0.076446	MRGPRF-AS1	chr11:68943902-69017247	0	0.008799	0.354163	0.076446
TSPEAR-AS2	chr21:44485989-44528465	0	0.006441	0.368798	0.038223	CTD-2089N3.1	chr5:50936092-50970623	0	0.013923	0.339214	0.08781
RP11-535A19.2	chr11:75194233-75925148	0	0.0125	0.325492	0.069215	RFPL1S	chr22:29436246-29469952	0	0.00245	0.422853	0.160124
RP4-635E18.7	chr1:10506091-11383308	0	0.006801	0.303066	0.01343	RP11-807H22.7	chr11:72169259-72196510	0	0.003564	0.366005	0.068182
TESC-AS1	chr12:116989297-117335650	0	0.001845	0.457722	0.103306	RP11-378A12.1	chr8:2589677-2626047	0	0.012921	0.652676	0.233471
RP4-597N16.4	chr1:235103144-235109879	0	0.014563	0.509118	0.116736	RP11-30K9.5	chr15:58850278-58862344	0	0.011027	0.45484	0.191116
STAG3L5P-PVRIG2P-PILRB	chr7:100147240-100410892	0	0.013325	0.54895	0.254132	LINC00642	chr14:90456100-90462988	0	0.014925	0.527058	0.17562
RP11-796E10.1	chr2:173384037-174614799	0	0.003109	0.376539	0.099174	LINC00307	chr21:30206598-30212649	0	0.006349	0.417815	0.143595
RP11-155O18.6	chr1:52170833-52913031	0	0.007805	0.444315	0.012397	CTD-2189E23.1	chr19:14274123-14315783	0	0.001448	0.305472	0.044421
AC005481.5	chr7:157607427-157660162	0	0.01362	0.521836	0.252066	RP11-158I9.8	chr11:118784741-118840360	0	0.007574	0.375559	0.07438
AC004988.1	chr7:40435020-40629698	0	0.007174	0.654212	0.280992	RP11-832A4.7	chr11:118265030-118303327	0	0.007685	0.380154	0.073347
RP11-378I6.1	chr9:19760801-20934401	0	0.010598	0.513578	0.10124	RP4-669P10.16	chr22:42118887-42159077	0	0.011027	0.424062	0.173554
RP11-20G13.3	chr15:99311898-99759308	0	0.019456	0.379836	0.038223	RP11-707P17.1	chr15:51405766-51433794	0	0.011918	0.455574	0.188017
RP11-151A6.4	chr13:100546811-100605194	0	0.024914	0.952826	0.297521	RP11-548P2.2	chr2:85886573-86011774	0	0.00401	0.373444	0.008264
RP11-72M17.1	chr14:65783514-66512454	0	0.000289	0.333627	0.040289	AC096670.3	chr2:111097716-111109521	0	0.002785	0.292241	0.015496
RP3-449M8.9	chr14:74133478-74760084	0	0.000289	0.363184	0.039256	AC003090.1	chr7:25592236-25652574	0	0.000446	0.241094	0.002066
AC010148.1	chr2:234468345-234999447	0	0.007206	0.37738	0.099174	RP11-452I5.2	chr17:74746787-74755524	0	0.010916	0.382612	0.076446
RP11-190J1.3	chr10:101643312-101910316	0	0.003804	0.387845	0.018595	RP1-193H18.3	chr17:69476771-69493401	0	0.001448	0.394047	0.056818
AF064858.6	chr21:38846506-38928317	0	0.004956	0.356444	0.039256	AC007040.8	chr2:71002489-71036366	0	0.003007	0.309536	0.008264
RP11-355F16.1	chr2:74939650-75596036	0	0.002843	0.359492	0.095041	RP11-448G15.1	chr4:10005827-10011222	0	0.015148	0.423476	0.165289
RP11-89K21.1	chr2:44609146-45071529	0	0.002223	0.354437	0.102273	RP11-347E10.1	chr11:110303305-110391168	0	0.013812	0.401518	0.077479
RP11-510M2.5	chr16:71444814-71562102	0	0.001676	0.408393	0.123967	RP11-930O11.3	chr14:56305252-56306866	0	0.002005	0.513837	0.159091
RP11-537A6.9	chr10:73340466-73419862	0	0.015272	0.476271	0.028926	RP11-930O11.1	chr14:56328948-56487969	0	0.001337	0.513837	0.159091
RP11-313L6.2	chr5:104410547-104437337	0	0.006883	0.322793	0.038223	LINC00643	chr14:62124298-62130899	0	0.006349	0.520928	0.164256
RP3-522D1.1	chr1:112491754-113028562	0	0.003937	0.3691	0.020661	CTD-2566J3.1	chr14:68122831-68132428	0	0.005569	0.509413	0.166322
RP11-386G11.5	chr12:48820889-49179729	0	0.007575	0.470209	0.114669	AC098617.1	chr2:191920735-191990685	0	0.002228	0.279778	0.018595
RP11-430G17.3	chr1:61621419-61798608	0	0.003511	0.272272	0.015496	RP11-446H18.6	chr3:107327539-107329985	0	0.00401	0.324505	0.041322
XXbac-BPG308K3.5	chr6:28838541-28943099	0	0.00699	0.389035	0.107438	RP4-668J24.2	chr6:1325248-1505921	0	0.005012	0.354163	0.047521
CTC-467M3.3	chr5:87306828-88988247	0	0.002569	0.353307	0.032025	RP11-446H18.5	chr3:107381941-107423376	0	0.001894	0.324505	0.041322
AC079145.4	chr2:19984067-20346018	0	0.01085	0.359454	0.113636	AC064875.2	chr2:12957300-12996206	0	0.003119	0.23621	0.017562
RP11-392O1.4	chr17:43460324-43598219	0	0.008043	0.396069	0.116736	RP11-62F24.2	chr9:16722906-16728631	0	0.004121	0.365553	0.071281
PRMT5-AS1	chr14:22903728-22935114	0	0.008565	0.333311	0.046488	RP11-553A21.3	chr6:73654906-73699816	0	0.006572	0.353483	0.057851
CASC15	chr6:21733604-22174753	0	0.005924	0.421702	0.09814	RP11-243M5.2	chr12:130975955-130983089	0	0.012141	0.248421	0.092975
RP1-90J4.1	chr12:47369241-47500191	0	0.007316	0.47009	0.114669	RP1-283K11.3	chr6:133434069-133439617	0	0.002116	0.327999	0.055785
AC016735.1	chr2:42876474-43072844	0	0.006506	0.346145	0.105372	RP11-89C3.3	chr11:110716224-111092683	0	0.015148	0.393148	0.076446
RP11-211G23.2	chr11:69281829-69455000	0	0.01412	0.339799	0.067149	SMIM2-IT1	chr13:44140863-44151344	0	0.014703	0.607067	0.015496
CTD-2600O9.2	chr16:57699366-57871321	0	0.010713	0.44554	0.120868	RP11-175K6.1	chr5:159104703-159109504	0	0.007685	0.359527	0.099174
RP11-982M15.6	chr14:104673557-104737896	0	0.007572	0.322243	0.047521	MAGI2-AS3	chr7:79462274-79469183	0	0.003564	0.341311	0.009298
RP11-399K21.13	chr10:75400924-75434314	0	0.021909	0.541198	0.029959	LINC00472	chr6:71343134-71364839	0	0.004233	0.328511	0.059917
RP11-490O6.2	chr16:11606649-11795742	0	0.009892	0.422315	0.126033	RP11-396F22.1	chr12:38770525-38908445	0	0.006349	0.266762	0.059917
RP11-615I2.2	chr16:67804088-68842248	0	0.001603	0.409589	0.123967	RP11-550P17.5	chr1:159275184-159531046	0	0.000223	0.258462	0.042355
RP11-168O16.1	chr1:200876814-201943780	0	0.011263	0.527946	0.117769	AC133680.1	chr3:24687278-25016818	0	0.000223	0.386408	0.081612
RP5-1011O1.2	chr1:192542190-192564943	0	0.021291	0.539051	0.113636	AC100830.3	chr15:64704641-64735863	0	0.007908	0.440938	0.178719
RP11-776H12.1	chr1:58471394-60603003	0	0.004552	0.30585	0.014463	RP11-563M4.1	chr4:148994857-149078879	0	0.014591	0.406531	0.15186
RP11-462G2.1	chr6:70270685-70607750	0	0.013685	0.391921	0.096074	FLJ33360	chr5:6309822-6336755	0	0.00245	0.33906	0.06405
ALMS1-IT1	chr2:73099399-73621662	0	0.003742	0.363174	0.095041	RP11-770E5.3	chr8:48618529-48624044	0	0.006906	0.471762	0.038223
SRGAP3-AS2	chr3:8830546-9326441	0	0.000337	0.313974	0.043388	RP11-39H3.2	chr5:180074153-180081182	0	0.01047	0.365496	0.100207
ST7-AS2	chr7:117015928-117122386	0	0.016297	0.545556	0.258264	KB-1460A1.3	chr8:101081398-101177584	0	0.001114	0.35806	0.014463
LINC00265	chr7:39510390-39799782	0	0.008521	0.662631	0.283058	RP11-770E5.1	chr8:48624127-48656212	0	0.003676	0.471762	0.038223
DKFZP434K028	chr11:61622381-62054857	0	0.004222	0.295036	0.056818	RP11-180I4.4	chr9:95763726-95774978	0	0.004233	0.357361	0.068182
LEMD1-AS1	chr1:204977259-205468409	0	0.011117	0.534547	0.115702	RP11-264B17.5	chr16:28987649-29032129	0	0.010136	0.294918	0.038223
LINC00592	chr12:52195846-52251402	0	0.009478	0.475599	0.112603	RP11-707A18.1	chr4:64772556-65032069	0	0.014703	0.389583	0.157025
RP11-815M8.1	chr1:220797706-223429976	0	0.008661	0.523826	0.108471	RP11-467I20.6	chr1:240587047-240593321	0	0.003898	0.286212	0.053719
LENG8-AS1	chr19:54441331-54446927	0	0.013432	0.418892	0.113636	CTC-255N20.1	chr5:147085995-147221232	0	0.007017	0.36723	0.095041
CTD-2192J16.26	chr19:12655556-12716237	0	0.006868	0.369012	0.080579	AC012358.8	chr2:55312017-55335393	0	0.001894	0.261498	0.008264
RP11-60A8.1	chr5:73195806-73930446	0	0.005466	0.375735	0.038223	RP11-467I20.2	chr1:240526651-240530863	0	0.003898	0.286212	0.053719
AC113617.1	chr4:117278690-117383888	0	0.004107	0.341121	0.021694	RP11-77E14.2	chr9:7636071-7796329	0	0.005235	0.386495	0.066116
AC112721.2	chr2:237425636-237429033	0	0.013491	0.381986	0.10124	RP11-208N14.4	chr3:187197308-187202658	0	0.005346	0.351669	0.033058
RP11-804A23.2	chr11:60751314-60916830	0	0.005724	0.290636	0.057851	RP11-51B23.3	chr11:12531243-12764958	0	0.002005	0.324703	0.05062
RP11-423E7.2	chr3:172028921-172392606	0	0.015573	0.409068	0.099174	RP11-202A13.1	chr3:134055163-134060863	0	0.003676	0.316022	0.035124
RP11-44N22.3	chr2:73099399-73621662	0	0.003742	0.363174	0.095041	RP5-1031D4.3	chr10:7401282-7442210	0	0.004233	0.290643	0.090909
AC016700.5	chr2:69743785-70459920	0	0.004483	0.361589	0.097107	RP11-141M1.3	chr13:33379974-33508711	0	0.00078	0.420377	0.008264
CTB-43E15.2	chr5:173680756-173778055	0	0.006384	0.351855	0.048554	RP11-716O23.2	chr6:11486466-11502510	0	0.00479	0.360147	0.052686
RP11-752L20.3	chr4:144168485-147744777	0	0.00205	0.304645	0.02376	RP11-288A5.2	chr10:127734814-127876926	0	0.013812	0.343981	0.117769
RP4-794I6.4	chr20:3144765-3311911	0	0.023396	0.808107	0.228306	RP11-69G7.1	chr15:63068108-63115191	0	0.00802	0.447405	0.180785
TGFB2-AS1	chr1:218202326-218969861	0	0.008369	0.517636	0.109504	CPEB1-AS1	chr15:82675135-82686261	0	0.002896	0.438673	0.178719
AC007966.1	chr2:185729628-185829531	0	0.019448	0.351376	0.129132	RP11-297B17.3	chr9:37002118-37008987	0	0.001671	0.387252	0.05062
C10orf91	chr10:132390781-132471899	0	0.015246	0.198658	0.059917	RP11-89B16.1	chr4:53899847-53917693	0	0.002896	0.413109	0.130165
RP11-167N24.6	chr12:94988071-95409681	0	0.001908	0.444538	0.104339	RP11-325L12.6	chr15:65048692-65055808	0	0.006572	0.440182	0.178719
RP11-417E7.1	chr6:169156987-169241659	0	0.017233	0.354079	0.094008	UMODL1-AS1	chr21:42102088-42109159	0	0.012141	0.431576	0.142562
AC005387.2	chr19:18504460-18846409	0	0.003644	0.344177	0.082645	CTC-548K16.1	chr19:14333327-14345122	0	0.001782	0.305472	0.044421
GATA2-AS1	chr3:128176233-128520438	0	0.002545	0.396373	0.07438	RP11-320N21.2	chr8:95068161-95087947	0	0.003119	0.370859	0.016529
RP11-303E16.3	chr16:80972861-81071360	0	0.008869	0.413631	0.120868	RP11-314C9.2	chr2:38192709-38193711	0	0.004344	0.416137	0.008264
RP11-278H7.5	chr1:244025340-244354319	0	0.015566	0.516393	0.113636	KCNH1-IT1	chr1:211132051-211217974	0	0.005792	0.298053	0.05062
RP11-290L1.3	chr12:75826811-76039456	0	0.001381	0.460907	0.10124	RP11-44D19.1	chr8:57807217-57991859	0	0.004233	0.417149	0.027893
RP11-143E21.6	chr12:130241567-130279362	0	0.024689	0.393259	0.139463	RP1-197B17.7	chr12:47728106-47733102	0	0.005681	0.291625	0.044421
RP11-23P13.6	chr15:41630081-42523682	0	0.00362	0.384785	0.017562	RP11-203H2.2	chr6:8341843-8410746	0	0.006349	0.34407	0.049587
RP11-572O17.1	chr4:1663237-1737005	0	0.012982	0.430995	0.022727	RP4-800J21.3	chr20:57368763-57394641	0	0.001671	0.28423	0.003099
RP11-96C23.13	chr10:86985608-87008900	0	0.00455	0.340434	0.02376	CTD-3096M3.2	chr18:5320450-5388892	0	0.006572	0.580917	0.293388
RP4-781K5.6	chr1:234645158-234709990	0	0.017837	0.510628	0.118802	AC002398.12	chr19:35535692-35822035	0	0.00078	0.266305	0.029959
RP11-861E21.2	chr18:12251628-12566071	0	0.003328	0.501851	0.02686	XXbac-BPG13B8.10	chr6:29495503-29527503	0	0.001559	0.326602	0.046488
TM4SF1-AS1	chr3:149254130-149499574	0	0.003342	0.396993	0.083678	RP11-1090M7.3	chr17:12971191-12978065	0	0.015816	0.568621	0.298554
AGAP11	chr10:86985608-87008900	0	0.00455	0.340434	0.02376	RP11-1090M7.1	chr17:12768138-12791414	0	0.013366	0.572387	0.296488
RP11-37B2.1	chr8:89613916-89692438	0	0.022138	0.769271	0.271694	CTB-78F1.2	chr5:167663529-167993250	0	0.013589	0.366427	0.10124
LINC01555	chr1:84262944-84880599	0	0.002902	0.333241	0.016529	RP11-705C15.5	chr12:9652733-9657357	0	0.016039	0.339779	0.068182
RP11-390N6.1	chr12:78951046-79542992	0	0.000324	0.457987	0.099174	RP11-349I1.2	chr14:94441907-94460026	0	0.011918	0.527693	0.174587
CTD-2371O3.2	chr11:9423555-9519876	0	0.003753	0.367605	0.068182	CTC-444N24.13	chr19:57332496-57352184	0	0.007685	0.297766	0.057851
AC007405.8	chr2:170514148-171987215	0	0.003109	0.37906	0.09814	RP11-91P17.1	chr8:78145649-78396372	0	0.001671	0.333695	0.018595
LINC00668	chr18:6900574-7062064	0	0	0.489996	0.024793	RP11-134L10.1	chr7:135165973-135182018	0	0.003119	0.358041	0.008264
AC007405.6	chr2:170514148-171987215	0	0.003109	0.37906	0.09814	RP5-1119A7.17	chr22:36530943-36564845	0	0.00479	0.42653	0.163223
RP11-7O11.3	chr1:43528494-43959207	0	0.01292	0.383534	0.021694	RP11-298E9.6	chr10:3241193-3261686	0	0.005569	0.33092	0.07438
RP5-1112D6.7	chr6:110151735-112068823	0	0.001738	0.376511	0.077479	AC010136.2	chr2:217984161-217998474	0	0.006794	0.361026	0.019628
AC078941.1	chr2:65869417-67861036	0	0.003772	0.355075	0.09814	RP11-498E2.9	chr9:122337186-122373261	0	0.003787	0.325074	0.061983
C15orf56	chr15:40095770-40319660	0	0.004551	0.371754	0.018595	RP11-131H24.4	chr14:93938185-93946234	0	0.013032	0.530057	0.173554
GS1-124K5.4	chr7:66416428-66617537	0	0.017588	0.527826	0.259298	STAU2-AS1	chr8:73418637-73439910	0	0.000668	0.351629	0.016529
PCBP2-OT1	chr12:53439834-55317409	0	0.008116	0.465295	0.113636	RP13-497K6.1	chr4:23778269-23783215	0	0.003898	0.421846	0.163223
RP11-370I10.2	chr12:48241932-48313520	0	0.00675	0.477581	0.112603	RP5-894D12.5	chr6:170263936-170281015	0	0.015816	0.299371	0.091942
HMGA1P4	chr9:128652534-129152237	0	0.007827	0.428014	0.078512	RP11-61A14.1	chr16:66841112-66854616	0	0.001894	0.317073	0.025826
RP11-181E10.3	chr2:111210015-111214711	0	0.004404	0.366674	0.10124	VLDLR-AS1	chr9:2415423-2500687	0	0.000446	0.382599	0.065083
RP11-54A9.1	chr12:76202183-76309335	0	0.000632	0.460728	0.100207	CTD-2006K23.2	chr17:74670881-74680224	0	0.012475	0.345655	0.091942
RP11-394B2.6	chr16:70670552-70765422	0	0.002329	0.408386	0.126033	RP11-652L8.4	chr11:118002005-118009424	0	0.007797	0.379021	0.073347
RP4-584D14.6	chr7:150315870-150548254	0	0.007435	0.531979	0.244835	CTD-3064H18.4	chr19:37545147-37550854	0	0.002339	0.252144	0.042355
RP11-20E24.1	chr12:76311206-76641181	0	0.000324	0.458611	0.100207	RP11-379L18.1	chr18:34212770-34490938	0	0.005792	0.585693	0.306818
AC005534.8	chr7:156599096-156831222	0	0.010988	0.53271	0.248967	RP11-281P23.2	chr4:11624596-11715370	0	0.003787	0.427677	0.157025
AC073257.2	chr2:119352399-120602066	0	0.002955	0.376622	0.094008	AC116035.1	chr3:30522877-30526260	0	0.008799	0.393987	0.079545
SNHG20	chr17:77079598-77219404	0	0.020094	0.451678	0.117769	RP1-59M18.2	chr11:17998964-18014550	0	0.000557	0.316911	0.049587
RP11-2K6.1	chr16:62883770-63490424	0	0.003194	0.406597	0.11157	RP11-122C5.3	chr5:38781861-38794579	0	0.002562	0.318982	0.047521
FAM222A-AS1	chr12:109251655-109847349	0	0.001656	0.449446	0.105372	RP11-545A16.1	chr1:179542358-179549296	0	0.001559	0.278429	0.041322
RP11-350J20.5	chr6:149586404-149830852	0	0.011127	0.411173	0.084711	RP11-179A10.1	chr11:11139701-11177237	0	0.000557	0.321995	0.049587
AC007191.4	chr19:45667099-45915628	0	0.007619	0.437525	0.104339	RP11-74E22.8	chr17:2706882-2725876	0	0.003898	0.552581	0.279959
LINC01132	chr1:234710761-234853181	0	0.016635	0.506604	0.118802	CTD-2054N24.2	chr15:99799126-99880708	0	0.013143	0.443619	0.173554
RP11-36I17.2	chr16:53404886-53649576	0	0.017809	0.455261	0.127066	LINC00836	chr10:25692946-25734234	0	0.00245	0.302964	0.076446
RP11-70L8.4	chr9:21705714-21881964	0	0.012306	0.515526	0.099174	RP11-158I9.5	chr11:118840506-118888773	0	0.007797	0.375559	0.07438
RP11-121C6.5	chr12:55539303-57116878	0	0.008763	0.46447	0.113636	LINC00936	chr12:89703982-89723096	0	0.013143	0.307569	0.067149
RP11-1143G9.5	chr12:69038840-69530898	0	0.003496	0.469649	0.104339	AC007349.7	chr7:36750659-36842008	0	0.000111	0.155505	0.002066
AC018359.1	chr3:32999632-34663971	0	0.000283	0.292957	0.046488	FLJ41941	chr22:18029376-18042934	0	0.003898	0.403521	0.172521
AC007405.4	chr2:170514148-171987215	0	0.003109	0.37906	0.09814	AP000662.4	chr11:57610852-57650851	0	0.005792	0.366937	0.06405
LINC01549	chr21:17436660-17458304	0	0.007707	0.339734	0.044421	AC005281.2	chr7:12570053-12579010	0	0.001002	0.225888	0.003099
CTD-2647E9.3	chr15:48844449-50113557	0	0.003996	0.388861	0.017562	RP11-116O18.1	chr18:45645731-45652309	0	0.008242	0.60384	0.32438
RP1-191J18.66	chr6:107864663-108495821	0	0.002023	0.380998	0.078512	RP3-522P13.3	chr6:25249410-25257962	0	0.004233	0.362972	0.049587
RP1-68D18.2	chr11:35068188-35356522	0	0.006981	0.388852	0.069215	RP11-404E16.1	chr1:151510378-151836590	0	0.000223	0.280785	0.038223
RP1-65J11.1	chr1:30821565-30874365	0	0.004843	0.362653	0.008264	CTD-2308L22.1	chr2:221567782-221933130	0	0.008688	0.351244	0.022727
RP11-18H7.1	chr3:119107036-120746995	0	0.001628	0.391	0.070248	RP11-466A19.8	chr17:32509338-32530164	0	0.002005	0.416788	0.065083
RP11-485G7.6	chr16:10661057-11474970	0	0.010185	0.41717	0.127066	RP11-434H14.1	chr2:143684581-143741495	0	0.014257	0.270939	0.055785
RP11-277P12.20	chr12:10368394-10379835	0	0.00756	0.459666	0.113636	AC020951.1	chr19:11857002-11864610	0	0.005124	0.335418	0.044421
RP11-469H8.6	chr12:49181454-49969231	0	0.006846	0.471933	0.113636	AC074363.1	chr2:167261922-167627310	0	0.014034	0.346762	0.02376
C15orf54	chr15:38489582-39772028	0	0.001505	0.366203	0.015496	AC005498.4	chr19:56529888-56539918	0	0.007574	0.28876	0.058884
RP1-102K2.8	chr22:29965892-30417435	0	0.011633	0.514835	0.018595	AC007381.3	chr2:60350154-60353413	0	0.000111	0.226119	0.006198
RP11-404O13.1	chr1:157295539-158457321	0	0.021054	0.533734	0.114669	RP11-340F14.6	chr12:121189655-121207152	0	0.004678	0.262897	0.06095
RP11-561E1.1	chr8:24456161-24511600	0	0.000927	0.520116	0.094008	LINC00621	chr13:22899151-22909191	0	0.001114	0.297354	0.008264
RP11-115D19.1	chr4:89439532-90094491	0	0.007213	0.338076	0.027893	TMEM72-AS1	chr10:44812160-44928059	0	0.006572	0.304313	0.091942
RP11-313P22.1	chr21:29600526-29845578	0	0.001948	0.377659	0.030992	AC006007.1	chr7:145675279-145682363	0	0.003453	0.306897	0.011364
RP11-634H22.1	chr7:139058046-139376323	0	0.016352	0.547659	0.251033	LINC01578	chr15:92803427-92888293	0	0.005792	0.437265	0.171488
RP11-114H23.1	chr12:75826811-76039456	0	0.001381	0.460907	0.10124	RP11-13J10.1	chr2:104874230-104933690	0	0.002339	0.256325	0.014463
AC005523.2	chr19:4789472-4802238	0	0.007336	0.33805	0.082645	GDNF-AS1	chr5:37847757-37867036	0	0.00078	0.319479	0.047521
RP11-114H23.2	chr12:75618584-75716422	0	0.003695	0.460721	0.103306	LINC01474	chr9:72869015-72923156	0	0.000111	0.358165	0.06095
RP13-890H12.2	chr17:45117838-45266480	0	0.010927	0.397684	0.120868	RP11-127B16.1	chr6:92718465-92790880	0	0.012586	0.341847	0.084711
RP11-435O5.2	chr9:95390748-95676047	0	0.011314	0.445935	0.080579	RP11-412D9.4	chr12:106890682-106959025	0	0.006906	0.29388	0.063017
RP11-506M12.1	chr7:100088630-100144235	0	0.013887	0.547908	0.255165	AC128709.4	chr3:197449860-197457745	0	0.00479	0.281131	0.035124
AC011558.5	chr19:1025541-1156398	0	0.008077	0.318518	0.095041	C14orf132	chr14:96036149-96089185	0	0.010359	0.52722	0.17562
AC009262.2	chr7:34092307-34644877	0	0.004757	0.663569	0.286157	RP11-147L13.8	chr17:68162760-68256954	0	0.001671	0.401455	0.054752
RP11-84C13.2	chr4:88405456-89386644	0	0.007213	0.340797	0.027893	RP11-5O23.2	chr15:78294680-78343500	0	0.004233	0.443833	0.177686
RP11-787B4.2	chr9:115923452-116097104	0	0.008855	0.424866	0.078512	AC007228.5	chr19:56674802-56690301	0	0.006906	0.288274	0.058884
RP11-229P13.15	chr9:136869456-137190033	0	0.020185	0.379477	0.108471	RMST	chr12:97496442-97527306	0	0.00724	0.294165	0.065083
KCP	chr7:128756291-128977412	0	0.012978	0.549842	0.244835	RP11-499E18.1	chr4:102431553-102450998	0	0.008465	0.403215	0.149793
RAET1E-AS1	chr6:149832006-149951259	0	0.011772	0.411226	0.085744	RP11-35P15.1	chr11:117667052-117673786	0	0.00969	0.38226	0.075413
LA16c-352F7.1	chr16:85290292-85590793	0	0.007024	0.411401	0.118802	AC079767.4	chr2:207663809-207668388	0	0.005792	0.339832	0.018595
SLC7A11-AS1	chr4:137348363-138420463	0	0.001224	0.302098	0.021694	RP11-327L3.3	chr9:35919471-35942409	0	0.000223	0.376762	0.05062
RP11-760D2.1	chr7:56451592-56527237	0	0.009475	0.632815	0.275826	RP11-384O8.1	chr2:222314901-222326277	0	0.006906	0.386333	0.017562
FLJ30679	chr16:86522267-86677998	0	0.009731	0.42586	0.115702	RP4-570O12.3	chr6:88169140-88176219	0	0.006794	0.359258	0.065083
AC105760.3	chr2:236953839-237071943	0	0.008481	0.372139	0.09814	RP11-887P2.5	chr12:93677236-93733079	0	0.013366	0.322958	0.070248
PCBP3-OT1	chr21:45888113-45979485	0	0.006662	0.350258	0.03719	AC010127.3	chr2:166198543-166278557	0	0.007017	0.330963	0.025826
CLDN10-AS1	chr13:95502342-95554606	0	0.024042	0.930717	0.302686	RP3-333H23.9	chr22:39362928-39382162	0	0.007574	0.416677	0.174587
AC007285.7	chr7:29982795-30521910	0	0.011607	0.677939	0.28719	RP11-489O18.1	chr8:138062724-138073548	0	0.007463	0.426454	0.021694
LINC01021	chr5:27384286-27497223	0	0.009973	0.498168	0.091942	RP11-262A16.1	chr15:96340113-96353108	0	0.008577	0.435109	0.180785
RP11-6F2.5	chr3:156566443-157358045	0	0.004964	0.407996	0.080579	RP11-15A1.3	chr19:43898741-43903591	0	0.002896	0.316319	0.033058
RP11-148K1.12	chr7:151073759-151281116	0	0.007435	0.535224	0.243802	RP11-119F7.5	chr10:68695733-68700911	0	0.011918	0.330071	0.095041
AC005042.4	chr2:158447627-159043220	0	0.000653	0.364593	0.095041	AC073316.1	chr7:3262474-3297806	0	0.003676	0.232738	0.012397
HECW1-IT1	chr7:43110848-43170612	0	0.014342	0.643269	0.289256	AC063980.3	chr5:136382446-136397753	0	0.009913	0.37482	0.100207
RP5-888M10.2	chr1:12290377-12758908	0	0.004977	0.319181	0.010331	AC073316.2	chr7:3178891-3262179	0	0.004455	0.232738	0.012397
RP11-585P4.5	chr12:75461496-75535173	0	0.002771	0.456908	0.103306	CTD-2270F17.1	chr5:170391565-170423657	0	0.009356	0.361975	0.107438
RP11-478C19.2	chr12:109849915-111172919	0	0.002019	0.45079	0.105372	RP11-84C10.4	chr14:20986256-21027862	0	0.008465	0.498109	0.155992
SLC16A1-AS1	chr1:112491754-113028562	0	0.003937	0.3691	0.020661	RP11-320N21.1	chr8:95068161-95087947	0	0.003119	0.370859	0.016529
LINC01356	chr1:112491754-113028562	0	0.003937	0.3691	0.020661	LINC01399	chr22:35127809-35159531	0	0.001448	0.427048	0.161157
RP11-100E13.1	chr1:224006337-225123183	0	0.008661	0.518204	0.112603	AP000320.6	chr21:34353927-34389977	0	0.011473	0.42698	0.144628
RP11-44F14.2	chr16:53328575-53396476	0	0.019813	0.462335	0.127066	RP5-1070G24.2	chr7:151223417-151254733	0	0.005346	0.332537	0.012397
RP11-1100L3.8	chr12:51926892-52065493	0	0.008273	0.474897	0.11157	LINC01362	chr1:83000142-83166877	0	0.012809	0.414542	0.160124
MLK7-AS1	chr2:172467596-173383545	0	0.003373	0.373704	0.100207	AC021188.4	chr2:96303098-96315631	0	0.003787	0.332864	0.009298
RP11-817J15.2	chr11:102579220-102674516	0	0.024573	0.350712	0.08781	RP11-430C7.4	chr1:204601523-204616610	0	0.003453	0.299735	0.044421
RP11-490B18.5	chr16:75553322-75589471	0	0.00333	0.413339	0.122934	RP11-395B7.2	chr7:100963812-100978772	0	0.003453	0.267014	0.008264
RP11-96L14.7	chr1:25446866-26290022	0	0	0.275377	0.003099	LINC00324	chr17:8196694-8226220	0	0.00245	0.56023	0.294421
RP11-454P21.1	chr5:17828744-17938925	0	0.003968	0.507961	0.089876	RP11-290H9.4	chr17:47309431-47317386	0	0.00245	0.405842	0.063017
RP11-310H4.3	chr7:55576194-55664879	0	0.021355	0.661973	0.277893	RP11-115J16.2	chr8:9381861-9418640	0	0.01526	0.656348	0.235537
RP11-18B16.2	chr9:113627173-115261462	0	0.006176	0.427708	0.080579	LINC00327	chr13:23435799-23488582	0	0.001114	0.318679	0.007231
LINC01124	chr2:170514148-171987215	0	0.003109	0.37906	0.09814	CTD-2626G11.2	chr19:20663607-20921640	0	0.008911	0.297502	0.044421
CTD-2116N20.1	chr5:65400887-66375894	0	0.003007	0.343259	0.038223	RP11-999E24.3	chr14:57982808-58004047	0	0.003453	0.517914	0.160124
RP11-400N13.3	chr1:220797706-223429976	0	0.008661	0.523826	0.108471	RP3-331H24.7	chr6:71367465-71377638	0	0.006237	0.328511	0.059917
RP11-865I6.2	chr8:68823812-68917834	0	0.023553	0.737992	0.265496	LINC00159	chr21:32090368-32151039	0	0.002896	0.423436	0.142562
AP000695.4	chr21:36435020-36489260	0	0.008571	0.396055	0.038223	LINC01480	chr19:41531160-41555483	0	0.000668	0.314683	0.029959
AP000695.6	chr21:36435020-36489260	0	0.008571	0.396055	0.038223	MIR1-1HG	chr20:62561745-62567546	0	0.001782	0.238336	0.006198
CTD-2620I22.3	chr19:52997053-53009562	0	0.025169	0.353446	0.152893	RP4-633O19__A.1	chr22:36385763-36412940	0	0.006683	0.42346	0.166322
GTF3C2-AS1	chr2:27232698-28300967	0	0.005952	0.362481	0.103306	RP11-474N24.6	chr18:9909063-9913348	0	0.003453	0.591244	0.28719
RP11-213H15.4	chr5:91125273-91628128	0	0.004039	0.341168	0.039256	AC023137.2	chr2:20399543-20476219	0	0.005458	0.373876	0.010331
AC092168.2	chr2:100625132-100911236	0	0.00685	0.377692	0.100207	AC006076.1	chr20:53635324-53875833	0	0.001002	0.445447	0.001033
RP11-968A15.2	chr12:53439834-55317409	0	0.008116	0.465295	0.113636	AC013264.2	chr2:197196863-197200600	0	0.004455	0.28845	0.019628
CTD-2147F2.2	chr15:97382237-98125508	0	0.017112	0.362609	0.038223	RP5-1024G6.2	chr1:53188870-53214295	0	0.011361	0.401603	0.135331
RP11-108K3.1	chr15:51091997-52097612	0	0.005043	0.395684	0.018595	NCAM1-AS1	chr11:113269314-113276761	0	0.012475	0.392546	0.077479
RP11-768F21.1	chr12:117550716-119545949	0	0.000813	0.454754	0.103306	RP11-317J10.2	chr8:85456040-85465123	0	0.002116	0.364511	0.015496
AC016745.3	chr2:113409385-113429380	0	0.005479	0.368348	0.102273	RP11-430C7.5	chr1:204626771-204636415	0	0.003898	0.299735	0.044421
RP11-108K3.2	chr15:51091997-52097612	0	0.005043	0.395684	0.018595	RP11-46H11.3	chr12:132910517-132915848	0	0.013143	0.240958	0.078512
CTD-2147F2.1	chr15:97301760-97366206	0	0.017112	0.362609	0.038223	LINC00654	chr20:5496689-5506240	0	0.007574	0.534998	0.092975
RP11-563K23.1	chr7:143202300-143392243	0	0.018507	0.558048	0.251033	RP1-149L1.1	chr6:70222091-70242278	0	0.005235	0.338291	0.057851
BBOX1-AS1	chr11:27093842-27247173	0	0.015574	0.360953	0.086777	RP11-203H2.1	chr6:8105795-8339625	0	0.005903	0.339581	0.048554
XXbac-BPG157A10.21	chr6:33175979-33491604	0	0.0174	0.392065	0.113636	RP1-35C21.1	chr1:177187679-177925456	0	0.000223	0.256272	0.045455
CTC-510F12.3	chr19:10662009-11304139	0	0.010141	0.398741	0.079545	UG0898H09	chr8:62972909-62985587	0	0.00323	0.428235	0.019628
RP11-338K17.8	chr12:123700320-123708320	0	0.022485	0.466547	0.119835	AC092667.2	chr2:100103107-100111978	0	0.002673	0.251546	0.012397
CTC-231O11.1	chr5:160423365-160846947	0	0.006516	0.322936	0.048554	CTC-510F12.7	chr19:11215416-11229381	0	0.006794	0.339183	0.045455
RP11-452H21.1	chr11:78145131-78410034	0	0.019531	0.355323	0.073347	RP11-441F2.5	chr16:56339396-56355568	0	0.001114	0.286095	0.02376
RP11-635N19.3	chr18:63441642-64031057	0	0	0.382502	0.009298	RP11-284H19.1	chr12:20361096-20370817	0	0.009133	0.324377	0.058884
AC011513.4	chr19:41756661-41786690	0	0.017341	0.45719	0.110537	AC097468.4	chr2:219006483-219015639	0	0.006683	0.391559	0.017562
RP11-510N19.5	chr1:201965661-202017856	0	0.015085	0.534346	0.118802	RP11-1060G2.1	chr12:93894532-93942675	0	0.01125	0.318645	0.068182
RP11-295D4.1	chr16:4214222-4356894	0	0.012289	0.402569	0.126033	RP3-492J12.2	chr20:59122040-59188405	0	0.001894	0.266175	0.004132
CTC-327F10.5	chr5:147734012-147930968	0	0.002839	0.343049	0.042355	RP11-344B5.2	chr9:129214913-129316427	0	0.00323	0.336273	0.06405
LINC01257	chr12:130718006-131216077	0	0.008505	0.400376	0.118802	LINC00535	chr8:93441945-93641898	0	0.000223	0.328724	0.018595
RP11-264E20.1	chr11:128551280-128671648	0	0.003603	0.297427	0.065083	CTC-264K15.6	chr17:63971984-63989826	0	0.002562	0.405657	0.06095
LINC00880	chr3:156566443-157358045	0	0.004964	0.407996	0.080579	RP11-317J10.4	chr8:85478173-85544366	0	0.001894	0.364511	0.015496
RP11-62I21.1	chr1:245076486-245306602	0	0.016285	0.519528	0.116736	AC007381.2	chr2:60359685-60383578	0	0.000891	0.226119	0.006198
RP4-536B24.4	chr16:87725247-87811431	0	0.007976	0.403828	0.121901	RP11-567L7.5	chr17:59391249-59429797	0	0.002785	0.394848	0.063017
CTB-113P19.1	chr5:151249734-152134272	0	0.003963	0.336751	0.044421	RP11-527L4.2	chr17:43921788-43949962	0	0.003007	0.392001	0.06405
RP11-170M17.1	chr10:63918167-64167861	0	0.006354	0.379953	0.030992	CTD-2298J14.2	chr14:41580967-41592314	0	0.008799	0.497246	0.171488
AC005606.15	chr16:1879665-2012064	0	0.014946	0.391967	0.132231	CTB-41I6.1	chr17:8964942-8967698	0	0.002339	0.564177	0.293388
RP11-278L15.2	chr3:149254130-149499574	0	0.003342	0.396993	0.083678	RP11-329N22.1	chr1:38215407-38712625	0	0.010581	0.39644	0.130165
NDUFB2-AS1	chr7:140694324-140758061	0	0.01693	0.546053	0.253099	RP11-552D4.1	chr1:229886872-230007900	0	0.009245	0.321366	0.052686
RP11-44F14.9	chr16:53328575-53396476	0	0.019813	0.462335	0.127066	RP11-404P21.3	chr14:96262416-96265583	0	0.012586	0.52722	0.17562
RP11-492E3.2	chr9:129154736-129821581	0	0.005966	0.424101	0.077479	AC114877.3	chr3:26621401-26753272	0	0.013366	0.382565	0.086777
LINC01572	chr16:72053111-72426813	0	0.002185	0.40849	0.125	RP11-669M16.2	chr4:14133575-14161020	0	0.005792	0.424488	0.163223
RP11-738B7.1	chr7:129118314-129837785	0	0.012433	0.547255	0.244835	RP11-191G24.1	chr1:51516294-51535451	0	0.010025	0.396846	0.134298
RP11-742B18.1	chr4:86729461-87746645	0	0.007106	0.347693	0.02686	C5orf17	chr5:23996781-24167102	0	0.00323	0.344133	0.059917
MIR17HG	chr13:90273059-91393325	0	0.017042	0.884784	0.30062	RP11-71G12.1	chr1:157144379-157228642	0	0.002896	0.272009	0.039256
LINC01579	chr15:93762390-93944685	0	0.015723	0.394951	0.033058	LINC00844	chr10:58999591-59175803	0	0.014814	0.334601	0.096074
C11orf95	chr11:63310348-63776812	0	0.004222	0.293337	0.056818	AC007386.4	chr2:65023971-65038861	0	0.003787	0.340962	0.009298
RP11-157F20.3	chr3:57008021-57831488	0	0.001287	0.336486	0.040289	RP11-25K19.1	chr8:59116306-59135735	0	0.005569	0.439429	0.025826
RUSC1-AS1	chr1:155246206-155424706	0	0.023266	0.526862	0.115702	RP11-36B15.1	chr4:37582543-37602948	0	0.009802	0.422209	0.157025
RP11-75C10.6	chr17:77446115-77449839	0	0.022793	0.427237	0.129132	RP11-864I4.3	chr11:62536350-62547074	0	0.011138	0.383176	0.073347
LINC01183	chr5:127765557-127933018	0	0.015838	0.359798	0.052686	RP11-77K12.10	chr16:75490811-75536387	0	0.001894	0.335596	0.02686
AC007879.7	chr2:206956485-207476861	0	0.008146	0.378027	0.107438	RP11-594N15.3	chr8:78590953-78663952	0	0.001448	0.363664	0.016529
RP1-276N6.2	chr6:160238359-160455362	0	0.013284	0.405283	0.088843	RP11-365O16.3	chr1:224163321-224216067	0	0.001114	0.278524	0.047521
RP11-632K5.3	chr11:73965508-74370877	0	0.009621	0.317999	0.066116	RP11-771K4.1	chr12:31331365-31373576	0	0.00479	0.301883	0.049587
RP11-734K2.4	chr12:89364160-89560065	0	0.002695	0.452473	0.104339	CTB-41I6.2	chr17:8968099-9016823	0	0.002116	0.564177	0.293388
RP11-396C23.2	chr1:225977598-226088853	0	0.009102	0.504346	0.116736	RP11-74E22.3	chr17:2706882-2725876	0	0.003898	0.552581	0.279959
AC104667.3	chr2:237525312-237659033	0	0.008945	0.372085	0.099174	RP11-554A11.4	chr11:68943902-69017247	0	0.008799	0.354163	0.076446
LINC01540	chr18:3353654-3576884	0	0.004609	0.450718	0.033058	RP11-325F22.2	chr7:104948427-104981515	0	0.003564	0.336649	0.009298
PCAT4	chr4:79641923-79935336	0	0.006638	0.33172	0.027893	AC009133.12	chr16:29815217-29818048	0	0.011361	0.237897	0.043388
RP11-680A11.5	chr12:53205556-53319907	0	0.007897	0.469304	0.112603	RP11-179B15.5	chr10:58299822-58332581	0	0.015037	0.334887	0.096074
RP11-152N13.16	chr10:72730265-73339789	0	0.009012	0.390255	0.028926	RP1-60O19.1	chr6:106745845-106768038	0	0.008354	0.362748	0.066116
RP11-264E20.2	chr11:128551280-128671648	0	0.003603	0.297427	0.065083	RP11-797H7.5	chr7:64880295-64892547	0	0.005792	0.294777	0.015496
RP11-123B3.2	chr10:49238522-49568194	0	0.001723	0.35435	0.025826	RP1-292L20.3	chr14:70818498-70910488	0	0.008799	0.518014	0.169421
TERC	chr3:169658502-169825920	0	0.013754	0.397075	0.100207	RP11-363E7.4	chr9:19452992-19497272	0	0.003453	0.373239	0.059917
PROX1-AS1	chr1:213353899-213930799	0	0.017231	0.54969	0.113636	VIPR1-AS1	chr3:42516469-42534799	0	0.003119	0.378348	0.076446
LA16c-360H6.1	chr16:3256757-3296229	0	0.017459	0.406377	0.130165	RP11-136H19.1	chr17:61126705-61137905	0	0.003676	0.421055	0.061983
TSPEAR-AS1	chr21:44485989-44528465	0	0.006441	0.368798	0.038223	RP11-554A11.5	chr11:68943902-69017247	0	0.008799	0.354163	0.076446
RP11-103B5.4	chr12:116989297-117335650	0	0.001845	0.457722	0.103306	RP11-293K20.3	chr17:69209929-69239564	0	0.001671	0.396697	0.055785
LINC01235	chr9:13415198-14465712	0	0.007965	0.479983	0.107438	LINC00689	chr7:159005803-159016540	0	0.011361	0.235974	0.029959
CTC-327F10.4	chr5:147734012-147930968	0	0.002839	0.343049	0.042355	RP11-514F3.5	chr11:36385110-36388276	0	0.005346	0.343898	0.051653
AP000697.6	chr21:36565493-36848082	0	0.006093	0.416016	0.034091	LINC00682	chr4:41876046-41886056	0	0.008577	0.42369	0.155992
LINC00987	chr12:9224905-9268871	0	0.009152	0.437555	0.113636	ARHGEF26-AS1	chr3:154041017-154089850	0	0.003453	0.318061	0.036157
RP11-596D21.1	chr14:30197191-31696603	0	0.00699	0.349181	0.047521	C6orf3	chr6:111598861-111603207	0	0.011027	0.371318	0.066116
AC005786.7	chr19:3327945-3795705	0	0.002278	0.348848	0.076446	RP11-573G6.4	chr10:22006889-22330358	0	0.006683	0.319775	0.078512
RP5-1024G6.5	chr1:53026932-53247664	0	0.008607	0.426588	0.01343	RP11-118B22.4	chr12:9240692-9274123	0	0.015816	0.306788	0.077479
RP11-384K6.6	chr4:118132692-118754983	0	0.003157	0.334037	0.022727	RP11-573G6.6	chr10:22006889-22330358	0	0.006683	0.319775	0.078512
AC118754.4	chr17:4487287-4727964	0	0.005617	0.344033	0.019628	RP11-124N19.3	chr13:22913957-22925710	0	0.001225	0.297354	0.008264
DDX11-AS1	chr12:30985383-31098392	0	0.015027	0.536694	0.113636	LINC00840	chr10:43857635-43897302	0	0.004901	0.303868	0.08781
RP11-161I6.2	chr18:2104934-2202284	0	0.005587	0.476225	0.030992	RP11-231E6.1	chr3:112366386-112461961	0	0.002005	0.319074	0.040289
RP11-515E23.1	chr17:55477380-55499259	0	0.004222	0.429306	0.113636	LINC00923	chr15:97740323-97838532	0	0.002562	0.435693	0.174587
RP11-303E16.2	chr16:80972861-81071360	0	0.008869	0.413631	0.120868	ATP2B2-IT2	chr3:10625031-10628430	0	0.009802	0.400966	0.077479
RP11-24F11.2	chr3:46352661-46417451	0	0.001982	0.328976	0.041322	AC007679.3	chr2:205987888-206004431	0	0.004901	0.3182	0.018595
						RP11-415C15.3	chr4:27260293-27267900	0	0.005903	0.42701	0.16219
						RP11-415C15.2	chr4:27226833-27260253	0	0.004344	0.42701	0.16219
						AC006129.2	chr19:41531160-41555483	0	0.000668	0.314683	0.029959
						RP11-118B18.2	chr17:68766174-68866070	0	0.00401	0.396697	0.055785
						AC006129.3	chr19:41531160-41555483	0	0.000668	0.314683	0.029959
						RP11-531A24.3	chr8:72941326-73012696	0	0.00078	0.351629	0.016529
						RP11-335O4.3	chr12:67661517-67737896	0	0.005235	0.281032	0.058884
						RP11-307O13.1	chr13:34921256-34936856	0	0.00724	0.495438	0.011364
						CTA-221G9.7	chr22:25197691-25213713	0	0.002785	0.415346	0.165289
						CTD-2554C21.3	chr19:37822462-37832901	0	0.002005	0.26855	0.03719
						RP11-747D18.1	chr3:165149052-165185978	0	0.011695	0.314852	0.046488
						RP5-994D16.9	chr1:42706102-42777823	0	0.004567	0.388215	0.125
						CTC-526N19.1	chr19:33775144-34094961	0	0.00078	0.30325	0.025826
						RP11-138B9.1	chr7:48648995-49765780	0	0.000111	0.174055	0.002066
						RP11-528A4.2	chr3:193699390-193950520	0	0.003898	0.31834	0.032025
						ZNF571-AS1	chr19:37564501-37587448	0	0.001782	0.254543	0.041322
						AC062031.1	chr2:145910880-146142863	0	0.015482	0.272972	0.055785
						AC002117.1	chr17:45120226-45184750	0	0.001114	0.388267	0.06405
						RP11-1223D19.1	chr2:110209408-110342056	0	0.013032	0.437762	0.020661
						RP11-99J16__A.2	chr1:230714895-230746647	0	0.00969	0.359153	0.054752
						RP11-367G18.1	chr6:113634203-113652154	0	0.008688	0.356876	0.067149
						RP11-425D10.10	chr6:109380015-109392096	0	0.01047	0.365891	0.067149
						RP11-353M9.1	chr10:13728065-13756911	0	0.00479	0.315512	0.083678
						RP11-700N1.1	chr4:119948586-119964109	0	0.012475	0.406071	0.152893
						PGM5P4-AS1	chr2:113536414-113566491	0	0.003676	0.259389	0.015496
						RP11-693J15.5	chr12:92465220-92492125	0	0.010247	0.306851	0.066116
						RP5-1024C24.1	chr11:30593864-30828316	0	0.001225	0.307744	0.058884
						VIM-AS1	chr10:17202762-17222898	0	0.007574	0.311784	0.081612
						RP11-154H23.4	chr3:71589722-71673444	0	0.00401	0.390656	0.06095
						TRHDE-AS1	chr12:72259933-72275515	0	0.009133	0.301388	0.058884
						CTD-2554C21.2	chr19:37822462-37832901	0	0.002005	0.26855	0.03719
						AC009133.17	chr16:29738214-29801675	0	0.009579	0.232632	0.042355
						LINC01028	chr17:70050247-70068224	0	0.001559	0.382427	0.057851
						AC002451.3	chr7:95600536-95607375	0	0.001448	0.334267	0.006198
						RP11-1101K5.1	chr8:111389663-111471221	0	0.000446	0.293677	0.020661
						U91319.1	chr16:13348258-13456964	0	0.000891	0.324727	0.032025
						AC092675.4	chr2:98345660-98353956	0	0.002673	0.254478	0.011364
						RP11-680F20.5	chr11:125941808-125944157	0	0.008131	0.37301	0.080579
						RP11-160O5.1	chr17:65061533-65134994	0	0.002339	0.405322	0.063017
						CTD-2541M15.1	chr8:6656371-6705651	0	0.015482	0.654584	0.234504
						RP11-236L14.2	chr15:96078619-96086422	0	0.00724	0.434339	0.179752
						GNG12-AS1	chr1:67834989-67952295	0	0.007351	0.425129	0.146694
						RP11-1033H12.1	chr14:52124431-52131535	0	0.002562	0.522638	0.157025
						RP11-449L23.2	chr17:73513642-73518784	0	0.007797	0.412095	0.072314
						RP11-434B12.1	chr2:8688515-8727660	0	0.005346	0.30993	0.01343
						CTD-2184C24.2	chr14:60215202-60251222	0	0.009468	0.524728	0.160124
						RP11-18A15.1	chr9:26746858-26788775	0	0.003898	0.349328	0.065083
						CTD-2619J13.5	chr19:58344469-58355068	0	0.012809	0.29884	0.055785
						RP11-139H15.6	chr15:55342748-55347669	0	0.015148	0.455895	0.18905
						RP4-555D20.2	chr3:43741440-44233784	0	0.006572	0.387931	0.078512
						CD27-AS1	chr12:6445756-6452085	0	0.012921	0.3384	0.051653
						HCG21	chr6:30940489-30954105	0	0.005012	0.279356	0.058884
						AC098823.3	chr2:230690157-230704120	0	0.01526	0.418009	0.02686
						RP11-649G15.2	chr8:106276121-106754708	0	0.00646	0.385298	0.025826
						RP11-523O18.5	chr10:48988337-48998187	0	0.013477	0.329594	0.106405
						CTD-2240J17.1	chr15:81413654-81426915	0	0.002785	0.438634	0.176653
						RP11-779O18.3	chr5:172769585-172776374	0	0.006349	0.360916	0.096074
						LDLRAD4-AS1	chr18:13369439-13458064	0	0.001782	0.5877	0.285124
						RP11-779O18.1	chr5:172699554-172764068	0	0.00646	0.354656	0.096074
						AQP4-AS1	chr18:26953836-27050057	0	0.006572	0.597014	0.302686
						RP11-403A21.1	chr18:23959112-23990867	0	0.00401	0.581796	0.291322
						CTB-140J7.2	chr5:150607342-150618349	0	0.00479	0.359073	0.092975
						AC104699.1	chr2:25421075-25429591	0	0.002785	0.285842	0.009298
						AC073842.19	chr7:100085945-100144235	0	0.003453	0.307006	0.009298
						AP001257.1	chr11:60101176-60199131	0	0.008688	0.373838	0.067149
						CTD-2385L22.2	chr16:23715723-23828356	0	0.005124	0.343727	0.027893
						RP11-455I9.1	chr7:93940210-93959622	0	0.001559	0.334267	0.006198
						RP11-834C11.4	chr12:54084834-54143596	0	0.000223	0.248821	0.046488
						RP11-481J13.1	chr2:56098311-56146660	0	0.000223	0.241348	0.009298
						RP11-355B11.2	chr2:61474316-61482537	0	0.000223	0.20829	0.007231
						RP11-111M22.3	chr11:76442824-76553705	0	0.001225	0.371816	0.063017
						RP1-240B8.3	chr6:61628789-61659801	0	0.006126	0.248269	0.06095
						RP11-316M20.1	chr17:77722564-77730235	0	0.002562	0.376955	0.069215
						RP11-21L19.1	chr11:14267084-14275141	0	0.001114	0.321563	0.049587
						RP1-148H17.1	chr20:47389876-47493346	0	0.000111	0.812289	0.001033
						RP11-102C16.3	chr1:166797005-167425798	0	0.000223	0.269077	0.041322
						LINC01080	chr13:79918524-80029457	0	0.004233	0.433589	0.012397
						C1orf132	chr1:207826077-207869857	0	0.00323	0.299278	0.045455
						PLS1-AS1	chr3:142653314-142662336	0	0.003676	0.313845	0.035124
						LINC00639	chr14:38840075-38948757	0	0.005681	0.51242	0.160124
						LINC01314	chr15:80193822-80253542	0	0.001448	0.440139	0.178719
						AC104820.2	chr2:181196688-181302075	0	0.003564	0.343073	0.020661
						LINC00526	chr18:5236856-5242888	0	0.006572	0.582242	0.293388
						AC004870.4	chr7:46634364-47396961	0	0.000111	0.174055	0.002066
						RBMS3-AS3	chr3:29089187-29291039	0	0.012141	0.389829	0.082645
						C1orf140	chr1:221325712-221338973	0	0.002005	0.270532	0.051653
						RP11-394O4.5	chr5:149425083-149435884	0	0.005012	0.368437	0.092975
						RP11-553K8.2	chr1:198541661-198632067	0	0.004678	0.267357	0.058884
						AC004947.2	chr7:26532991-26663945	0	0.000668	0.241094	0.002066
						RP11-817O13.8	chr15:75345750-75377738	0	0.008911	0.439891	0.18595
						B3GALT5-AS1	chr21:39605546-39613744	0	0.011138	0.428452	0.142562
						AC007403.2	chr2:66927524-66959740	0	0.00479	0.360096	0.011364
						RP11-820I16.3	chr18:11930946-11998735	0	0.005903	0.588121	0.28719
						RP11-820I16.1	chr18:11911144-11914955	0	0.003342	0.588121	0.28719
						AL161668.5	chr14:20986256-21027862	0	0.008465	0.498109	0.155992
						RP11-626P14.2	chr14:26805309-26824236	0	0.00802	0.49995	0.168388
						RP11-343J3.2	chr10:69567833-69632936	0	0.009356	0.321462	0.097107
						RP11-686F15.2	chr12:53750029-53962109	0	0.000111	0.248821	0.046488
						HAGLR	chr2:176172583-176181786	0	0.008465	0.354977	0.020661
						RP11-703I16.1	chr18:12031038-12095179	0	0.003453	0.587395	0.28719
						RP11-750H9.5	chr11:47382763-47398112	0	0.00646	0.329124	0.055785
						RP11-296A18.6	chr1:51264382-51265768	0	0.008131	0.393885	0.134298
						MAMDC2-AS1	chr9:70039803-70193927	0	0.000557	0.3501	0.065083
						RP11-482H16.1	chr2:56182796-56747378	0	0.003676	0.256998	0.009298
						LINC00402	chr13:74138199-74260075	0	0.003119	0.36123	0.011364
						CTD-3193O13.1	chr19:7875586-7935116	0	0.013923	0.341246	0.054752
						LINC01497	chr17:69961686-69982992	0	0.001337	0.382427	0.057851
						CTC-490G23.2	chr19:43320790-43352480	0	0.015705	0.405068	0.040289
						CTD-3193O13.8	chr19:7875586-7935116	0	0.013923	0.341246	0.054752
						RP11-210M15.2	chr15:80372859-80408681	0	0.003007	0.440513	0.179752
						RP11-2I17.4	chr15:72139542-72155503	0	0.002228	0.436046	0.17562
						RP11-467I17.1	chr16:79266760-79584849	0	0.012809	0.33854	0.05062
						PAUPAR	chr11:31793141-31829323	0	0.001671	0.306522	0.058884
						KB-1674E1.2	chr22:24270475-24411447	0	0.002339	0.413212	0.166322
						RP11-48B3.3	chr8:80530377-80624039	0	0.00078	0.385336	0.014463
						RP4-671O14.5	chr22:44186940-44188428	0	0.010804	0.426188	0.178719
						AC053503.6	chr2:219422356-219433077	0	0.006906	0.391785	0.017562
						RP11-579E24.2	chr8:63612997-63851234	0	0.006794	0.428235	0.019628
						AF064860.5	chr21:39676734-39726875	0	0.008242	0.426449	0.141529
						RP11-481J2.1	chr16:58381495-58385264	0	0.00078	0.292704	0.022727
						AF064860.7	chr21:39727192-39730494	0	0.011361	0.427192	0.141529
						RP11-867G23.10	chr11:66413183-66416452	0	0.009245	0.354493	0.078512
						AC091132.1	chr17:45434172-45459802	0	0.013255	0.35805	0.075413
						AC010731.2	chr2:206605064-206611690	0	0.005792	0.340293	0.018595
						ZBTB20-AS4	chr3:114973562-115146240	0	0.005235	0.342366	0.044421
						AC016747.3	chr2:61142187-61150064	0	0.000111	0.20829	0.007231
						WDFY3-AS2	chr4:84969731-85007246	0	0.010025	0.406283	0.141529
						ZNF667-AS1	chr19:56485226-56500873	0	0.006794	0.291629	0.057851
						RP11-715H19.2	chr12:63151078-63154276	0	0.001225	0.257716	0.054752
						RP5-1039K5.19	chr22:37975549-37991472	0	0.007908	0.420324	0.170455
						U62631.5	chr19:35327994-35333678	0	0.002116	0.274867	0.028926
						RP11-375O18.2	chr9:79512621-79532714	0	0.001002	0.322042	0.080579
						RP11-157J24.2	chr6:1520637-1615963	0	0.003787	0.341427	0.047521
						AC109309.4	chr11:3186824-3342535	0	0.006794	0.320484	0.06095
						RP11-203J24.9	chr9:127866322-127879017	0	0.001559	0.326644	0.06405
						RP11-567C20.2	chr1:50173668-50177402	0	0.00969	0.392214	0.135331
						RP11-344P13.6	chr1:121512704-121558757	0	0.00802	0.345711	0.102273
						RP11-415F23.3	chr3:16337874-16342676	0	0.006126	0.369843	0.084711
						PRICKLE2-AS1	chr3:64076835-64087429	0	0.004567	0.375117	0.070248
						LINC01014	chr3:178412619-178458057	0	0.00323	0.329063	0.033058
						RP11-182J1.1	chr15:84572571-84657715	0	0.001225	0.430626	0.171488
						AC007403.3	chr2:66973708-67042013	0	0.005458	0.358456	0.011364
						C9orf106	chr9:129317608-129425988	0	0.001559	0.329757	0.063017
						RP11-514D23.2	chr16:86223607-86273116	0	0.016039	0.366572	0.053719
						CTA-212A2.1	chr22:36137894-36166188	0	0.007797	0.422692	0.164256
						SNAP25-AS1	chr20:10102543-10169016	0	0.003007	0.544908	0.092975
						RP11-370I10.2	chr12:48205155-48284212	0	0.000223	0.241321	0.042355
						LINC01133	chr1:159948651-160019981	0	0.00479	0.272008	0.038223
						RP11-129M6.1	chr14:40948604-41304538	0	0.008799	0.495154	0.171488
						LL22NC03-32F9.1	chr22:33919589-34013803	0	0.00479	0.42211	0.165289
						RP11-297L17.2	chr16:52604591-52614425	0	0.001337	0.319735	0.018595
						CTD-2527I21.4	chr19:35105077-35147415	0	0.00078	0.293585	0.024793
						RP11-798K3.3	chr15:66929437-66956597	0	0.014591	0.449786	0.182851
						RP11-70D24.2	chr16:79602919-79617621	0	0.009245	0.331194	0.046488
						LINC00930	chr15:92505776-92570842	0	0.005569	0.439105	0.170455
						RP11-439E19.9	chr1:246674817-246722279	0	0.012141	0.306868	0.055785
						RP11-688I9.4	chr11:126919509-126933205	0	0.002339	0.359908	0.075413
						RP11-77K12.9	chr16:75427740-75436678	0	0.00401	0.358157	0.027893
						RP11-117D22.2	chr1:53365539-53411808	0	0.010136	0.402447	0.134298
						AC098795.1	chr19:56475803-56485209	0	0.007574	0.291629	0.057851
						CTD-2194A8.2	chr16:20438340-20442599	0	0.003007	0.330175	0.02376
						CTD-2339F6.1	chr8:57743287-57750321	0	0.004121	0.417149	0.027893
						RP11-63A11.1	chr4:42345930-42391511	0	0.006126	0.426264	0.154959
						RP11-188P20.3	chr3:43342751-43425799	0	0.005124	0.385014	0.077479
						AC018647.3	chr7:35260933-36505171	0	0.000223	0.209826	0.001033
						LINC00940	chr12:1927468-1940283	0	0.007797	0.313815	0.046488
						RP11-316N24.2	chr3:154331750-154429751	0	0.000668	0.277651	0.034091
						LINC00693	chr3:28574515-28758013	0	0.004901	0.393417	0.082645
						RP11-20J15.3	chr10:44281334-44288004	0	0.007574	0.306293	0.089876
						LINC01135	chr1:58853836-58882369	0	0.0137	0.413396	0.13843
						RP11-472N13.2	chr10:31534486-31686018	0	0.001894	0.275481	0.073347
						RP11-472N13.3	chr10:31692731-31709055	0	0.001782	0.275481	0.073347
						RP11-115H18.1	chr3:107424939-107464218	0	0.003453	0.324505	0.041322
						RP11-720L2.4	chr18:316558-319020	0	0.006349	0.568021	0.284091
						RP11-167B3.3	chr15:98294875-98434228	0	0.006349	0.434849	0.174587
						LINC01022	chr7:158210962-158590915	0	0.00969	0.254797	0.028926
						ZNF582-AS1	chr19:56390847-56397193	0	0.007574	0.291629	0.057851
						RP11-162J8.3	chr6:149026368-149034165	0	0.006015	0.335892	0.057851
						RP11-295M18.6	chr1:220825571-220834301	0	0.001894	0.272108	0.05062
						RP1-197B17.4	chr12:47728106-47733102	0	0.005681	0.291625	0.044421
						LINC00483	chr17:50758992-50869961	0	0.00078	0.399798	0.059917
						RP11-21J18.1	chr18:9165448-9212945	0	0.006349	0.590251	0.289256
						RP11-234B24.4	chr12:4804835-4813458	0	0.009468	0.322235	0.049587
						HOXA-AS3	chr7:27002895-27357264	0	0.000668	0.241094	0.002066
						AC019330.1	chr2:198573376-198697053	0	0.001114	0.316969	0.016529
						RP11-167B3.2	chr15:98294875-98434228	0	0.006349	0.434849	0.174587
						LINC01352	chr1:220825571-220834301	0	0.001894	0.272108	0.05062
						AC092431.3	chr2:69699520-69714353	0	0.003787	0.341316	0.009298
						SNX29P2	chr16:29335808-29390992	0	0.010359	0.242485	0.042355
						RP11-363J20.1	chr14:69193040-69213724	0	0.00802	0.513324	0.168388
						SPON1	chr11:13980386-14130354	0	0.000223	0.321563	0.049587
						RP11-456K23.1	chr18:44536113-44682019	0	0.014703	0.613248	0.322314
						AP001610.9	chr21:41555342-41564593	0	0.010804	0.429808	0.139463
						AC006116.24	chr19:56363126-56377931	0	0.007574	0.291629	0.057851
						RP1-170O19.23	chr7:27002895-27357264	0	0.000668	0.241094	0.002066
						LINC00964	chr8:124858042-124944027	0	0.000111	0.39525	0.011364
						RP11-43N5.1	chr12:67661517-67737896	0	0.005235	0.281032	0.058884
						CTD-2196P11.2	chr5:38674313-38687793	0	0.001114	0.319479	0.047521
						PCED1B-AS1	chr12:47203761-47217979	0	0.001894	0.250743	0.043388
						RP11-314N13.9	chr20:1318689-1324628	0	0.013032	0.544815	0.097107
						AC009227.2	chr2:154407883-154451105	0	0.00969	0.309237	0.032025
						RP11-109E24.2	chr4:42655663-42713580	0	0.007351	0.426662	0.154959
						RP11-361L15.4	chr16:66951235-66960260	0	0.001894	0.317073	0.025826
						LINC00561	chr13:75886109-75936208	0	0.003342	0.400184	0.012397
						AC007278.3	chr2:102438307-102442042	0	0.002785	0.236852	0.014463
						RP11-809C18.3	chr10:628193-631268	0	0.010916	0.330382	0.08781
						LINC00882	chr3:107130796-107236120	0	0.002785	0.334979	0.041322
						LINC00404	chr13:112093262-112191571	0	0.006349	0.390564	0.019628
						TMEM220-AS1	chr17:10729182-10740468	0	0.01125	0.57082	0.293388
						AC104655.3	chr2:105112494-105261218	0	0.003007	0.267632	0.01343
						DKFZp779M0652	chr11:45748535-45806781	0	0.003787	0.336978	0.051653
						HEXA-AS1	chr15:72369424-72395316	0	0.002339	0.436818	0.17562
						RP11-307E17.8	chr9:94306971-94343198	0	0.004121	0.356401	0.068182
						CHRM3-AS2	chr1:239719299-239734364	0	0.004678	0.28704	0.056818
						RP11-713N11.4	chr12:25089855-25109553	0	0.001114	0.289291	0.055785
						AC092580.4	chr2:7723842-7730950	0	0.005681	0.229673	0.02376
						C12orf77	chr12:24994796-25010436	0	0.002116	0.30274	0.055785
						AF131217.1	chr21:28542904-28635089	0	0.006906	0.425835	0.14876
						ZNF790-AS1	chr19:36817687-36838323	0	0.005569	0.259038	0.046488
						AL022344.7	chr10:42739154-42780844	0	0.006349	0.306509	0.085744
						AC007278.2	chr2:102427002-102437115	0	0.002785	0.236852	0.014463
						CTD-2231E14.4	chr19:15726410-16192204	0	0.000446	0.28206	0.043388
						RP11-81K2.2	chr17:49482098-49499986	0	0.001337	0.392816	0.061983
						LINC00996	chr7:150431929-150449093	0	0.006794	0.397216	0.012397
						LINC00314	chr21:27987270-28045883	0	0.011584	0.418769	0.155992
						RP11-575A19.2	chr10:20070514-20094599	0	0.006015	0.316034	0.080579
						CTC-246B18.8	chr19:39254056-39325212	0	0.000223	0.287633	0.029959
						WDR86-AS1	chr7:151404655-151426855	0	0.005792	0.323925	0.01343
						RP11-276H19.1	chr9:86954849-87005076	0	0.002005	0.339505	0.071281
						RP11-49G2.3	chr12:22061370-22251700	0	0.014034	0.319541	0.054752
						KCNMA1-AS1	chr10:76950517-76978923	0	0.005124	0.31179	0.091942
						RP11-323N12.5	chr17:78854698-78856136	0	0.00323	0.398273	0.069215
						AC005235.1	chr2:198317912-198376554	0	0.003119	0.303496	0.015496
						RP11-796E2.4	chr12:92171460-92243541	0	0.011584	0.308188	0.067149
						RP11-407G23.1	chr16:57068819-57096838	0	0.00078	0.292704	0.022727
						AC096669.3	chr2:107541069-107752192	0	0.005569	0.311047	0.015496
						LA16c-429E7.1	chr16:1840099-1846678	0	0.014591	0.331371	0.052686
						RP11-324L17.1	chr2:176533104-176625634	0	0.006794	0.334716	0.019628
						LHFPL3-AS2	chr7:104890369-104907872	0	0.00323	0.336649	0.009298
						RP11-565N2.2	chr1:208613838-208628223	0	0.005569	0.293967	0.049587
						RP11-388P9.2	chr10:60054770-60060756	0	0.014257	0.331948	0.095041
						HLX-AS1	chr1:220834513-220870647	0	0.001448	0.272108	0.05062
						ABHD11-AS1	chr7:73710849-73794578	0	0.005458	0.487353	0.008264
						KB-1958F4.1	chr8:96836858-97145393	0	0.004344	0.348855	0.015496
						RP11-713N11.6	chr12:25089855-25109553	0	0.001114	0.289291	0.055785
						CTD-3203P2.3	chr16:27291185-27335801	0	0.014703	0.292222	0.027893
						RP11-503P10.1	chr2:27027914-27207837	0	0.001782	0.270443	0.008264
						EGLN3-AS1	chr14:34040087-34061733	0	0.004344	0.519401	0.155992
						RP11-490N5.3	chr13:29952894-30199144	0	0.002562	0.419704	0.008264
						RP11-834C11.8	chr12:54144378-54240321	0	0.000111	0.248821	0.046488
						RP11-343H19.2	chr16:56680608-56688660	0	0.00078	0.292704	0.022727
						RP11-305L7.3	chr9:91115179-91152705	0	0.001782	0.347877	0.067149
						RP11-728F11.4	chr11:117832791-117839418	0	0.007797	0.379021	0.073347
						RP13-415G19.2	chr17:41564629-41714095	0	0.000111	0.384263	0.054752
						MIR646HG	chr20:60309221-60410847	0	0.000223	0.194176	0.009298
						RP5-1021I20.1	chr14:73784803-73815646	0	0.011138	0.516404	0.171488
						AC092684.1	chr2:163747311-164209117	0	0.002896	0.339957	0.02686
						RP11-243M5.1	chr12:130975955-130983089	0	0.012141	0.248421	0.092975
						RP11-316O14.1	chr2:219490807-219503543	0	0.006906	0.391785	0.017562
						RP11-483C6.1	chr14:26590140-26596857	0	0.006794	0.497724	0.167355
						RP11-147K16.3	chr17:3422722-3442499	0	0.007017	0.555255	0.279959
						RP11-1094M14.5	chr17:35499325-35507667	0	0.00646	0.433259	0.06405
						CTC-439O9.1	chr19:31362556-31366642	0	0.00646	0.250567	0.051653
						AC128709.2	chr3:197461156-197468653	0	0.004455	0.281131	0.035124
						LINC00403	chr13:112093262-112191571	0	0.006349	0.390564	0.019628
						LINC01159	chr2:104864896-104873939	0	0.003007	0.256325	0.014463
						CTD-2536I1.2	chr15:95276632-95290540	0	0.005458	0.429307	0.179752
						LPP-AS2	chr3:188147631-188157145	0	0.005346	0.351669	0.033058
						RP11-475O6.1	chr1:83574078-83789052	0	0.009468	0.421635	0.15186
						RP11-247L20.4	chr14:50320397-50329213	0	0.002116	0.516884	0.155992
						HORMAD2-AS1	chr22:30053586-30081424	0	0.001894	0.423052	0.160124
						RP11-834C11.6	chr12:54084834-54143596	0	0.000223	0.248821	0.046488
						RP11-707F2.1	chr4:149661065-149711845	0	0.014257	0.410013	0.152893
						AC006946.16	chr22:17062546-17084123	0	0.007574	0.403773	0.176653
						RP3-525N10.2	chr6:68597405-68635591	0	0.006906	0.321874	0.063017
						AP001626.2	chr21:42618903-42651529	0	0.012586	0.429545	0.143595
						RP11-944C7.1	chr14:89637126-89646705	0	0.009133	0.518433	0.173554
						RP11-239H6.2	chr6:20210143-20398820	0	0.006572	0.385578	0.052686
						RP11-478K15.7	chr13:44195311-44197576	0	0.014925	0.607067	0.015496
						AC079630.4	chr12:40184593-40221530	0	0.00323	0.282458	0.047521
						RP11-798K3.2	chr15:67003181-67058149	0	0.015594	0.453831	0.183884
						RP11-345M22.2	chr16:79728417-79750431	0	0.006683	0.345269	0.043388
						RP11-779P15.2	chr3:99512540-99596994	0	0.003898	0.31781	0.046488
						RP11-522B15.3	chr15:96355035-96386438	0	0.007017	0.435109	0.180785
						RP11-545I5.3	chr6:145819145-145858865	0	0.001782	0.325713	0.054752
						RP11-168L22.2	chr10:43272463-43332295	0	0.005681	0.29734	0.084711
						RP11-396O20.2	chr11:15708008-15928397	0	0.000111	0.317873	0.048554
						RP11-502I4.3	chr15:67537074-67544197	0	0.005792	0.439868	0.179752
						HHATL-AS1	chr3:42657628-42720447	0	0.003119	0.378348	0.076446
						RP11-368N21.5	chr16:29568713-29596894	0	0.009802	0.254354	0.042355
						USP30-AS1	chr12:109050426-109054840	0	0.006015	0.287637	0.063017
						TUNAR	chr14:95872963-95923257	0	0.010359	0.527086	0.17562
						RP11-399B17.1	chr2:112181062-112191523	0	0.002005	0.270408	0.014463
						RP11-756G20.1	chr12:92247243-92365508	0	0.008354	0.308188	0.067149
						AC011239.2	chr2:23615278-23622794	0	0.003564	0.268139	0.011364
						RP11-321A17.6	chr17:29058792-29082357	0	0.001894	0.407237	0.061983
						RP11-182J1.17	chr15:84572571-84657715	0	0.001225	0.430626	0.171488
						ST3GAL6-AS1	chr3:98587216-98735107	0	0.003898	0.316961	0.048554
						RP11-354E11.2	chr10:19710276-19718596	0	0.006572	0.309178	0.083678
						CTC-296K1.3	chr17:44645140-45106052	0	0.000223	0.39201	0.063017
						RP11-977P2.1	chr12:28820233-28825928	0	0.006349	0.311996	0.053719
						RP11-389G6.3	chr3:97759046-97765808	0	0.006349	0.313878	0.053719
						RP11-753A21.1	chr15:97977446-98000197	0	0.005346	0.435244	0.173554
						LINC00900	chr11:115756499-115764705	0	0.010025	0.367984	0.080579
						MIR100HG	chr11:122311184-122426975	0	0.005458	0.356132	0.085744
						RP11-704M14.1	chr4:69211220-69217151	0	0.014146	0.347981	0.163223
						RP11-359J14.2	chr12:22461988-22464423	0	0.005681	0.316388	0.055785
						RP11-260M19.2	chr14:104244431-104276643	0	0.008577	0.507696	0.170455
						RP11-433J8.1	chr14:96592479-96736714	0	0.012586	0.52714	0.17562
						RP11-253M7.1	chr15:69325840-69405345	0	0.003007	0.44207	0.179752
						RP11-13K12.5	chr17:77566005-77569622	0	0.006126	0.382579	0.071281
						LIMD1-AS1	chr3:45676957-45689783	0	0.009468	0.390599	0.081612
						LINC00861	chr8:125902984-125951963	0	0.000223	0.39525	0.011364
						RP5-875H18.4	chr17:50070316-50104026	0	0.001337	0.397489	0.06095
						RP1-253P7.4	chr17:17857475-17862982	0	0.011361	0.562837	0.289256
						RP11-394I13.3	chr2:173953131-174024163	0	0.008242	0.350585	0.020661
						SATB2-AS1	chr2:199455295-199606512	0	0.003119	0.304285	0.015496
						RP11-893F2.13	chr17:50104193-50178749	0	0.001337	0.397489	0.06095
						RP11-478K15.6	chr13:44233012-44243571	0	0.01448	0.607067	0.015496
						CTD-2089N3.3	chr5:50936092-50970623	0	0.013923	0.339214	0.08781
						RP11-81H14.1	chr12:68423543-68435452	0	0.005569	0.279544	0.058884
						RP4-555D20.4	chr3:43741440-44233784	0	0.006572	0.387931	0.078512
						AC083900.1	chr2:207861942-207871469	0	0.005792	0.339832	0.018595
						RP11-88E10.4	chr13:112592631-112642570	0	0.005903	0.402246	0.018595
						CTD-2089N3.2	chr5:50936092-50970623	0	0.013923	0.339214	0.08781
						ZNF528-AS1	chr19:52387416-52391913	0	0.00646	0.27908	0.057851
						KB-1448A5.1	chr8:96338165-96387850	0	0.002562	0.407304	0.015496
						RNU6ATAC35P	chr1:220825571-220834301	0	0.001894	0.272108	0.05062
						RP11-386M24.9	chr15:92603379-92615762	0	0.005012	0.439105	0.170455
						RP11-386M24.6	chr15:92593271-92597087	0	0.005792	0.439105	0.170455
						RP11-103J17.2	chr4:36642594-37013006	0	0.009356	0.419152	0.16219
						RP11-286E11.1	chr4:107885188-107904212	0	0.009579	0.402674	0.14876
						LINC00924	chr15:95330909-95637966	0	0.005346	0.429307	0.179752
						RP11-164H13.1	chr14:95715245-95758712	0	0.010581	0.529558	0.174587
						AC105398.3	chr2:29077873-29104695	0	0.001448	0.255312	0.008264
						RP11-386M24.3	chr15:92580252-92592462	0	0.005012	0.439105	0.170455
						RP11-92K15.3	chr8:80032843-80046513	0	0.003119	0.385336	0.014463
						AC053503.12	chr2:219422356-219433077	0	0.006906	0.391785	0.017562
						CTD-2353F22.1	chr5:36702340-36725614	0	0.001448	0.31499	0.046488
						RP11-406A20.1	chr9:89917049-90020571	0	0.001002	0.344593	0.066116
						RP11-202G18.1	chr9:111138607-111269179	0	0.000891	0.338776	0.06095
						RP11-327J17.9	chr15:96138888-96141320	0	0.007351	0.434339	0.179752
						RP5-905G11.3	chr20:17882974-17889898	0	0.012475	0.580926	0.075413
						RP11-554D14.7	chr12:107832845-107834981	0	0.005681	0.289586	0.06405
						CTC-378H22.2	chr19:42112166-42192546	0	0.003007	0.325102	0.032025
						RP11-132N15.3	chr3:187952892-187967033	0	0.005346	0.344177	0.034091
						RP11-855O10.2	chr11:61585305-61616211	0	0.008911	0.365115	0.073347
						RP11-264B17.3	chr16:28974515-28987628	0	0.010247	0.280304	0.038223
						RP4-555D20.1	chr3:43741440-44233784	0	0.006572	0.387931	0.078512
						LINC00925	chr15:89376978-89397458	0	0.00479	0.431899	0.171488
						RP11-1036E20.9	chr11:59267986-59284952	0	0.006906	0.36799	0.066116
						RP11-81H14.2	chr12:68385633-68421573	0	0.004121	0.279544	0.058884
						RP11-249C24.11	chr16:56523048-56653726	0	0.001114	0.286095	0.02376
						RP1-269M15.3	chr20:43185524-43204015	0	0.003007	0.736439	0.003099
						LINC00838	chr10:33605257-33906642	0	0.001002	0.278369	0.069215
						RP11-672L10.2	chr18:902327-923802	0	0.002896	0.568719	0.282025
						AC007556.3	chr2:169096853-169114413	0	0.012141	0.386444	0.02376
						SERTAD4-AS1	chr1:210174072-210242672	0	0.004678	0.293771	0.05062
						AP000439.1	chr11:69414000-69446439	0	0.00401	0.346199	0.075413
						RP11-285G1.2	chr10:44812160-44928059	0	0.006572	0.304313	0.091942
						RP11-247A12.2	chr9:129181161-129196434	0	0.002785	0.336273	0.06405
						AC051649.12	chr11:1865838-1884019	0	0.012921	0.322796	0.066116
						RP11-87G24.3	chr17:76952105-77081221	0	0.005681	0.387365	0.070248
						RP11-87G24.6	chr17:76952105-77081221	0	0.005681	0.387365	0.070248
						RP4-669P10.20	chr22:42118887-42159077	0	0.011027	0.424062	0.173554
						CTD-2368P22.1	chr19:58002109-58006301	0	0.010693	0.306441	0.056818
						AP000439.2	chr11:69414000-69446439	0	0.00401	0.346199	0.075413
						RP11-100L22.1	chr8:92663414-92677851	0	0.005235	0.365324	0.020661
						AP000439.3	chr11:69446499-69645255	0	0.004121	0.346199	0.075413
						XXbac-BPG299F13.17	chr6:31188026-31204878	0	0.008688	0.279383	0.065083
						CTC-296K1.4	chr17:44645140-45106052	0	0.000223	0.39201	0.063017
						LINC01550	chr14:97931791-97956737	0	0.006126	0.498375	0.18595
						CADM3-AS1	chr1:159193132-159268126	0	0.001114	0.262063	0.043388
						RP5-826L7.1	chr6:163575045-163702080	0	0.013589	0.294702	0.095041
						RP11-180N14.1	chr3:21402769-21414303	0	0.010359	0.349179	0.099174
						TRPC7-AS1	chr5:136211868-136225533	0	0.01047	0.37482	0.100207
						LINC00694	chr3:44410402-44435385	0	0.007908	0.392224	0.079545
						RP11-238K6.1	chr8:137930760-138062269	0	0.002562	0.426454	0.021694
						LLNLR-249E10.1	chr19:15726410-16192204	0	0.000446	0.28206	0.043388
						AC104024.1	chr17:16975922-16984774	0	0.013923	0.563249	0.289256
						RP11-209E8.1	chr15:53114512-53424664	0	0.015482	0.455373	0.190083
						LINC01412	chr2:144565145-144664829	0	0.015928	0.270368	0.055785
						RP1-140C12.2	chr6:170411394-170532552	0	0.012809	0.313158	0.082645
						RP11-264K23.1	chr7:124271890-124288276	0	0.001559	0.260817	0.009298
						AC003973.3	chr19:21965371-21969253	0	0.007129	0.299214	0.054752
						RP11-542B15.1	chr12:67515996-67557486	0	0.004678	0.281032	0.058884
						LINC01559	chr12:13377516-13387522	0	0.015148	0.373427	0.059917
						RP1-111C20.4	chr6:159025424-159053521	0	0.006237	0.337446	0.059917
						RP11-141O15.1	chr16:22285142-22294966	0	0.00802	0.294289	0.033058
						DLG1-AS1	chr3:197234030-197302555	0	0.005235	0.255897	0.042355
						RP11-90C4.1	chr1:55739057-55869576	0	0.014257	0.418689	0.142562
						RP11-473E2.4	chr9:134523345-134545337	0	0.011584	0.303307	0.090909
						CTC-378H22.1	chr19:42112166-42192546	0	0.003007	0.325102	0.032025
						RP3-518E13.2	chr1:175321430-175536830	0	0.007463	0.266002	0.046488
						CTD-2507G9.1	chr11:26188724-26208766	0	0.001114	0.304391	0.058884
						RP11-120J1.1	chr9:14326304-14343443	0	0.002896	0.379852	0.065083
						RP11-654D12.2	chr12:89951144-89989359	0	0.011138	0.307569	0.067149
						KCNJ2-AS1	chr17:70137299-70169824	0	0.003342	0.382427	0.057851
						GS1-57L11.1	chr8:2732462-2822527	0	0.012141	0.649481	0.237603
						LINC00667	chr18:5236856-5242888	0	0.006572	0.582242	0.293388
						VPS13A-AS1	chr9:77175939-77206748	0	0.000668	0.356225	0.063017
						RP11-430H10.1	chr11:45358999-45369478	0	0.003676	0.33847	0.051653
						RP11-285G1.9	chr10:44935873-44957169	0	0.006572	0.309372	0.089876
						NR2F2-AS1	chr15:96177525-96224083	0	0.005235	0.434339	0.179752
						TBC1D3P1-DHX40P1	chr17:59977593-59998150	0	0.003787	0.408941	0.06405
						RP11-479O17.10	chr10:79968551-79983231	0	0.01448	0.332044	0.091942
						FGF10-AS1	chr5:44391467-44414125	0	0.003119	0.286315	0.051653
						RP11-350G8.5	chr1:154339220-154533410	0	0.000111	0.269282	0.040289
						CTD-2524L6.3	chr15:71820577-71824437	0	0.002228	0.434974	0.176653
						RP11-159H22.2	chr11:27468883-27476295	0	0.005569	0.3475	0.053719
						SFTA1P	chr10:10776124-11004209	0	0.000446	0.296755	0.078512
						DIO3OS	chr14:101460749-101632623	0	0.00646	0.512252	0.172521
						RP11-321G12.1	chr15:63389643-63439063	0	0.004121	0.444619	0.178719
						AC016723.4	chr2:167877561-167953163	0	0.005458	0.330322	0.021694
						AC092155.4	chr2:62604933-62663605	0	0.001894	0.327237	0.007231
						AP000688.29	chr21:36104061-36112582	0	0.012698	0.425183	0.144628
						C5orf66-AS1	chr5:135036995-135042082	0	0.014703	0.382485	0.106405
						LINC01150	chr11:1899055-1907715	0	0.008354	0.303611	0.063017
						AC008984.2	chr19:54306923-54326087	0	0.006683	0.281173	0.054752
						CTB-158E9.1	chr5:154484955-154712197	0	0.007351	0.360282	0.097107
						LINC01251	chr9:33688335-33743582	0	0.000668	0.370376	0.051653
						RP5-1148A21.3	chr6:63565664-63580657	0	0.004678	0.30549	0.049587
						SOCS2-AS1	chr12:93550181-93564302	0	0.015037	0.322958	0.070248
						RP11-459C13.1	chr17:3948361-4020661	0	0.001225	0.553241	0.283058
						AP000295.10	chr21:33297999-33320653	0	0.009356	0.416375	0.140496
						LINC01158	chr2:104774831-104847629	0	0.002562	0.233639	0.014463
						CTD-2184D3.3	chr15:52082269-52087108	0	0.0137	0.454035	0.188017
						RP11-354K4.2	chr6:76670824-77340838	0	0.007908	0.346134	0.061983
						AC006380.3	chr7:31116279-31421296	0	0.000668	0.241094	0.002066
						RP11-215P8.2	chr5:134393138-134395558	0	0.015371	0.385921	0.105372
						RP1-56J10.8	chr22:30592395-30610017	0	0.003787	0.423738	0.161157
						RP11-87G24.2	chr17:76952105-77081221	0	0.005681	0.387365	0.070248
						RP11-936I5.1	chr17:77372055-77378026	0	0.010247	0.391189	0.076446
						RP11-49K24.8	chr18:47102924-47109372	0	0.012586	0.60659	0.322314
						AC026904.1	chr8:48588567-48596689	0	0.006794	0.471762	0.038223
						RP11-367G6.3	chr6:25020626-25027692	0	0.004901	0.366507	0.048554
						RP11-960L18.1	chr16:81744886-81769109	0	0.012252	0.377977	0.042355
						SMIM2-AS1	chr13:44198148-44232593	0	0.010359	0.607067	0.015496
						RP11-429O1.1	chr17:52169257-52536293	0	0.001782	0.41047	0.061983
						PRAC2	chr17:48714439-48757745	0	0.002673	0.399506	0.061983
						RP11-567J20.1	chr8:48596896-48617626	0	0.00646	0.471762	0.038223
						RP11-305L7.6	chr9:91115179-91152705	0	0.001782	0.347877	0.067149
						RP11-387A1.5	chr2:176146927-176168043	0	0.008465	0.354977	0.020661
						AC005082.12	chr7:23181184-23259940	0	0.000668	0.241094	0.002066
						RP11-634B7.5	chr1:247711275-247719296	0	0.013143	0.291195	0.058884
						RP11-634B7.4	chr1:247675085-247711249	0	0.010136	0.291195	0.058884
						RP11-167N24.6	chr12:95377056-95382038	0	0.010247	0.304575	0.066116
						RP11-576I22.2	chr1:170461178-170496924	0	0.002116	0.264485	0.043388
						RP11-357K6.1	chr12:118765772-118816823	0	0.004455	0.263393	0.061983
						RP11-757G1.6	chr11:68855964-68885097	0	0.007908	0.36578	0.078512
						RP1-193H18.2	chr17:69548013-69554226	0	0.001671	0.394047	0.056818
						RP11-384J4.1	chr14:26842619-27161066	0	0.011138	0.49995	0.168388
						RP11-567J20.3	chr8:48431855-48558105	0	0.006906	0.471762	0.038223
						RP11-141M3.6	chr3:42806488-42902709	0	0.003898	0.378348	0.076446
						LINC00264	chr10:26554888-26662013	0	0.003787	0.291497	0.075413
						RP4-753D10.3	chr20:23030785-23036445	0	0.007574	0.527771	0.065083
						LINC01586	chr15:88569907-88599884	0	0.004567	0.437107	0.170455
						LINC01239	chr9:22690273-22746018	0	0.006237	0.382139	0.069215
						LINC01588	chr14:49993768-50006028	0	0.001337	0.518196	0.154959
						RP11-12M5.3	chr1:179814787-179822968	0	0.004455	0.305391	0.042355
						RP11-334E6.3	chr11:119372175-119376592	0	0.007908	0.373978	0.075413
						RP11-252P19.1	chr6:165753627-165772523	0	0.008799	0.346903	0.068182
						RP11-70C1.1	chr3:42765635-42774649	0	0.003007	0.378348	0.076446
						XXyac-YM21GA2.7	chr9:87854085-87881682	0	0.003898	0.323052	0.076446
						XXyac-YM21GA2.4	chr9:87854085-87881682	0	0.003898	0.323052	0.076446
						XXyac-YM21GA2.3	chr9:87827136-87853473	0	0.003787	0.323052	0.076446
						DYX1C1-CCPG1	chr15:55466286-55480574	0	0.01448	0.455895	0.18905
						RP5-1098D14.1	chr1:178549989-178727493	0	0.00245	0.289694	0.041322
						RP11-646E18.2	chr3:182644152-182655897	0	0.001782	0.319173	0.030992
						RP11-459I19.1	chr2:218816976-218820761	0	0.006906	0.390171	0.017562
						CTB-186H2.3	chr17:35979717-35993948	0	0.006237	0.425216	0.067149
						RP11-327F22.2	chr16:50732764-50743306	0	0.001671	0.303696	0.020661
						RP11-385N23.1	chr10:7474344-7558333	0	0.003898	0.291856	0.089876
						AC009495.4	chr2:165795854-165809211	0	0.008911	0.337297	0.024793
						RP11-958F21.1	chr18:24953851-24987790	0	0.009913	0.592672	0.296488
						RP11-733D4.1	chr10:44493543-44608040	0	0.007017	0.302226	0.088843
						RP11-481F24.3	chr16:55699576-55707544	0	0.001002	0.287574	0.021694
						RP11-624M8.1	chr6:125577239-125673988	0	0.004344	0.352578	0.059917
						RP11-359E19.2	chr8:40112547-40128860	0	0.015705	0.558849	0.105372
						AC009014.3	chr5:136190341-136210182	0	0.010693	0.37482	0.100207
						AC011523.2	chr19:50829130-50842312	0	0.009022	0.33116	0.046488
						RP11-470C13.4	chr20:20361549-20382845	0	0.009022	0.57477	0.067149
						RP11-768G7.2	chr3:117678397-117687613	0	0.00245	0.309657	0.041322
						A2M-AS1	chr12:9066010-9070646	0	0.014703	0.304475	0.07438
						LINC00470	chr18:1264213-1318649	0	0.003342	0.569031	0.282025
						RP4-675C20.4	chr1:117492860-117495815	0	0.015705	0.406235	0.129132
						RP11-368I23.2	chr3:168902627-168923146	0	0.003564	0.300389	0.030992
						RP1-81P11.1	chr12:77218805-77233665	0	0.013255	0.298846	0.069215
						LINC00570	chr2:11397452-11438099	0	0.007463	0.318206	0.014463
						XXbac-B476C20.9	chr22:18077627-18083522	0	0.004233	0.403103	0.172521
						LINC01230	chr9:1048496-1056981	0	0.001448	0.376281	0.061983
						RP11-1149M10.2	chr8:81114617-81447793	0	0.00078	0.385336	0.014463
						PSMG3-AS1	chr7:1581611-1589740	0	0.007574	0.316725	0.014463
						RP11-632P5.1	chr2:176821738-176850505	0	0.007797	0.343372	0.020661
						LINC00974	chr17:41531380-41564587	0	0.000223	0.383968	0.053719
						MIR497HG	chr17:7011167-7030269	0	0.008465	0.564327	0.294421
						RP11-834C11.11	chr12:54144378-54240321	0	0.000111	0.248821	0.046488
						LINC00473	chr6:165905704-165983119	0	0.007351	0.344684	0.067149
						AP000476.1	chr21:24497749-24835368	0	0.013366	0.425774	0.161157
						RP11-570H19.2	chr9:18358887-18472627	0	0.003453	0.381646	0.06405
						AC025165.8	chr12:57588032-57700228	0	0.001559	0.253194	0.048554
						PCAT18	chr18:26692374-26703856	0	0.010693	0.598063	0.301653
						RP11-567J20.2	chr8:48431855-48558105	0	0.006906	0.471762	0.038223
						RP11-387A1.6	chr2:176184462-176198293	0	0.008465	0.354977	0.020661
						RP5-1185I7.1	chr7:77985146-78016067	0	0.001559	0.280771	0.007231
						RP11-753H16.3	chr12:54351220-54385039	0	0.000111	0.248821	0.046488
						MEOX2-AS1	chr7:15687577-15690912	0	0.001559	0.237507	0.004132
						RP11-320H14.1	chr4:46126280-46246649	0	0.00323	0.405356	0.159091
						SLIT2-IT1	chr4:20041880-20542430	0	0.010693	0.41358	0.168388
						RP11-278J6.4	chr5:143394103-143409146	0	0.00401	0.356412	0.097107
						CASC18	chr12:105706615-105743731	0	0.005458	0.292543	0.061983
						ID2-AS1	chr2:8674885-8683423	0	0.005346	0.295019	0.014463
						LINC00595	chr10:78305912-78331810	0	0.005012	0.323168	0.088843
						RP11-142L1.1	chr3:81762633-81836888	0	0.006237	0.360227	0.070248
						RP11-384J4.2	chr14:26842619-27161066	0	0.011138	0.49995	0.168388
						LINC00507	chr12:127912871-127938627	0	0.009245	0.25547	0.095041
						RP1-161P9.5	chr17:35756446-35767008	0	0.006237	0.426554	0.065083
						SENCR	chr11:128679090-128700064	0	0.003007	0.369346	0.071281
						RP4-565E6.1	chr1:148181663-148259071	0	0.01448	0.313493	0.05062
						RP11-640L9.1	chr3:36787036-36821489	0	0.003453	0.376805	0.076446
						RP5-942I16.1	chr7:69590538-69601183	0	0.00479	0.196103	0.022727
						RP11-268P4.4	chr12:22616237-22629673	0	0.005792	0.316388	0.055785
						RP11-91I8.1	chr18:6592718-6726051	0	0.01125	0.584487	0.298554
						RP11-671J11.4	chr14:34558302-34567705	0	0.004455	0.485325	0.154959
						AC009110.1	chr16:62360429-62717603	0	0.003342	0.256805	0.036157
						RP11-372E1.4	chr3:142934838-142945670	0	0.003676	0.313845	0.035124
						RP11-66N24.4	chr14:23533678-23548875	0	0.006126	0.505156	0.157025
						RP11-296O14.3	chr1:171667979-173549854	0	0.000223	0.264485	0.043388
						RP1-278O22.2	chr20:10754177-10767191	0	0.007574	0.550058	0.094008
						RP11-227H15.4	chr10:69213697-69232494	0	0.008688	0.324622	0.094008
						RP4-742J24.2	chr20:11908597-11919430	0	0.007017	0.549588	0.092975
						RP11-341G23.3	chr12:103668053-103670754	0	0.006906	0.294747	0.06095
						RP11-565N2.1	chr1:208606591-208612694	0	0.005458	0.293967	0.049587
						RP11-245A18.1	chr8:123219121-123955316	0	0.000223	0.393615	0.011364
						LINC01324	chr3:164736353-164832357	0	0.004455	0.287004	0.042355
						CTD-2378E12.1	chr15:50835048-50861748	0	0.013477	0.455602	0.188017
						CTB-160O22.1	chr5:148642397-148647154	0	0.005012	0.369331	0.092975
						RP5-1007F24.1	chr7:26532991-26663945	0	0.000668	0.241094	0.002066
						RP11-781P6.1	chr18:6953488-6958382	0	0.008799	0.583375	0.296488
						RP11-317M11.1	chr4:53657033-53745277	0	0.006126	0.422553	0.133264
						RP11-467J12.4	chr16:53009101-53058016	0	0.000668	0.304288	0.018595
						DPP10-AS1	chr2:114461481-115812686	0	0.008465	0.270188	0.016529
						RP11-379B18.6	chr3:125773560-125809999	0	0.00245	0.295677	0.038223
						RP11-617F23.1	chr15:90076390-90088361	0	0.003453	0.439946	0.163223
						RP11-710E1.2	chr4:87459928-87472628	0	0.012364	0.402978	0.144628
						AC073626.2	chr7:114410433-114421448	0	0.004121	0.313157	0.011364
						CTD-2525P14.5	chr14:69349165-69375560	0	0.008354	0.514677	0.169421
						RP11-664I21.6	chr11:124891273-124892873	0	0.008465	0.375314	0.078512
						CTD-2001J20.1	chr19:30552899-30558124	0	0.006683	0.25937	0.051653
						AC018717.1	chr2:198882199-199076671	0	0.001002	0.303496	0.015496
						AC003991.3	chr7:88244563-88265427	0	0.003007	0.327816	0.009298
						RP11-1134I14.8	chr8:47191163-47257265	0	0.015037	0.522972	0.03719
						RP11-345K9.2	chr9:88116525-88328109	0	0.002562	0.326694	0.07438
						FLJ22763	chr3:109116463-109132944	0	0.003676	0.336278	0.039256
						RP11-461O7.1	chr16:56142129-56166464	0	0.00078	0.269701	0.02376
						AC073283.4	chr2:47241816-47320847	0	0.004901	0.399693	0.012397
						FLJ38122	chr6:170263936-170281015	0	0.015816	0.299371	0.091942
						RP5-1063M23.1	chr12:3295466-3301406	0	0.010025	0.324428	0.046488
						AC010890.1	chr2:133263399-133271593	0	0.015816	0.380511	0.028926
						RP11-120E11.2	chr14:93326111-93335973	0	0.012698	0.531215	0.172521
						RP11-51G5.1	chr6:84020821-84026015	0	0.00401	0.348199	0.06095
						CCDC13-AS1	chr3:42731039-42745051	0	0.003007	0.378348	0.076446
						RP11-165J3.6	chr9:93353396-93454464	0	0.004121	0.351823	0.068182
						AC097713.4	chr2:234444262-234451073	0	0.014925	0.384294	0.029959
						RP11-215H22.1	chr11:29886180-30041142	0	0.001225	0.308937	0.057851
						RP11-12C17.2	chr1:54890557-55014401	0	0.012921	0.405218	0.133264
						BVES-AS1	chr6:105137821-105154813	0	0.010581	0.373778	0.068182
						ST3GAL5-AS1	chr2:85886573-86011774	0	0.00401	0.373444	0.008264
						RP11-195F19.9	chr9:34619881-34718298	0	0.001894	0.373751	0.052686
						AC002480.3	chr7:22563313-22577425	0	0.000557	0.241094	0.002066
						RP11-71E19.1	chr3:126005226-126515067	0	0.000223	0.296022	0.035124
						CTD-2256P15.5	chr5:10268331-10273531	0	0.006906	0.368842	0.059917
						AC007743.1	chr2:56147134-56181044	0	0.002896	0.241348	0.009298
						RP11-900F13.2	chr12:88600129-89009294	0	0.013366	0.3062	0.067149
						RP11-367F23.1	chr9:90956480-90965593	0	0.002116	0.348559	0.067149
						RP11-640L9.2	chr3:36822806-36826416	0	0.003453	0.376805	0.076446
						RP5-1142J19.1	chr7:157270582-157282962	0	0.005346	0.304188	0.014463
						RP11-527N22.1	chr8:37324611-37329222	0	0.012475	0.589306	0.145661
						AP003419.11	chr11:67361800-67368375	0	0.007685	0.361772	0.077479
						RP11-524H19.2	chr6:54391416-54842819	0	0.00401	0.301637	0.034091
						RP11-380P13.1	chr4:23557223-23719116	0	0.001114	0.421846	0.163223
						AP000230.1	chr21:26193946-26216222	0	0.010025	0.42425	0.157025
						AC005550.3	chr7:15667820-15684128	0	0.001337	0.237507	0.004132
						RP11-671J11.7	chr14:34527508-34545188	0	0.004344	0.490532	0.153926
						B4GALT1-AS1	chr9:33166236-33217214	0	0.000668	0.370376	0.051653
						RP11-71E19.2	chr3:126005226-126515067	0	0.000223	0.296022	0.035124
						RP11-121E16.1	chr12:91360477-91631151	0	0.013477	0.305851	0.069215
						CTD-2531D15.4	chr11:62421127-62432897	0	0.011027	0.383176	0.073347
						RP11-900F13.3	chr12:88586598-88599029	0	0.012921	0.3062	0.067149
						RP11-1070N10.3	chr14:95477211-95530590	0	0.012698	0.5295	0.174587
						RP11-8L8.2	chr14:101080219-101142085	0	0.008911	0.512806	0.172521
						LINC00501	chr3:177302301-177336733	0	0.001671	0.300605	0.030992
						RP11-309J13.1	chr13:73398995-73412491	0	0.002228	0.359116	0.011364
						RP11-203F10.5	chr1:204275758-204280558	0	0.004233	0.297149	0.045455
						RP11-255G12.3	chr14:51385274-51451505	0	0.001559	0.52335	0.155992
						RP11-38J22.3	chr1:206097336-206134720	0	0.004233	0.297087	0.045455
						AP000345.4	chr22:23487614-23513756	0	0.004901	0.40345	0.174587
						RP11-264B14.1	chr17:61040231-61058718	0	0.007797	0.440204	0.061983
						LINC00377	chr13:80886956-81045919	0	0.004901	0.408696	0.01343
						RP1-251M9.2	chr10:10776124-11004209	0	0.000446	0.296755	0.078512
						RP5-965F6.2	chr1:112175071-112356555	0	0.014034	0.411413	0.141529
						RP11-244F12.3	chr15:63047589-63052184	0	0.008242	0.447405	0.180785
						RP11-9G1.3	chr4:133072388-133099622	0	0.012364	0.388955	0.176653
						OSTN-AS1	chr3:191213231-191235768	0	0.005458	0.325924	0.03719
						RP11-462G12.1	chr16:3945108-3952021	0	0.010581	0.315993	0.049587
						HOTAIRM1	chr7:27002895-27357264	0	0.000668	0.241094	0.002066
						LINC00987	chr12:9240692-9274123	0	0.015816	0.306788	0.077479
						RP1-47M23.3	chr6:107660652-107714557	0	0.009133	0.363488	0.066116
						PTENP1-AS	chr9:33678487-33688301	0	0.000557	0.370376	0.051653
						RP11-95I16.6	chr10:120983000-120987291	0	0.012364	0.342336	0.110537
						COLCA1	chr11:111290837-111297299	0	0.012141	0.396817	0.075413
						RP11-326A13.1	chr15:93257196-93261698	0	0.006349	0.43433	0.173554
						CTB-92J24.2	chr19:23927100-23938012	0	0.005458	0.305095	0.048554
						CTB-92J24.3	chr19:23944118-23957751	0	0.005346	0.305095	0.048554
						EMX2OS	chr10:117496632-117526067	0	0.014814	0.351301	0.114669
						RP11-12D24.10	chr9:5351480-5353868	0	0.004567	0.389296	0.063017
						PCBP1-AS1	chr2:70082269-70146649	0	0.002673	0.309536	0.008264
						RP11-267D19.1	chr12:32886927-32991864	0	0.004901	0.301566	0.051653
						TCL6	chr14:95645742-95655413	0	0.012698	0.529558	0.174587
						LY86-AS1	chr6:6365748-6470959	0	0.000891	0.337687	0.048554
						AC109826.1	chr2:98740686-98768570	0	0.010804	0.232279	0.010331
						RP11-736K20.4	chr11:86908726-86912871	0	0.002562	0.3702	0.066116
						LINC01537	chr11:72443192-72580188	0	0.003564	0.366005	0.068182
						RP11-161H23.9	chr12:49218332-49358719	0	0.000111	0.244913	0.043388
						RP11-299L17.3	chr14:81440794-81468179	0	0.009579	0.514433	0.176653
						CTD-2547H18.1	chr11:76949894-76980220	0	0.001002	0.366335	0.06405
						AC007386.2	chr2:64901815-64905406	0	0.004678	0.358732	0.010331
						RP11-736K20.6	chr11:86957420-87003754	0	0.002005	0.3702	0.066116
						RP11-736K20.5	chr11:86890386-86907836	0	0.001894	0.3702	0.066116
						CTD-2012K14.8	chr16:67478746-67553193	0	0.002005	0.317073	0.025826
						JAZF1-AS1	chr7:28177761-28238753	0	0.000446	0.241094	0.002066
						KB-1517D11.4	chr8:98434753-98439522	0	0.00078	0.37991	0.01343
						RP1-228P16.5	chr12:48018627-48025919	0	0.00323	0.266444	0.044421
						CTD-2639E6.9	chr19:48959874-48973910	0	0.007797	0.337968	0.039256
						RP11-662G23.1	chr8:90830974-90861281	0	0.001671	0.329588	0.017562
						RP11-218C14.5	chr20:23641913-23713548	0	0.006349	0.554306	0.057851
						RP3-455J7.4	chr1:167588615-167642133	0	0.001002	0.270009	0.042355
						RP11-61O1.2	chr14:98135895-98140587	0	0.007463	0.497639	0.18595
						RP11-23N2.4	chr15:52584783-52606318	0	0.013812	0.454609	0.188017
						RP11-696N14.1	chr4:99168003-99202029	0	0.006572	0.405976	0.144628
						A1BG-AS1	chr19:58344469-58355068	0	0.012809	0.29884	0.055785
						LINC00582	chr1:231528483-231618626	0	0.01526	0.346811	0.054752
						LINC01229	chr16:79681538-79728170	0	0.006794	0.340258	0.044421
						RP11-178C3.2	chr17:59977593-59998150	0	0.003787	0.408941	0.06405
						CECR7	chr22:17043300-17058788	0	0.007129	0.404726	0.17562
						RP1-117B12.4	chr17:50395539-50424624	0	0.001337	0.397489	0.06095
						AC083843.1	chr8:134769539-134796748	0	0.007908	0.410735	0.017562
						AC096558.1	chr2:143350927-143433360	0	0.011807	0.269288	0.055785
						CTD-2588E21.1	chr14:56074809-56120954	0	0.002005	0.5137	0.159091
						GRIK1-AS1	chr21:29754309-29764010	0	0.012141	0.428276	0.145661
						LINC01343	chr1:38119209-38215354	0	0.010359	0.396186	0.130165
						RP11-13N13.6	chr18:21610160-21701966	0	0.000223	0.553784	0.280992
						AC009229.6	chr2:38132036-38139236	0	0.005012	0.406945	0.009298
						LINC00961	chr9:35870004-35912174	0	0.000111	0.376762	0.05062
						CTA-929C8.7	chr22:27310171-27318234	0	0.00401	0.423961	0.166322
						CTA-929C8.6	chr22:27310171-27318234	0	0.00401	0.423961	0.166322
						LINC00968	chr8:56483452-56516957	0	0.00646	0.490445	0.02686
						CNTFR-AS1	chr9:34575040-34582885	0	0.001782	0.373751	0.052686
						LINC01228	chr16:79810966-79827157	0	0.008131	0.339864	0.044421
						RP11-466I1.1	chr11:29158411-29267398	0	0.001337	0.315671	0.057851
						LINC00294	chr11:33073642-33093390	0	0.002228	0.3224	0.05062
						VSTM2A-OT1	chr7:54551906-54574291	0	0.000223	0.234463	0.001033
						CTD-2006M22.2	chr3:73618766-73804603	0	0.005792	0.379894	0.063017
						RP11-619A14.3	chr11:76204275-76397752	0	0.000891	0.371816	0.063017
						CTC-391G2.1	chr16:23190643-23213720	0	0.003119	0.326816	0.02686
						RP11-349H17.2	chr18:26564430-26576186	0	0.011138	0.59894	0.30062
						CASC16	chr16:52558260-52602888	0	0.000668	0.319735	0.018595
						RP11-466L17.1	chr1:55580732-55735351	0	0.010136	0.419313	0.140496
						RP11-143N13.2	chr16:20585236-20595007	0	0.000891	0.329578	0.022727
						RP5-864K19.7	chr1:38864028-38874010	0	0.010693	0.394243	0.131198
						RP5-875H18.10	chr17:50070316-50104026	0	0.001337	0.397489	0.06095
						RP11-429A20.3	chr12:4933275-5022258	0	0.009468	0.322551	0.049587
						RP11-429A20.4	chr12:5023013-5242489	0	0.009579	0.322551	0.049587
						RP11-204L24.2	chr2:121528842-121534832	0	0.006906	0.322111	0.019628
						RP11-170K4.2	chr3:158831920-158960058	0	0.001671	0.285163	0.035124
						LINC01548	chr21:33166506-33169998	0	0.006906	0.415777	0.13843
						MKX-AS1	chr10:27736105-27818128	0	0.003676	0.284092	0.076446
						LINC01344	chr1:182205509-182314436	0	0.000223	0.269166	0.043388
						LINC01531	chr19:35399303-35412804	0	0.000668	0.268656	0.028926
						LINC00261	chr20:22564474-22580333	0	0.00479	0.582124	0.057851
						LINC01532	chr19:29004019-29011158	0	0.004455	0.243711	0.049587
						SLC25A21-AS1	chr14:37166447-37194833	0	0.011918	0.521879	0.159091
						RP11-103J8.2	chr20:10996580-11006068	0	0.007129	0.549348	0.092975
						CTD-3118D11.2	chr8:86097139-86174848	0	0.00323	0.357832	0.016529
						HID1-AS1	chr17:74970359-74985341	0	0.006237	0.394851	0.072314
						RP11-102K13.5	chr13:113393503-113411831	0	0.00802	0.36671	0.02376
						CTD-2342N23.3	chr8:134713980-134768802	0	0.006683	0.410735	0.017562
						RP11-381K20.2	chr5:137813583-137893516	0	0.006572	0.363626	0.102273
						CTD-2021H9.3	chr12:71032747-71105261	0	0.006349	0.288688	0.055785
						RP3-400B16.1	chr6:4138009-4147948	0	0.004455	0.336355	0.046488
						RP11-375H19.2	chr1:166079947-166088633	0	0.001894	0.268249	0.045455
						AC020571.3	chr2:196259882-196263653	0	0.00646	0.31639	0.020661
						AC000403.4	chr13:76888623-76891786	0	0.004678	0.41903	0.01343
						RP11-70C1.3	chr3:42806488-42902709	0	0.003898	0.378348	0.076446
						LINC01122	chr2:58698551-60349667	0	0.000223	0.187647	0.010331
						AP000251.3	chr21:31555729-31626585	0	0.009579	0.428061	0.145661
						RP11-94C24.13	chr17:50457171-50477645	0	0.001002	0.399798	0.059917
						RP11-143K11.5	chr17:73178007-73187917	0	0.005346	0.416311	0.068182
						RP1-257I9.2	chr6:155320029-155394443	0	0.005012	0.348152	0.053719
						RP11-390E23.6	chr7:123746146-123811328	0	0.001782	0.275806	0.008264
						AC096579.13	chr2:88807077-88850280	0	0.00323	0.223334	0.009298
						RP11-2B6.2	chr9:94175707-94182299	0	0.004121	0.352813	0.069215
						RP4-811M8.1	chr20:51031065-51176296	0	0.002896	0.597712	0.002066
						RP11-526A4.1	chr4:149429915-149586374	0	0.008131	0.408089	0.152893
						RP11-1C8.4	chr8:103484516-103503656	0	0.007908	0.462384	0.018595
						RP11-543C4.1	chr14:99601781-99628780	0	0.006237	0.515956	0.172521
						RP11-44B19.1	chr5:148966697-148970980	0	0.005012	0.368437	0.092975
						RP11-6N17.3	chr17:47929663-47936242	0	0.002673	0.405842	0.063017
						RP11-620J15.3	chr12:57893419-57939634	0	0.002116	0.255897	0.05062
						RP11-384F7.2	chr3:117797897-118001508	0	0.000891	0.309657	0.041322
						RP11-840I19.3	chr14:65081272-65095030	0	0.006906	0.51277	0.166322
						RP11-466A19.1	chr17:32493158-32500014	0	0.002005	0.416788	0.065083
						AP001627.1	chr21:42733201-42742933	0	0.013032	0.425648	0.146694
						CCDC26	chr8:129485335-129580301	0	0.001114	0.370577	0.016529
						MBNL1-AS1	chr3:152268414-152296005	0	0.002896	0.2848	0.036157
						ITPKB-IT1	chr1:226655511-226665989	0	0.002228	0.281132	0.049587
						RP11-251M1.1	chr9:136635700-136675124	0	0.008799	0.311899	0.078512
						RP11-61I13.3	chr6:39881864-39891891	0	0.006683	0.262689	0.03719
						RP11-23I7.1	chr1:204663353-204667354	0	0.003898	0.299735	0.044421
						KB-1410C5.3	chr8:101284608-101294397	0	0.001002	0.35806	0.014463
						RP11-862G15.2	chr14:92888499-92918332	0	0.012475	0.533523	0.171488
						RP11-308N19.1	chr9:106277338-106435107	0	0.000223	0.354492	0.06095
						GS1-204I12.4	chr1:185630008-185718997	0	0.002005	0.285883	0.045455
						AC009264.1	chr7:136943552-137116086	0	0.000223	0.304999	0.007231
						AC004791.2	chr19:15726410-16192204	0	0.000446	0.28206	0.043388
						RP11-9N20.3	chr3:123163080-123889564	0	0.000223	0.289179	0.035124
						RP11-333B11.1	chr3:42262580-42391563	0	0.003119	0.377779	0.076446
						RP4-647C14.2	chr14:73243605-73246979	0	0.011027	0.520314	0.169421
						RP11-483E17.1	chr2:174484975-174546625	0	0.008242	0.350585	0.020661
						RP11-524N5.1	chr5:158320350-158410535	0	0.005792	0.363833	0.099174
						RP11-6O2.4	chr15:99127521-99133735	0	0.006237	0.436916	0.17562
						RP11-522B15.4	chr15:96396884-96403645	0	0.008242	0.435172	0.180785
						RP11-432I5.6	chr16:71636929-71673029	0	0.00401	0.34553	0.024793
						AC016995.3	chr2:38490519-38516577	0	0.002228	0.416137	0.008264
						RP11-855A2.5	chr17:67988368-68135836	0	0.001671	0.401534	0.054752
						CTD-2655K5.1	chr11:68117036-68154072	0	0.008242	0.363844	0.076446
						AC009950.2	chr2:230124915-230162446	0	0.013143	0.427376	0.025826
						RP11-203B7.2	chr4:146051749-146108732	0	0.010247	0.408441	0.150826
						RP1-37N7.1	chr17:18379812-18390113	0	0.013143	0.509894	0.279959
						RP5-1139B12.3	chr1:228271540-228347663	0	0.015482	0.2948	0.054752
						RP11-337C18.9	chr1:147173705-147177539	0	0.009022	0.331602	0.042355
						AC005753.1	chr5:141666519-141835062	0	0.003564	0.361808	0.094008
						RP11-6O2.3	chr15:99140824-99146309	0	0.006015	0.436916	0.17562
						RP3-400B16.4	chr6:4138009-4147948	0	0.004455	0.336355	0.046488
						RP11-575I8.1	chr9:27828908-27846231	0	0.002228	0.330859	0.065083
						CTA-941F9.9	chr22:45601574-45650021	0	0.014257	0.430809	0.176653
						RP11-556I14.2	chr4:104702092-104794774	0	0.002785	0.404306	0.145661
						RP11-30P6.6	chr6:85384469-85390391	0	0.005235	0.356929	0.06095
						RP11-74M11.2	chr4:11738156-11769939	0	0.008354	0.428157	0.157025
						AC007362.3	chr2:205760542-205766163	0	0.005124	0.3182	0.018595
						RP11-244O19.1	chr9:121814151-121818256	0	0.003007	0.33229	0.061983
						RP11-342A23.2	chr15:83892572-84029619	0	0.008131	0.428151	0.17562
						RP3-400B16.3	chr6:4160930-4343129	0	0.006683	0.341303	0.047521
						MLIP-AS1	chr6:54055809-54083911	0	0.004901	0.310988	0.034091
						CTC-297N7.9	chr17:10743523-10753056	0	0.011473	0.57082	0.293388
						SLC14A2-AS1	chr18:45448253-45470684	0	0.007129	0.605019	0.325413
						RP3-510L9.1	chr6:11200902-11234611	0	0.005235	0.360147	0.052686
						AD000864.6	chr19:35855331-36033380	0	0.00078	0.25716	0.033058
						LINC01268	chr6:113864388-113903677	0	0.010916	0.356876	0.067149
						RP4-758J24.5
						PTCHD1-AS
						RP4-755D9.1
						CH17-408M7.1
						LINC00482
						RP6-159A1.3
						LINC00892
						LINC00890
						LINC00891
						AC139099.4
						AC144831.3
						AC144831.1
						FGF13-AS1
						AC066593.1
						RP5-977B1.11
						RP11-402P6.9
						AC123886.2
						RP11-792D21.2
						CTD-3064H18.1
						RP11-305F18.1
						RP11-38P22.2
						RP11-145M9.4
						AC009133.14
						CTD-3064M3.3
						RP11-326F20.5
						RP11-348F1.3
						RP11-232D9.3
						LINC00528
						AC013394.2
						PHEX-AS1
						XX-C283C717.1
						RP11-348F1.2
						MED14-AS1
						RP5-1091N2.9
						RP11-733O18.1
						RP11-297M9.2
						LINC00632
						RP11-143K11.1
						RP11-4F5.2
						LINC01402
						RP5-1052I5.1
						RP1-278D1.2
						CH17-360D5.1
						RP11-48O20.4
						RP13-43E11.1
						RP5-1042I8.7
						RP11-439A17.10
						MIR3150B
						CTC-428G20.3
						RP5-875O13.1
						LINC00087
						RP11-125B21.2
