# Supplementary material for: Identification of dysregulated lncRNAs profiling and metastasis‐associated lncRNAs in colorectal cancer by genome‐wide analysis
Source: Cancer Med. 2017 Aug 31;6(10):2321–30. doi: 10.1002/cam4.1168 (PMC5633553; doi:10.1002/cam4.1168)
Supplement: Supplementary file 4 — Table S4. Survival associated lncRNAs. [file CAM4-6-2321-s004.xlsx]

## Sheet: Suvival analysis
Up	TCGA_COAD_rfs_coef	TCGA_COAD_rfs_p	TCGACOAD_rfs_chisq	TCGA_COAD_rfs_logrankp	TCGA_COAD_os_coef	TCGA_COAD_os_p	TCGA_COAD_os_chisq	TCGA_COAD_os_logrankp		Down	TCGA_COAD_rfs_coef	TCGA_COAD_rfs_p	TCGACOAD_rfs_chisq	TCGA_COAD_rfs_logrankp	TCGA_COAD_os_coef	TCGA_COAD_os_p	TCGA_COAD_os_chisq	TCGA_COAD_os_logrankp
H19	0.125192	0.0107618	10.1509	0.0014423	0.0939372	0.0259526	1.22377	0.268623		GRIK1-AS1	0.0444346	0.0826018	-1	1	0.00554668	0.799304	-1	1
C7orf69	0.00769224	0.751009	0.426884	0.513522	0.0159409	0.435361	-1	1		LINC00982	-0.0107035	0.79513	0.00943303	0.922628	0.0217479	0.559772	0.447812	0.503376
LINC00525	0.031815	0.482745	0.152528	0.696131	-3.57451e-05	0.999238	0.618315	0.431674		LINC00324	-0.00474067	0.972752	0.336785	0.561691	-0.0724296	0.543498	0.158761	0.6903
TPT1-AS1	0.0924275	0.467232	1.31102	0.25221	0.0602678	0.579102	3.26812	0.0706383		LINC01559	-0.0120482	0.883622	0.507725	0.476125	0.0724267	0.325966	0.736602	0.390752
MIR31HG	0.0192656	0.346202	2.27855	0.131174	0.0299883	0.0942287	3.45469	0.0630725		TP53TG1	0.267215	0.0792857	2.30973	0.128567	-0.0510669	0.642063	0.343115	0.558037
MIR4435-1HG	0.23178	0.23995	2.00463	0.156819	0.218631	0.194555	3.70085	0.0543846		B3GALT5-AS1	0.00554932	0.838205	0.00158043	0.968289	-0.00449984	0.843431	0.124769	0.723919
RP11-23P13.6	0.0183712	0.672315	0.506682	0.476579	-0.0216549	0.519273	0.0748012	0.78447		MIR22HG	-0.115379	0.421284	1.28459	0.257048	0.0443444	0.717361	0.0170439	0.896129
ZFAS1	-0.17405	0.24193	0.34535	0.556757	-0.203398	0.104948	1.75543	0.185196		TCL6	0.0350161	0.267301	3.36738	0.0664993	0.0328036	0.216371	0.0261872	0.871444
LINC01555	0.012566	0.715708	1.55628	0.212211	0.0280239	0.377758	3.6783	0.0551252		PP7080	-0.0355464	0.751964	0.434198	0.509936	-0.0507879	0.581732	1.15913	0.281646
RP11-381O7.3	0.0124527	0.711943	-1	1	-0.0290606	0.335182	-1	1		MUC2	0.015413	0.68207	0.218376	0.64028	-0.0308918	0.305392	0.798144	0.371649
C17orf77	-0.00494126	0.830445	0.0226302	0.880423	-0.011266	0.552974	0.0371868	0.847085		PDCD4-AS1	0.203622	0.276119	0.130963	0.717435	0.177792	0.26804	0.209885	0.646857
TSPEAR-AS2	0.0414939	0.376093	0.0621306	0.80316	0.0689983	0.103978	3.28088	0.0700914		RP11-542B15.1	0.0166553	0.540925	0.86647	0.351934	-0.00898704	0.694413	1.13577	0.286548
C9orf163	-0.0261547	0.784636	0.0839904	0.771961	0.0299521	0.720175	0.0197737	0.888171		SERTAD4-AS1	0.0362122	0.607005	0.0156168	0.900549	0.0387526	0.538286	1.36661	0.242396
SNHG17	0.132796	0.311877	0.916293	0.33845	0.0672691	0.555779	0.738496	0.390143		C1orf132	-0.00451943	0.9604	0.484459	0.48641	0.0246865	0.741799	1.3831	0.239574
NPSR1-AS1	-0.0280286	0.345863	1.38	0.2401	0.019507	0.47996	0.778381	0.377637		RP11-296O14.3	0.118132	0.240397	7.78227	0.00527615	0.0122306	0.847982	2.4135	0.120293
RP11-366L20.2	0.118129	0.0281728	3.99725	0.0455746	0.0560087	0.191069	3.60698	0.0575376		AC096670.3	0.015643	0.622627	0.0252238	0.873811	-0.0207701	0.414505	0.0777991	0.780302
AC004988.1	0.0513811	0.107812	2.07921	0.149317	-0.00728779	0.75729	0.91357	0.339169		MAMDC2-AS1	0.0786912	0.139027	0.761693	0.382799	0.0596676	0.169531	2.81353	0.0934727
FAM83H-AS1	-0.0396452	0.796509	0.574958	0.448296	0.125861	0.333056	1.27306	0.259194		RP11-693J15.5	-0.00887136	0.78712	0.0406241	0.840265	-0.0236954	0.393562	1.89397	0.168755
AC144450.2	0.00905923	0.710298	0.274811	0.600123	0.0245568	0.251918	2.65536	0.103201		RP11-503N18.1	0.0243541	0.539884	1.62717	0.202095	-0.0215358	0.484075	0.559132	0.45461
RP11-351J23.1	-0.0172767	0.77338	0.0579094	0.809831	-0.0220182	0.66113	0.177804	0.673268		XXyac-YM21GA2.7	0.0394615	0.134516	-1	1	0.0146489	0.529557	-1	1
LINC01270	0.0621124	0.501654	0.179984	0.671387	0.0746208	0.3232	0.404237	0.524909		LINC00955	0.0302277	0.200708	2.27195	0.131734	-0.00314618	0.876342	0.0885922	0.765975
RP11-465L10.10	-0.0198514	0.561828	0.131809	0.716564	0.0238474	0.488512	0.364738	0.545887		LY86-AS1	-0.0665706	0.0581954	-1	1	-0.0125347	0.65614	-1	1
ST8SIA6-AS1	-0.0219577	0.374687	3.01908	0.0822901	0.00589598	0.783564	0.197685	0.656596		RP11-285G1.9	-0.00922898	0.67222	0.0943834	0.758677	-0.0118721	0.525334	0.0248592	0.874718
AC021218.2	-0.0362297	0.684712	0.0244358	0.875781	-0.0815965	0.240739	1.2621	0.261253		RP1-283K11.3	-0.061645	0.29127	-1	1	-0.0212405	0.629449	-1	1
DUXAP8	0.115556	0.0236659	1.05262	0.304906	0.0661232	0.121358	2.59535	0.107178		AC003090.1	0.0280752	0.462172	0.478767	0.488981	-0.0056637	0.846988	0.117036	0.732272
FIRRE	0.0191936	0.647642	0.277001	0.598674	-0.0141084	0.658852	1.64183	0.200075		TINCR	-0.0257794	0.659511	0.929339	0.335035	0.0341971	0.527829	0.0643799	0.799703
AC007277.3	-0.00686482	0.819081	0.00501714	0.943532	-0.0213976	0.371083	0.180194	0.671207		CTA-929C8.7	0.00570046	0.819881	-1	1	0.00204615	0.923433	-1	1
RP11-474D1.3	0.0209524	0.458317	1.53023	0.216077	-0.0129217	0.52018	2.03426	0.153789		FAM95B1	-0.0139553	0.688394	-1	1	-0.02989	0.316047	-1	1
UCA1	-0.0548021	0.17184	2.33257	0.126693	0.00185708	0.961823	0.383196	0.535898		AC007403.3	-0.0517441	0.298453	-1	1	-0.0215512	0.561096	-1	1
CTD-3193O13.12	-0.00457676	0.918856	0.0587689	0.808452	-0.030374	0.383746	0.0988411	0.753225		LINC01014	-0.0131363	0.704803	-1	1	-0.00893123	0.752607	-1	1
VAC14-AS1	0.0230258	0.774242	0.186272	0.666037	-0.0436119	0.504665	3.01994	0.0822463		HAGLR	0.0588133	0.431307	1.33614	0.247717	0.0109584	0.862011	0.547704	0.459257
CDIPT-AS1	-0.0135018	0.586185	0.0128753	0.909659	-0.00204042	0.927037	0.0296691	0.863243		AC104699.1	0.0211779	0.355423	0.073986	0.785619	0.00746385	0.695928	0.63275	0.426348
MIR17HG	-0.0684251	0.451757	1.28737	0.256533	-0.0385798	0.614168	0.00412685	0.948779		VSTM2A-OT1	0.0363924	0.341281	-1	1	-0.0536868	0.212531	-1	1
LINC01356	0.0397013	0.562633	0.0976895	0.75462	0.120716	0.11738	0.5563	0.455755		LINC01133	-0.07627	0.414251	0.273071	0.601279	0.0921711	0.307433	0.214733	0.643083
AC112721.2	0.0472297	0.0474659	0.412865	0.520519	-0.00125725	0.946265	0.0199149	0.887775		RP1-148H17.1	0.029496	0.254368	-1	1	0.0265844	0.237758	-1	1
LINC01124	-0.046837	0.39502	0.373304	0.541209	-0.0212346	0.616048	0.077346	0.780927		RTCA-AS1	0.0362153	0.380048	0.281006	0.596043	-0.00728638	0.813	0.342932	0.558142
LINC00152	0.0362958	0.820543	1.825	0.176719	0.172609	0.20961	1.15815	0.28185		RP11-276H7.3	-0.00675558	0.86003	0.187614	0.66491	-0.0123351	0.715338	0.563249	0.452954
CLDN10-AS1	-0.00924535	0.671883	0.051361	0.820712	-0.0082873	0.653343	1.17977	0.277404		AC007182.6	-0.0195466	0.474614	0.221407	0.63797	0.024465	0.325445	0.614995	0.432913
RP11-417E7.1	0.0202413	0.583053	0.105534	0.745287	-0.0288653	0.263677	0.0464194	0.829415		LINC01266	0.0290526	0.322356	1.29067	0.255925	0.0281402	0.259097	1.89245	0.168926
AC092198.1	-0.0463521	0.109755	0.739473	0.38983	-0.0204882	0.44268	3.16945	0.0750276		PGM5-AS1	0.0333949	0.110341	-1	1	0.0175959	0.323816	-1	1
MIR503HG	0.141779	0.0593023	6.05276	0.0138846	0.0126083	0.830338	0.630324	0.427237		RP1-278O22.1	0.0250268	0.583827	0.000400391	0.984036	0.0294647	0.455338	0.182134	0.669545
LINC00114	-0.0269482	0.50465	0.794235	0.372823	-0.0443009	0.17634	2.08715	0.148543		RP1-35C21.1	0.00498872	0.818691	0.330631	0.565288	0.028275	0.142652	0.319826	0.571712
RP11-30O15.1	0.00510612	0.832015	0.344584	0.557195	0.0323999	0.132072	1.67351	0.195789		LINC00092	-0.00948451	0.793348	0.651528	0.419567	0.0102731	0.760254	1.004	0.316346
AC064834.1	0.00746572	0.764854	1.52102	0.217466	-0.0383955	0.0455569	4.0432	0.0443497		XXbac-B476C20.9	-0.276398	0.0646177	2.0985	0.147444	-0.205915	0.127626	1.36596	0.242507
INHBA-AS1	-0.00146284	0.965877	0.0944982	0.758535	0.0223053	0.477322	0.488684	0.484515		AC099754.1	0.0462928	0.493936	-1	1	-0.0627653	0.517472	-1	1
RP3-522D1.1	-0.0161192	0.679488	1.38218	0.239731	0.00728714	0.850348	0.0486039	0.825511		AC019330.1	0.00646027	0.762855	0.0313438	0.859476	-0.00490695	0.77854	0.0876913	0.767133
AP000697.6	0.0164857	0.485856	0.00157662	0.968327	0.0251678	0.241682	0.406256	0.523876		RP11-70C1.1	-0.0123403	0.608278	0.140008	0.708273	0.0190053	0.383099	0.577624	0.447245
LINC01272	0.144887	0.205292	2.19691	0.138288	0.0582577	0.552539	1.30111	0.254011		PGM5-AS1	-0.0146422	0.62649	-1	1	0.0144537	0.531819	-1	1
AC012363.4	0.0525322	0.036363	0.0864682	0.768716	0.0181133	0.337286	0.103821	0.747291		AP001627.1	-0.00226408	0.930412	0.0997072	0.752181	-0.00203445	0.92752	0.0868266	0.768251
LINC00393	-0.0215083	0.304051	-1	1	-0.00129191	0.940874	-1	1		LINC01389	0.0179114	0.743623	0.0269254	0.869661	-0.028094	0.468745	0.0437104	0.834393
CTD-2228K2.7	0.146257	0.0692535	0.969254	0.324866	0.0642247	0.323208	0.288169	0.591396		RP11-501J20.5	0.0200476	0.437781	-1	1	-0.00547346	0.8101	-1	1
AC073283.7	0.0142787	0.653663	0.227674	0.633254	0.0943289	0.0166151	3.13013	0.0768575		SATB2-AS1	0.0226466	0.685113	0.000439888	0.983267	-0.00234252	0.959262	0.000414022	0.983766
AC019100.3	-0.00859546	0.726323	0.00974623	0.921358	0.0213476	0.357758	0.0163186	0.898351		AC106869.2	-0.018864	0.399431	0.0450346	0.83194	0.0124662	0.527457	1.62344	0.202612
AL163953.2	0.0047925	0.890171	0.57888	0.446751	0.00637284	0.830145	1.38126	0.239886		RP11-276H19.1	0.0591346	0.0571308	5.97275	0.0145286	0.0442266	0.0933011	3.85803	0.0495085
PLAC4	-0.0377611	0.0986313	4.09152	0.0430989	-0.0159179	0.427498	1.12252	0.289377		RP11-348F1.2	0.000267051	0.993417	-1	1	0.0302279	0.23841	-1	1
AC018359.1	0.0143563	0.657517	0.475872	0.490298	-0.0501887	0.0243977	0.204199	0.651353		RP11-445F6.2	-0.0162492	0.58693	-1	1	0.00770071	0.750313	-1	1
RP11-776H12.1	-0.00639447	0.847421	0.0630177	0.801788	0.0239543	0.414085	2.83346	0.0923193		LINC00974	-0.0165063	0.527988	-1	1	-0.00727873	0.740619	-1	1
RP5-881L22.5	0.0438448	0.539717	0.704375	0.401317	-0.0293821	0.59098	0.0927151	0.760753		CTA-929C8.6	0.0175416	0.577494	-1	1	0.00949452	0.716968	-1	1
LMCD1-AS1	0.117152	0.136619	1.61844	0.20331	0.0145571	0.772237	2.19131	0.138792		KIAA0125	0.0197855	0.614896	0.0803045	0.776885	0.0130338	0.697932	1.97338	0.16009
AC079145.4	0.00857174	0.753201	0.575594	0.448045	0.0037862	0.869787	0.210407	0.646449		AC010890.1	0.000797255	0.973736	0.150021	0.698516	-0.00197082	0.923843	-1	1
RP11-492E3.2	0.0236288	0.708363	0.00448141	0.946627	-0.0416513	0.39559	0.527302	0.467743		C14orf132	0.148024	0.087594	7.13622	0.00755423	0.0441447	0.554772	0.173289	0.677205
LINC01132	0.0259874	0.809794	0.527141	0.467811	-0.132301	0.0337959	1.40029	0.236675		AC079779.7	-0.04923	0.501449	-1	1	-0.00189921	0.970916	-1	1
RP11-191N8.2	0.0356904	0.0823754	5.29276	0.0214142	0.0372682	0.0341492	4.55489	0.0328249		RP11-191G24.1	-0.0114387	0.870866	0.0249358	0.874527	-0.0240406	0.666666	0.0211651	0.88433
MFI2-AS1	0.25057	0.0738404	7.11364	0.00764998	0.137469	0.229604	0.653965	0.418699		HORMAD2-AS1	0.0119788	0.649578	0.350219	0.553989	0.019353	0.384775	-1	1
AC113617.1	0.0126788	0.575285	-1	1	-0.0236919	0.24192	-1	1		RP11-570H19.2	0.00256891	0.949579	-1	1	0.0170238	0.576873	-1	1
RP11-400N13.2	0.0089216	0.645161	0.750342	0.386368	0.0569661	0.00137988	6.36762	0.0116221		SMIM2-AS1	-0.0349951	0.649603	0.24762	0.618756	-0.0785386	0.146288	0.159766	0.689372
RP11-170M17.1	-0.0117408	0.612312	0.82183	0.364646	0.00224711	0.910715	2.25968	0.132782		TP73-AS1	0.154577	0.148218	6.71343	0.00956893	0.104007	0.25777	1.16993	0.279416
RP11-568A7.2	-0.00431526	0.832007	0.00699606	0.933341	-0.00394355	0.817513	0.977442	0.322831		LINC01268	0.000791513	0.988667	0.104802	0.746141	0.0786502	0.257711	0.586984	0.443588
LINC00659	-0.0159222	0.726648	0.217272	0.641127	-0.0160684	0.68097	0.0529164	0.818064		FLJ38122	0.0363005	0.245453	2.03135	0.154084	0.00380116	0.880899	0.069052	0.792722
RP5-884M6.1	-0.0298928	0.544533	0.161132	0.688117	-0.0162333	0.700206	0.350704	0.553715		RP11-239H6.2	-0.0146846	0.539888	-1	1	0.00888467	0.648126	-1	1
LINC00858	0.0537803	0.0918816	0.0343918	0.852876	0.0406749	0.118816	1.67236	0.195943		RP11-102C16.3	0.0150147	0.592719	0.10543	0.745409	0.0351845	0.199279	0.165586	0.684065
AC007879.7	0.0613444	0.0636324	3.80629	0.0510603	0.057644	0.0427888	3.5702	0.0588253		TARID	-0.0124777	0.746064	0.529886	0.466655	-0.0143023	0.669366	0.229301	0.632042
LINC01315	0.0736388	0.488672	0.0754683	0.783535	-0.0809778	0.236728	0.00036577	0.984741		RP11-350G8.5	0.0419057	0.167	0.47413	0.491093	0.0113751	0.643308	0.195672	0.658238
TFAP2A-AS1	-0.0269662	0.443569	1.67936	0.19501	-0.0289785	0.322899	0.304379	0.58115		AC074363.1	-0.020242	0.347641	-1	1	-0.0243145	0.185757	-1	1
RP11-278H7.4	-0.00602494	0.835867	1.2167	0.270009	-0.0411194	0.0550945	3.56306	0.0590788		ITPKB-IT1	0.00440822	0.866752	-1	1	0.0145757	0.504384	-1	1
AC007128.1	0.00625901	0.907102	0.314093	0.575179	0.0430854	0.383381	4.62227	0.0315595		LINC01013	0.0138228	0.654979	1.31792	0.250965	0.0242217	0.375633	1.09388	0.295613
TRPM2-AS	0.0117685	0.783922	0.336788	0.561689	-0.016802	0.621171	0.0144134	0.904439		THRB-AS1	0.0160616	0.627658	0.332375	0.564264	-0.0445818	0.0898483	2.01592	0.155657
RP1-276N6.2	0.0144692	0.537868	0.105564	0.745252	-0.0227556	0.188251	3.46259	0.0627721		RP11-336A10.4	-0.0315496	0.315853	-1	1	0.0382783	0.0855995	-1	1
FEZF1-AS1	0.00733789	0.799036	0.292058	0.588905	0.00853623	0.735729	0.22642	0.634191		AC020571.3	0.0307996	0.459484	0.143285	0.705037	-0.0277842	0.347301	0.120348	0.728657
DSCR9	0.0346799	0.410282	0.212072	0.645148	-0.00830231	0.787911	3.49387	0.0615964		CCDC26	0.0120761	0.694164	-1	1	-0.0735245	0.0283793	-1	1
RP11-359G22.2	-0.0050865	0.858124	0.347903	0.555302	3.08312e-05	0.999003	0.0762825	0.7824		LINC00582	0.0185055	0.415721	0.313369	0.57562	0.0267821	0.178324	0.194903	0.658867
PROX1-AS1	0.0596897	0.404403	0.179013	0.672223	0.0282315	0.61792	0.456788	0.499129		RP11-227H15.4	-0.0556059	0.0712498	0.0477707	0.826989	-0.04007	0.148589	0.492003	0.483035
AP000695.6	0.0982016	0.067639	5.22824	0.022223	0.00195719	0.949359	2.5266	0.111942		XXbac-BPG13B8.10	0.0550918	0.0157224	-1	1	0.0183908	0.345696	-1	1
AC108463.1	0.0107917	0.676187	0.124207	0.724516	0.01324	0.560875	2.0642	0.150794		RP11-117D22.2	0.0423101	0.0742883	-1	1	0.00604677	0.771594	-1	1
LINC01183	-0.0282135	0.611932	0.440723	0.506774	0.00157522	0.978325	1.65814	0.197855		AC092667.2	0.015096	0.646909	-1	1	0.00701762	0.806768	-1	1
RP11-54O7.1	-0.000428966	0.987987	0.156035	0.692833	0.0278831	0.272073	0.679896	0.409622		AC007403.2	0.0526224	0.0706196	-1	1	-0.00189788	0.946096	-1	1
AC093850.2	0.0210176	0.446339	4.33507	0.0373349	0.0124745	0.595237	1.89171	0.169009		AC104024.1	0.0100377	0.707022	0.363461	0.54659	0.00279284	0.901551	0.570657	0.449998
AC007099.1	-0.00738883	0.829164	0.0490502	0.824724	-0.0524079	0.0223006	1.78866	0.181089		AC006007.1	0.029828	0.497481	-1	1	0.00697017	0.864132	-1	1
AC005592.2	0.155093	0.141257	1.40758	0.235459	-0.00481478	0.941424	0.29563	0.586635		AC007349.7	-0.0149699	0.684548	-1	1	0.0115603	0.68385	-1	1
AC023672.2	0.00284791	0.885339	0.103651	0.747492	0.020471	0.2351	0.421438	0.51622		RP3-525N10.2	0.0350035	0.210157	-1	1	0.0171293	0.474068	-1	1
RP11-436K8.1	-0.0387547	0.208139	0.811509	0.367675	-0.0350677	0.162311	0.00324767	0.954554		RP5-965F6.2	0.0119003	0.593219	0.268643	0.604244	0.0173211	0.36334	0.341436	0.559001
WASIR2	0.0455469	0.106037	0.0327158	0.856466	0.0393122	0.098628	1.23031	0.267347		LINC00704	-0.0186416	0.567963	0.00125216	0.971772	-0.0185364	0.500797	0.747217	0.387359
AC007285.7	0.00557792	0.830453	1.92095	0.165752	0.00679367	0.76176	3.23912	0.0718993		LINC00689	-0.00670322	0.846131	0.00654231	0.935534	-0.0262876	0.350055	1.04814	0.305936
RP5-1158E12.3	0.0138679	0.708916	1.3207	0.250467	-0.0194211	0.473343	0.182305	0.6694		RP1-251M9.2	-0.0339429	0.731966	-1	1	-0.0542611	0.587062	-1	1
RP11-227H15.5	0.0474694	0.171309	0.478804	0.488965	0.0133477	0.605844	0.354505	0.551574		RP11-553A21.3	0.0192889	0.460151	0.955018	0.328445	0.00935698	0.674352	0.650822	0.419819
AC016735.2	-0.0239614	0.370307	1.55355	0.212612	-0.00737517	0.764347	0.0578383	0.809946		RP11-203F10.5	0.0102429	0.648548	0.0412064	0.83914	0.009125	0.635439	0.237402	0.626089
RP5-1120P11.3	0.0389665	0.144586	2.94291	0.0862552	-0.00356545	0.868106	1.206	0.272126		AF064860.7	-0.00179906	0.94222	0.164399	0.685138	0.0209155	0.328718	2.92978	0.0869595
LEF1-AS1	0.224638	0.0239478	4.53367	0.0332342	0.0316654	0.567593	4.47659	0.0343622		AC092652.1	-0.0136951	0.652974	-1	1	-0.0258084	0.352062	-1	1
RP11-573D15.2	0.0347725	0.259103	0.54218	0.461531	0.0348725	0.1778	4.88553	0.0270828		PGM5P4-AS1	0.045194	0.108598	-1	1	0.030722	0.208468	-1	1
CTD-3184A7.4	0.0572466	0.632731	0.0700163	0.791313	0.0895479	0.392589	0.901221	0.342454		GNG12-AS1	-0.102161	0.0903239	1.78523	0.181508	0.0215324	0.793517	0.863734	0.352696
RP11-132A1.4	-0.101399	0.0788217	3.11091	0.0777695	-0.0463408	0.367571	0.505027	0.4773		AP001058.3	0.0293866	0.19717	-1	1	0.0164274	0.395381	-1	1
RP5-1011O1.2	0.0476124	0.0718216	0.427337	0.513298	0.0332199	0.126452	0.240299	0.623991		RP5-1185I7.1	-0.0386362	0.219383	4.26994	0.0387923	-0.0170468	0.569566	0.0428723	0.835966
AC104088.1	-0.00132754	0.978271	0.245636	0.620165	-0.0208055	0.601208	0.98955	0.319852		AF127936.3	0.0415767	0.132503	1.80148	0.179534	0.0335887	0.151177	0.80957	0.368247
RP11-400N13.3	0.0741045	0.0441989	2.3411	0.126001	-0.00904667	0.695191	0.0838897	0.772094		CYP1B1-AS1	-0.063114	0.214431	0.351888	0.553046	0.0427734	0.467866	0.333401	0.563663
SLCO4A1-AS1	0.095533	0.146141	2.32805	0.127061	0.0679643	0.212469	1.70128	0.192121		LINC00892	-0.0434923	0.203205	0.484744	0.486281	0.026512	0.491033	0.774015	0.378978
PTGES2-AS1	0.0656587	0.451403	0.189579	0.663267	0.0214519	0.745212	0.0982537	0.753935		AP000472.2	0.0229086	0.328589	-1	1	0.0230871	0.24634	-1	1
SNHG15	0.053988	0.776827	0.0517165	0.820103	0.103395	0.523378	0.847656	0.357216		RP1-12G14.7	0.0277353	0.646429	3.78208	0.0518043	-0.00748563	0.872963	0.809108	0.368384
SNHG7	0.0388453	0.787456	0.000844069	0.976822	0.208044	0.0985051	1.38902	0.238571		RP5-875O13.1	0.000103712	0.996889	0.0584273	0.808999	-0.0158378	0.481111	0.852366	0.355884
RP5-908M14.5	-0.00359886	0.925628	0.410492	0.52172	-0.0342521	0.212501	0.191804	0.661419		B4GALT1-AS1	-0.0800005	0.481346	0.102779	0.74852	-0.118663	0.0816386	0.513876	0.473466
LINC01271	0.0319926	0.353479	1.52619	0.216685	0.0230614	0.395818	0.168616	0.681344		RP5-905G11.3	-0.0287379	0.184489	2.34422	0.125748	-0.0135579	0.459149	0.00590418	0.938752
LINC00460	0.0537219	0.258192	0.177924	0.673163	0.0229986	0.534835	0.00818433	0.927916		AC004947.2	0.0389488	0.150879	1.7008	0.192183	0.0523912	0.0246598	1.81181	0.178291
RP11-547D24.1	0.0388226	0.411956	0.0508832	0.821534	0.0262371	0.500806	0.367392	0.544429		AC026202.3	-0.000851679	0.977246	0.0249789	0.87442	-0.000744909	0.977379	0.996339	0.318198
GAS6-AS1	0.0851851	0.245631	1.14851	0.283862	0.0382212	0.539497	1.46161	0.226673		RP11-30P6.6	-0.0699929	0.446783	0.455859	0.499566	-0.0429766	0.577102	0.451939	0.501416
AP000695.4	0.0486742	0.339392	1.09297	0.295815	-0.0350154	0.246775	1.43289	0.231293		RP5-887A10.1	-0.0144777	0.503324	0.0802902	0.776905	-0.00383997	0.836864	0.0497691	0.823465
AL133493.2	0.0740067	0.126459	1.73763	0.187439	0.0589156	0.145364	1.98246	0.159131		MAGI2-AS3	0.123916	0.159445	5.57441	0.0182248	0.0435901	0.5631	0.588448	0.44302
AC007405.4	0.0237226	0.624591	0.317419	0.573163	0.00934722	0.813897	0.000950752	0.975402		XXyac-YM21GA2.4	0.00356093	0.865992	-1	1	0.0187221	0.291442	-1	1
RP11-1275H24.1	0.196981	0.131012	4.40657	0.0358008	0.19786	0.0855253	3.69285	0.0546463		AC104820.2	-0.0142022	0.607607	0.0148953	0.902862	-0.0429393	0.0640941	1.16996	0.27941
FOXP4-AS1	0.10432	0.357175	0.119742	0.729315	-0.000561191	0.995107	0.203477	0.651929		RP3-400B16.1	0.012264	0.736449	0.256074	0.61283	0.0154799	0.618272	0.519058	0.471244
RP3-322G13.7	0.0422748	0.187589	0.00631294	0.936672	0.0183746	0.464717	0.435615	0.509246		DPP10-AS1	-0.00724452	0.699544	0.0690269	0.792759	0.0101613	0.520438	0.0851376	0.770452
AL162759.1	-1.02936e-05	0.999626	0.151802	0.69682	0.00546746	0.773346	0.355184	0.551193		ZRANB2-AS1	-0.0259769	0.308769	4.22116	0.0399228	-0.0264677	0.224134	2.8217	0.0929977
AC137723.5	-0.0188896	0.399452	0.23149	0.630421	-0.00732851	0.698508	0.154726	0.694059		ID2-AS1	-0.0445193	0.506242	1.84173	0.174749	0.00846264	0.894173	0.00784721	0.929412
AC004593.3	0.032264	0.256874	0.32339	0.569577	-0.00240603	0.91059	0.694606	0.404602		RP1-60O19.1	-0.0356024	0.386167	0.167894	0.68199	-0.0692926	0.0277591	3.22151	0.0726764
LINC00941	-0.0465337	0.142221	0.438832	0.507687	0.0387964	0.215029	0.694429	0.404662		CTA-150C2.13	-0.00726915	0.746507	0.0265849	0.87048	-0.00707927	0.71135	0.186291	0.666022
EGOT	0.0269009	0.340258	0.756726	0.384355	0.017163	0.465361	0.301652	0.582849		SMIM2-IT1	0.0136988	0.559426	-1	1	-0.00821247	0.691435	-1	1
ELFN1-AS1	0.0886523	0.238394	0.734374	0.391469	0.123916	0.0728225	5.14537	0.0233084		RP11-70C1.3	0.0325023	0.285015	-1	1	-0.0134039	0.634252	-1	1
AC009262.2	0.0083195	0.704446	0.262883	0.608146	0.014235	0.442097	-1	1		LINC01055	-0.00436531	0.868198	0.0896143	0.764668	-0.0273586	0.21043	0.885229	0.346774
RP11-126L15.4	0.0784999	0.384127	0.774161	0.378933	0.0357465	0.613324	0.00738076	0.931537		RP11-91K11.2	0.00228893	0.916445	0.00240029	0.960925	0.0203649	0.299825	1.8895	0.169258
RP11-59D5__B.2	0.0166947	0.7084	0.00502253	0.943501	-0.00636632	0.845311	0.48161	0.487694		RP11-63P12.7	-0.0190476	0.360692	0.167872	0.68201	-0.0159979	0.3635	0.119449	0.729632
RP11-346D19.1	0.0211704	0.415796	0.656907	0.417654	0.00150077	0.941258	0.836011	0.36054		LINC00402	0.00389617	0.887562	0.0446459	0.832656	-0.0164684	0.471105	0.599374	0.438817
AC123023.1	0.0399121	0.256483	3.46489	0.0626848	-0.0142948	0.534268	0.342785	0.558226		LINC00494	0.0132499	0.647081	0.00491066	0.944133	0.0384802	0.136368	0.0125423	0.910829
AC002331.1	-0.0364022	0.0845594	5.62204	0.017736	-0.000265284	0.989292	3.31088	0.0688227		RP11-733O18.1	-0.0305272	0.197332	0.120819	0.728148	0.0109874	0.608924	0.322844	0.569904
LINC00896	-0.0509276	0.420829	0.495904	0.481305	-0.016705	0.779872	1.11733	0.290495		TRHDE-AS1	0.000154738	0.996126	-1	1	-0.0191838	0.4898	-1	1
AP001631.9	0.0395371	0.129327	2.02946	0.154276	-0.0121151	0.516489	0.0955618	0.757222		RP11-795J1.1	0.0270643	0.525884	-1	1	0.0131691	0.719376	-1	1
LINC01186	-0.00353508	0.932751	0.0460371	0.830108	-0.00246407	0.947853	2.77683	0.0956372		RP11-162J8.3	0.00404607	0.838684	-1	1	-0.00459283	0.787126	-1	1
RP11-96L14.7	-0.00854289	0.843804	0.5567	0.455593	-0.00342592	0.926467	0.393947	0.530232		LINC01474	0.00653937	0.774973	0.0872178	0.767744	0.00432457	0.824429	-1	1
AC007750.5	0.0537434	0.166257	1.2414	0.265201	0.0258456	0.41915	2.27993	0.131058		RP4-651E10.4	-0.0129826	0.580367	1.11022	0.292034	-0.0454449	0.0153806	1.67572	0.195494
DLEU7-AS1	-0.0150621	0.643231	0.204668	0.650979	-0.00917098	0.743831	0.554313	0.456561		AC005550.3	0.0144985	0.778262	0.505308	0.477177	0.000446306	0.99163	0.400739	0.526708
RP11-462G2.1	-0.02199	0.348767	2.99249	0.0836516	-0.00158594	0.941801	0.615501	0.432724		HAND2-AS1	0.111409	0.0186445	7.92077	0.00488705	0.0481791	0.180161	3.22277	0.0726207
RP5-1120P11.1	0.0538395	0.593246	1.18094	0.277165	0.0451504	0.595529	0.0898806	0.764329		AC128709.2	-0.0270958	0.288437	-1	1	-0.000142173	0.994595	-1	1
RP11-435O5.2	0.0679572	0.608261	0.0160579	0.899162	0.204574	0.138719	5.1932	0.0226754		AC007392.4	0.0356138	0.172418	-1	1	-0.0194163	0.441745	-1	1
KCNMB2-AS1	0.0521632	0.07935	0.688328	0.406734	0.00295748	0.886497	0.418576	0.517648		CECR7	0.0977705	0.0197997	4.52499	0.0334032	0.0067228	0.822552	1.32054	0.250495
RP11-815M8.1	0.058691	0.0546519	5.51103	0.0188969	0.0533385	0.0371659	11.5493	0.000677733		RP11-325F22.2	0.034664	0.446909	0.123765	0.724987	0.0143718	0.688943	0.159894	0.689254
SPATA3-AS1	-0.0801509	0.100936	0.687023	0.407179	-0.0369187	0.456324	0.26361	0.607651		AC007386.2	0.00306182	0.91718	-1	1	0.00519041	0.836524	-1	1
MLK7-AS1	0.0103351	0.840938	3.37421	0.0662242	-0.0213714	0.635962	0.000803948	0.97738		RP11-472N13.3	0.00476304	0.832393	1.1179	0.290371	-0.00694445	0.711892	1.2878	0.256455
RP11-431J24.2	0.0443406	0.1421	3.81639	0.0507534	0.00938503	0.694455	0.47443	0.490956		RP11-400K9.4	0.0526153	0.383661	1.89145	0.169038	-0.019822	0.616592	0.053438	0.817185
BX470102.3	0.103884	0.295155	0.0955647	0.757218	0.16436	0.0557359	2.09593	0.147692		LINC01352	0.0174242	0.482172	0.680837	0.409299	0.0152089	0.470909	0.143412	0.704913
AC007405.6	0.00939005	0.917044	1.03222	0.309638	-0.0234565	0.734588	0.150306	0.698243		RP11-646E18.2	-0.0253882	0.367081	-1	1	-0.0268716	0.271708	-1	1
TM4SF1-AS1	0.00374087	0.925673	0.0733743	0.786486	-0.00022219	0.994636	1.81869	0.177469		RP11-747D18.1	-0.00839467	0.715828	0.175886	0.674933	0.0120675	0.544224	1.06292	0.30255
RP11-174O3.3	-0.00247713	0.915947	0.335517	0.562428	-0.0023021	0.90873	0.47982	0.488504		RP11-379K17.4	-0.0141046	0.678658	0.00828877	0.927459	-0.0226453	0.431587	0.596539	0.439902
RP11-155G14.6	-0.0173429	0.536529	0.048704	0.825334	-0.00258937	0.921141	0.130565	0.717847		AC096579.13	0.00877787	0.700746	0.256671	0.612417	0.0159344	0.420743	0.22059	0.638591
RP11-734K21.2	-0.00679653	0.772706	3.77075	0.0521562	0.0116167	0.585554	1.40197	0.236394		RP11-430C7.5	0.0449629	0.29082	0.335281	0.562566	0.0122456	0.716412	1.20879	0.271571
RP13-463N16.6	0.0335172	0.368233	0.0050739	0.943214	0.0146886	0.629909	0.634458	0.425725		RP11-146D12.2	0.0120787	0.650106	0.000843036	0.976837	0.0190544	0.403243	0.106012	0.744731
MNX1-AS1	0.325112	0.020984	0.720782	0.395887	0.106438	0.334499	0.000255428	0.987249		CDKN2B-AS1	-0.0398449	0.330334	1.03617	0.308714	-0.0335118	0.365207	0.249905	0.617142
GATA2-AS1	0.0772967	0.258993	0.144648	0.703703	0.0296779	0.598608	0.37525	0.540156		RP11-430C7.4	0.0171601	0.450356	1.78926	0.181016	0.00383014	0.842457	0.241969	0.622788
LINC00698	-0.0335472	0.2173	2.30446	0.129003	-0.00694053	0.775558	0.445438	0.504509		AC093627.10	0.0682459	0.316642	0.827236	0.363073	0.0435323	0.45415	0.473512	0.491376
CTD-3064M3.4	0.0287201	0.333042	1.98308	0.159066	-0.0482339	0.020481	0.251322	0.616146		SUCLG2-AS1	0.0586701	0.450156	0.550642	0.458056	-0.00777484	0.884372	0.116769	0.732566
ARNTL2-AS1	0.0137843	0.556475	1.20324	0.272674	0.00253138	0.898754	0.000859513	0.976611		ADAMTS9-AS2	-0.0445102	0.212127	1.58328	0.208289	-0.0205279	0.506703	0.298975	0.584526
RP11-277P12.20	-0.0147496	0.795661	0.147579	0.70086	-0.0915457	0.0281649	3.05101	0.0806868		LINC00996	-0.0936554	0.031445	0.00849643	0.926558	-0.0487143	0.257287	0.00421406	0.948241
CRNDE	0.0652374	0.430663	0.00242382	0.960734	0.0327411	0.626656	0.641595	0.423134		RP11-202A13.1	0.00108063	0.961623	-1	1	-0.0133963	0.488432	-1	1
CASC8	0.0318317	0.693122	1.20559	0.272207	0.0353641	0.585839	3.78574	0.051691		AL122127.25	0.0290534	0.18227	-1	1	0.0203747	0.274107	-1	1
PRR7-AS1	0.0572144	0.5912	0.585462	0.444179	0.0367705	0.656983	0.0119161	0.913075		LIFR-AS1	0.0433689	0.253264	1.58798	0.207615	-0.0145857	0.61938	0.000268682	0.986922
RP11-57A19.2	-0.00722182	0.874513	0.754778	0.384968	0.00376122	0.924021	0.6978	0.403524		RP11-320N21.1	-0.0203988	0.514687	1.19597	0.274129	-0.0136542	0.622357	0.101397	0.75016
LINC00920	0.0799458	0.280246	0.102478	0.748876	-0.0310938	0.526765	1.07444	0.299944		RP11-279F6.1	0.0133405	0.77533	0.016564	0.897594	-0.0574584	0.0849891	0.484414	0.48643
PDX1-AS1	0.0112802	0.772462	0.220407	0.63873	-0.0039114	0.900906	0.0493314	0.824231		PCED1B-AS1	0.0238219	0.819436	0.63641	0.425014	0.0361972	0.687545	0.00183477	0.965834
CCAT1	0.00322916	0.973249	0.243775	0.621493	0.0182143	0.821881	0.235994	0.627114		RP3-510L9.1	-0.0307523	0.194714	0.419119	0.517377	-0.00824483	0.681648	0.211226	0.645808
LUCAT1	0.0706858	0.149969	0.0486359	0.825454	-0.0206177	0.551143	0.764991	0.381771		RP11-148L24.1	0.0301165	0.27966	-1	1	0.0207598	0.386861	-1	1
CTD-2256P15.1	0.0600584	0.0590177	2.68278	0.101438	0.013271	0.576002	0.803742	0.369977		MEF2C-AS1	0.0224858	0.491574	0.361151	0.547868	0.0348481	0.22904	1.23191	0.267037
LINC01234	-0.00739539	0.782404	0.000260778	0.987116	0.0249574	0.30372	2.63312	0.104656		RP11-768B22.2	-0.0303654	0.231386	0.118312	0.730872	-0.00323442	0.881804	0.0384672	0.844508
RP11-310P5.1	0.0152965	0.541681	0.932023	0.334338	0.0108763	0.60341	0.424839	0.514532		RP11-844P9.2	0.00674376	0.871688	0.166321	0.683402	-0.0155103	0.654824	0.566593	0.451616
PVT1	-0.0301508	0.843897	0.634785	0.425605	0.0147121	0.90959	1.66353	0.197127		LINC00992	-0.0193342	0.582523	0.0385747	0.844294	0.0168174	0.626189	0.727815	0.393592
RP11-454P21.1	0.00645783	0.782183	0.489901	0.483972	-0.0238113	0.204186	0.618187	0.431722		C5orf66-AS1	0.00498191	0.876348	1.59808	0.206176	0.0266915	0.375982	0.174204	0.676402
AC142293.3	-0.0140549	0.489929	0.224659	0.635513	-0.0117883	0.496633	0.259497	0.610466		AC051649.12	-0.0343546	0.496631	-1	1	-0.0248088	0.510357	-1	1
SLC7A11-AS1	0.02196	0.539406	0.532719	0.465466	0.0232015	0.452987	0.148372	0.700096		RP11-290F5.1	-0.0866674	0.159476	3.84202	0.0499833	0.0129952	0.844065	0.00611626	0.937664
CTC-529P8.1	0.00774896	0.822587	3.67218	0.0553278	-0.031116	0.238268	0.415703	0.519089		CTB-118N6.2	0.00111424	0.959762	0.115615	0.73384	0.0015473	0.934116	0.0201799	0.887036
RP11-47I22.2	-0.00136545	0.967542	0.14666	0.701747	0.00108069	0.971893	0.112035	0.737839		LINC01016	0.00422638	0.885753	0.418242	0.517816	0.00156207	0.94997	0.26108	0.609379
LINC01511	-0.00346435	0.883345	0.240678	0.623717	0.0125212	0.546054	0.194026	0.659587		RP13-497K6.1	-0.0268655	0.206057	1.32631	0.249463	0.00712403	0.68347	-1	1
RP11-253E3.3	-0.0188421	0.90473	1.36029	0.243487	0.00478864	0.972535	0.823709	0.364098		RP11-281P23.2	-0.0235274	0.39799	0.737132	0.390581	-0.0252476	0.289062	1.51194	0.218844
RP4-785G19.5	0.00966761	0.85166	1.20599	0.272128	-0.0232193	0.540399	0.130251	0.718172		MIR143HG	0.0543873	0.35905	2.34835	0.125415	0.0325122	0.544449	2.91236	0.0879032
RP11-138J23.1	0.0314011	0.262165	0.669127	0.413356	0.00771347	0.730091	0.419794	0.51704		RP11-415C15.2	0.0293269	0.361909	-1	1	-0.00147929	0.959441	-1	1
RP11-506H20.1	-0.0487901	0.209124	3.2494	0.0714496	0.0133601	0.794965	0.722416	0.395353		CTD-3179P9.1	0.032813	0.251937	-1	1	0.0137853	0.581351	-1	1
RP11-150O12.1	0.028725	0.772868	0.53123	0.46609	-0.0206596	0.803283	0.841323	0.359019		RP11-1101H11.1	0.0143264	0.57162	-1	1	0.00111502	0.96022	-1	1
RP11-443C10.1	0.0862663	0.00976107	1.55025	0.213098	0.0164503	0.468629	0.190086	0.662845		BFSP2-AS1	-0.000819631	0.97488	-1	1	0.00185368	0.932153	-1	1
RP11-10J21.4	0.0209121	0.57174	3.66642	0.0555192	0.0600557	0.127084	1.53613	0.215195		RP11-677M14.3	0.0231211	0.818501	0.142268	0.706037	0.177682	0.0846601	3.74241	0.0530478
RP1-170O19.17	0.00592365	0.797769	0.0151063	0.90218	0.0261039	0.21497	1.96927	0.160525		RP11-380P13.1	0.00317813	0.892365	-1	1	0.00339324	0.864045	-1	1
EVX1-AS	0.0130045	0.622594	0.167477	0.682364	0.0125612	0.574216	0.532371	0.465612		RP11-342A1.1	0.025404	0.333998	-1	1	0.0170252	0.457679	-1	1
RP11-150O12.6	0.00601499	0.937234	0.154058	0.694687	-0.0791986	0.130401	2.73106	0.0984138		RP11-789C1.1	0.0363117	0.208776	2.65649	0.103128	0.00615929	0.770462	1.66009	0.197591
CTB-43E15.2	-0.00373034	0.875858	0.096812	0.755689	0.0169151	0.427586	0.00962173	0.92186		CTC-255N20.1	0.00301412	0.912315	-1	1	0.00444967	0.848629	-1	1
PCAT1	-0.048113	0.2586	1.33901	0.247208	-0.00563782	0.887889	0.0707446	0.790256		RP11-448G15.1	-0.00945095	0.675668	0.621304	0.430563	-0.0180843	0.345266	0.0625523	0.802506
RP11-875O11.3	0.192113	0.0273865	2.19066	0.138849	-0.00421364	0.917267	0.195462	0.658409		RP11-440I14.2	-0.0208905	0.432613	1.7558	0.185149	-0.0214186	0.350019	2.72339	0.0988881
LINC01484	0.030193	0.459456	3.55087	0.0595142	0.0382131	0.291154	0.220369	0.638759		RP11-704M14.1	-0.0304796	0.308037	-1	1	-0.0210929	0.399831	-1	1
RP11-527N22.2	-0.00506449	0.873309	1.71213	0.190709	-0.000190248	0.99454	0.262768	0.608225		LINC01336	-0.0322228	0.159867	3.27791	0.0702185	0.00678646	0.732805	0.0448179	0.832339
RP11-546K22.1	-0.00765663	0.79054	0.291313	0.58938	-0.0155101	0.492452	0.146921	0.701495		CTD-2023N9.1	0.022311	0.522128	-1	1	-0.0411891	0.242697	-1	1
CASC21	-0.0199647	0.584847	1.29518	0.255095	-0.0302222	0.319288	1.45159	0.228273		RP11-357D18.1	-0.0360968	0.326045	-1	1	-0.015424	0.606067	-1	1
RBPMS-AS1	0.0240044	0.665623	0.381986	0.536542	-0.0183978	0.650272	1.63495	0.201019		RP11-526F3.1	-0.0687897	0.178622	-1	1	-0.0517101	0.210727	-1	1
RP11-150O12.5	0.0324375	0.295015	0.29077	0.589728	0.0217444	0.392499	0.542336	0.461466		CTD-2089N3.2	0.0263554	0.35965	-1	1	0.0343473	0.149157	-1	1
RP11-53M11.3	0.0134753	0.61836	0.0274406	0.868431	-0.000848963	0.969101	0.0148209	0.903104		RP11-440I14.3	-0.0679852	0.0231396	2.1688	0.140836	-0.0358621	0.198156	0.231566	0.630365
CASC19	-0.0438286	0.603326	0.0283122	0.866377	0.0130667	0.855473	0.341035	0.559232		RP11-232L2.2	0.0141133	0.569457	-1	1	-0.0140282	0.542996	-1	1
LINC01485	0.0328756	0.292969	2.08632	0.148623	-0.0484826	0.0181612	2.0632	0.150893		RP1-117B12.4	-0.0183359	0.46435	1.83699	0.175304	-0.00265951	0.905728	0.893017	0.344661
RP11-150O12.3	-0.0317005	0.694964	1.12581	0.288671	-0.065896	0.309937	4.70068	0.0301506		KB-1410C5.3	0.0324693	0.331184	-1	1	-0.0178617	0.595551	-1	1
RHPN1-AS1	0.0400666	0.651445	0.937932	0.33281	0.0314925	0.679682	0.000695001	0.978968		CTC-756D1.2	0.00161329	0.945869	0.00220542	0.962544	-0.0265149	0.178882	2.89655	0.0887695
RP11-429J17.5	-0.000564973	0.984008	0.0348868	0.851833	0.0349331	0.21495	5.58617	0.0181028		RP11-317J10.2	-0.00108459	0.977362	1.52315	0.217143	-0.0283396	0.348375	0.0673788	0.795192
BBOX1-AS1	-0.0324824	0.313251	0.867442	0.351665	0.0393287	0.27766	0.55448	0.456493		RP11-380I10.4	0.00695672	0.823446	-1	1	-0.0161952	0.569338	-1	1
RP11-326C3.2	0.0176605	0.75218	0.011971	0.912876	0.0832734	0.0931823	4.64645	0.0311178		KBTBD11-OT1	-0.0315305	0.511092	0.0262859	0.871204	-0.00828548	0.870847	1.67593	0.195467
RP11-326C3.12	0.015484	0.649652	0.31679	0.573543	-0.00381805	0.891398	0.478571	0.48907		AL928768.3	-0.00217659	0.916388	0.00710067	0.932845	0.00706653	0.694259	0.124209	0.724514
RP11-264E20.1	0.0186652	0.471904	0.380636	0.537263	-0.0209719	0.329157	0.134647	0.713662		RP11-779O18.3	-0.0223563	0.335003	-1	1	0.0322091	0.0837872	-1	1
FAM222A-AS1	-0.0492818	0.351138	0.903091	0.341954	-0.0388146	0.39728	0.252003	0.615668		CTC-756D1.3	0.040282	0.145162	2.99929	0.0833012	-0.0121299	0.561174	1.31578	0.251351
LINC00346	0.11215	0.293789	0.595823	0.440176	0.0654936	0.448838	0.0267702	0.870033		RP11-489O18.1	0.0280798	0.217816	3.69593	0.0545453	-0.00766974	0.68784	0.0205548	0.885999
RP11-474D1.1	0.000628565	0.9732	0.0575148	0.810468	-0.0222002	0.153541	0.989461	0.319874		RP11-574O7.1	-0.0281831	0.485879	-1	1	-0.00465377	0.885485	-1	1
RP11-598F7.6	0.00435523	0.922766	0.0642767	0.79986	-0.0589736	0.0600123	0.753277	0.385441		CTC-558O2.1	-0.0374943	0.193492	0.160073	0.689089	-0.0170399	0.512566	1.28964	0.256114
RP11-598F7.5	0.0998846	0.204939	0.0430573	0.835617	0.0373283	0.527911	0.00566928	0.93998		CTC-558O2.2	-0.0191726	0.431885	0.466566	0.494571	0.00647383	0.752989	0.0453226	0.831412
RP11-817J15.2	0.00876567	0.723635	0.802589	0.37032	-0.0228413	0.24684	3.83445	0.0502093		RP11-400K9.3	0.020238	0.380832	-1	1	0.00672639	0.737723	-1	1
RP11-783K16.5	0.0080189	0.94578	0.0190094	0.890339	0.0530356	0.590003	0.130024	0.718407		RP11-320N21.2	-0.003362	0.885703	0.0284157	0.866135	0.0104198	0.608848	2.43752	0.118464
RP11-390N6.1	0.00802329	0.743116	0.990827	0.31954	0.00762764	0.713469	0.0623487	0.802822		RP11-728F11.4	0.0930942	0.115523	2.07594	0.149638	-0.008378	0.813139	0.254285	0.614074
RP11-54A9.1	0.0234956	0.42265	2.96298	0.0851907	0.0553699	0.0449813	1.53164	0.215867		AF186192.1	0.0102332	0.638289	0.888137	0.345983	-0.0051716	0.78154	0.00953636	0.922207
RP11-290L1.3	0.0652239	0.0743208	0.899645	0.342877	0.0119452	0.63439	1.85476	0.173231		RP11-396O20.2	0.0122045	0.611539	0.51014	0.475078	0.00109398	0.956581	0.0149386	0.902722
RP11-469H8.6	0.0326368	0.40828	5.15607	0.0231653	-0.0101917	0.718994	0.264961	0.606732		RP11-396O20.1	-0.0177873	0.478813	-1	1	0.00708219	0.730924	-1	1
RP3-416H24.1	0.067454	0.107531	0.512304	0.474143	0.0343777	0.301844	0.961886	0.326712		CTD-2184C24.2	0.0968169	0.152485	0.00031081	0.985934	0.0510591	0.31286	0.215534	0.642464
RP11-386G11.5	0.123667	0.199599	0.0517353	0.820071	-0.0603739	0.253283	1.74435	0.186588		RP3-400B16.4	0.00788248	0.852954	-1	1	0.0214056	0.518991	-1	1
RP11-114H23.1	0.0459452	0.211986	1.0921	0.296005	0.030336	0.291735	0.728529	0.39336		SLC22A18AS	0.0711097	0.549254	0.51993	0.470871	-0.0342454	0.736453	0.0730904	0.786889
RP11-1029J19.5	0.0515005	0.41901	0.880174	0.348154	-0.0105108	0.804172	0.147498	0.700937		AF131216.5	0.0136994	0.741347	-1	1	0.00816365	0.824745	-1	1
RP11-661P17.1	-0.0118916	0.607839	0.532246	0.465664	-0.0268418	0.167812	0.0682631	0.793883		RP11-514F3.5	0.0248954	0.236902	0.66453	0.414965	-0.0041059	0.803787	0.143035	0.705282
RP11-72M17.1	-0.00277686	0.976327	1.14779	0.284011	-0.132971	0.00406565	1.16049	0.281364		RP11-148O21.2	0.0265941	0.215818	2.07315	0.149912	-0.00769878	0.677887	-1	1
LINC01269	-0.00876072	0.728772	0.12812	0.720389	0.00545214	0.813027	0.307945	0.578944		RP11-867O8.5	0.00652341	0.778188	0.247235	0.619029	0.0329871	0.102774	2.38983	0.122127
LINC01146	0.00508513	0.873569	0.0505888	0.822042	-0.0320309	0.201854	0.504114	0.477698		RP11-148O21.4	-0.029058	0.271299	-1	1	-0.0487638	0.0432264	-1	1
RP11-1029J19.4	0.118541	0.137154	2.78376	0.0952244	0.041657	0.477107	0.00911572	0.923937		IFNG-AS1	-0.00475704	0.852905	0.00698461	0.933395	-0.0238302	0.264813	0.883926	0.347129
RP11-1008C21.1	0.0442431	0.219135	2.3211	0.12763	-0.0198699	0.432144	0.401127	0.526508		RP11-291B21.2	-0.0221774	0.328608	0.0324508	0.857042	-0.0216232	0.267907	0.435161	0.509467
RP11-108K3.1	-0.0202942	0.522569	0.107371	0.743157	0.0909146	0.050244	10.7234	0.00105786		LINC00507	0.00775602	0.778271	-1	1	0.0207629	0.368435	-1	1
RP11-108K3.2	-0.0067919	0.813509	0.114875	0.734661	0.122999	0.00354155	17.4465	2.95508e-05		RP11-1060J15.4	0.0093347	0.805173	0.307463	0.579241	-0.0184362	0.543338	0.9023	0.342166
RP11-109D20.2	0		-1	1	0		-1	1		RP11-349K16.1	0.037999	0.249395	0.214519	0.643248	0.0120448	0.617682	0.737341	0.390514
CTD-2147F2.1	-0.00336895	0.882164	1.80383	0.179251	0.0278426	0.211647	0.16307	0.686345		RP11-680F8.1	0.00152838	0.971275	0.00510769	0.943025	0.0290586	0.455433	0.31833	0.572613
RP11-426C22.4	0.17238	0.00357387	6.78486	0.00919342	0.0216261	0.567718	0.457774	0.498666		RP11-567C2.1	0.0243577	0.297267	0.97116	0.324391	0.0215491	0.273444	1.3693	0.241932
RP1-239B22.5	0.14317	0.317837	0.0336466	0.854461	-0.1048	0.368541	0.352371	0.552774		RP11-164H13.1	0.0100361	0.735524	-1	1	-0.029763	0.282948	-1	1
RP11-416I2.1	-0.0204806	0.560447	7.79942e-05	0.992954	0.00687857	0.835137	0.431953	0.511032		RP11-434H14.1	0.00871213	0.757981	-1	1	0.0156105	0.508347	-1	1
RP11-615I2.2	0.0158036	0.801401	0.0458014	0.830537	0.0535348	0.42443	1.12565	0.288705		RP11-203J24.9	0.0185512	0.632611	0.119277	0.72982	0.0015213	0.962116	0.0285556	0.865809
RP1-140K8.5	0.0212179	0.628839	2.06785	0.150433	0.0225345	0.539801	0.0199624	0.887642		HLX-AS1	0.00582829	0.821992	-1	1	0.00405249	0.853288	-1	1
RP11-211G23.2	0.0290932	0.452981	0.572048	0.449446	0.0299719	0.384633	1.81784	0.17757		RP11-620J15.3	0.209347	0.0813085	1.32485	0.249724	0.0186512	0.810876	0.0187615	0.891052
RP1-228H13.5	-0.362253	0.013745	9.16172	0.00247131	-0.220025	0.081381	6.34237	0.0117887		RP11-396F22.1	0.0370981	0.204998	2.02298	0.154935	0.0298208	0.232592	0.344509	0.557238
RP11-417E7.2	0.0588274	0.0180363	5.83114	0.0157449	0.011677	0.525693	0.0943005	0.75878		RP11-341G23.3	0.00295712	0.90026	0.15366	0.695062	-0.0225723	0.234353	0.782209	0.376466
RP11-303E16.2	-0.370053	0.0278678	3.28579	0.0698821	-0.0819905	0.591517	0.218639	0.640079		CASC18	-0.00673104	0.802452	0.496805	0.480907	-0.0162805	0.475187	0.470947	0.492552
LMO7-AS1	0.0460918	0.360787	1.02078	0.312335	0.00366853	0.919012	0.286431	0.592517		RP11-753H16.3	0.00600917	0.796533	-1	1	0.0193719	0.322882	-1	1
AC137932.6	0.0482561	0.250597	1.07496	0.299827	-0.0334743	0.229979	1.08058	0.298568		FRMD6-AS2	0.0346524	0.172102	-1	1	0.0109378	0.621105	-1	1
RP11-524D16__A.3	0.0432605	0.523073	4.6356e-05	0.994568	-0.0319667	0.472776	1.87853	0.170501		RP11-1070N10.3	0.00109897	0.96702	0.00403267	0.949366	0.0193895	0.418171	2.39573	0.121667
RP11-863P13.3	0.109029	0.046792	1.55633	0.212204	0.0151989	0.641972	1.61962	0.203144		RP11-404P21.3	-0.0249013	0.258564	0.542491	0.461402	-0.00138873	0.941571	0.00174496	0.96668
VPS9D1-AS1	-0.00999575	0.931099	0.00280845	0.957736	0.127459	0.213937	0.84546	0.35784		RP11-131H24.4	-0.00807033	0.710428	0.120135	0.728889	-0.00990767	0.591266	0.379484	0.537879
RP11-474D1.4	0.0178911	0.418076	1.19923	0.273475	-0.0158861	0.333766	1.24942	0.263664		RP11-356O9.2	-0.00487872	0.822899	0.0664277	0.796611	0.00917552	0.63417	0.833277	0.361327
RP11-141J13.5	0.00359179	0.886508	0.286707	0.592339	-0.0050826	0.811733	2.99296	0.0836274		LINC00648	0.0182407	0.555252	-1	1	0.0274131	0.276358	-1	1
DLGAP1-AS2	-0.123604	0.322802	1.46529	0.22609	-0.0370428	0.739206	0.683686	0.40832		RP11-671J11.4	0.0526811	0.110316	-1	1	-0.00730837	0.81966	-1	1
CTD-2033A16.3	0.00586404	0.841005	0.0826783	0.7737	0.0232369	0.393019	3.55687	0.0592993		RP11-209E8.1	-0.0042693	0.851466	-1	1	-0.00678928	0.724815	-1	1
CTD-2529O21.1	0.0480257	0.168295	0.972583	0.324037	-0.00968698	0.690744	0.0504132	0.822346		RP11-293M10.6	0.0215028	0.81888	0.00344732	0.95318	0.109284	0.306097	0.0988863	0.75317
RP11-353N14.4	-0.0288679	0.680559	0.338461	0.560719	-0.0742312	0.171402	0.0418991	0.837812		RP11-519G16.5	0.00919962	0.861476	0.0406696	0.840177	0.0258502	0.585758	0.0605929	0.805561
RP11-473M20.9	0.0696606	0.21204	2.2431	0.134211	-0.00945909	0.809515	1.17993	0.277371		RP11-798K3.2	-0.0161488	0.517601	0.51327	0.473727	-0.0155925	0.456967	0.549779	0.458408
RP11-353N14.5	-0.100109	0.147892	0.270041	0.603304	-0.0925701	0.0788671	0.0992941	0.752678		LINC01314	0.0555898	0.138666	0.603618	0.437201	0.0670261	0.0375048	0.475882	0.490293
RP11-353N14.1	0.0406141	0.196759	1.69773	0.192585	0.0040926	0.864793	0.111343	0.738621		CTC-378H22.2	-0.00724258	0.802851	0.169681	0.680395	-0.0110781	0.653227	0.0816887	0.775022
RP11-353N14.2	0.108722	0.136606	0.906089	0.341154	0.0358955	0.482906	2.60105	0.106793		RP11-279F6.2	0.0106558	0.655501	-1	1	-0.0251838	0.237378	-1	1
LA16c-325D7.1	-0.0168415	0.62199	1.0505	0.305391	-0.0109316	0.724362	0.20565	0.650199		RP11-321G12.1	0.0608467	0.21274	1.73542	0.18772	0.0310632	0.410374	0.748242	0.387033
CTD-2535L24.3	0.00310869	0.869273	0.110191	0.739927	0.0033358	0.833515	1.2597	0.261708		RP11-210M15.2	-0.0566218	0.0672574	0.0562011	0.812604	0.00608085	0.829766	0.323654	0.56942
RP11-498C9.13	0		-1	1	0		-1	1		RP11-69G7.1	-0.00262411	0.918854	-1	1	0.00856676	0.692047	-1	1
RP11-161I6.2	0.0232592	0.437953	0.676393	0.410831	0.0587685	0.0468871	4.42502	0.0354158		RP11-400N9.1	0.0455305	0.206293	0.409625	0.52216	0.0561297	0.0773747	7.09751	0.0077191
RP11-283C24.1	-0.0259584	0.325383	0.391736	0.531388	-0.00828862	0.71236	0.142923	0.705392		RP11-284N8.3	0.00909676	0.822626	0.185931	0.666325	-0.0217919	0.513302	1.30792	0.252771
RP11-70L8.4	0.0640624	0.308132	5.7498	0.0164906	0.0637071	0.224043	3.80688	0.0510425		PWRN1	0.012967	0.674735	-1	1	-0.00634807	0.816101	-1	1
RP11-663N22.1	0.0251862	0.237804	1.49301	0.221751	0.0307763	0.0877288	-1	1		RP11-490M8.1	0.0938476	0.376161	0.688387	0.406713	0.0208291	0.777932	0.0781973	0.779755
MAFG-AS1	0.0568522	0.65962	0.362773	0.54697	0.00141693	0.988016	0.325043	0.568592		RP11-2I17.4	-4.67971e-05	0.998292	1.28623	0.256743	0.00473249	0.801208	0.533326	0.465212
RP11-1C8.6	0.0207543	0.535517	0.259798	0.610259	0.0258081	0.377484	0.0263203	0.87112		RP11-616M22.5	0.0217055	0.284074	-1	1	-0.0174615	0.329868	-1	1
LINC01540	-0.0136469	0.868238	1.15439	0.282633	-0.119909	0.0174588	0.417829	0.518022		RP11-425D10.10	0.133692	0.13621	0.21429	0.643426	0.0178055	0.710129	0.00018885	0.989036
AC007773.2	0.0371708	0.574528	0.231542	0.630383	0.0458288	0.474665	0.95715	0.327906		RP11-386M24.6	-0.0310313	0.297352	0.118841	0.730295	0.00860818	0.757771	0.0209438	0.884932
RP13-890H12.2	0.144375	0.100591	1.10853	0.292402	0.100022	0.164102	2.73345	0.0982668		CTD-3193O13.1	0.0104426	0.638811	0.512229	0.474176	0.023654	0.215741	-1	1
RP11-559N14.5	0.0625885	0.0977539	1.25087	0.263387	0.0547783	0.0733245	3.22854	0.0723653		RP11-558A11.2	0.0143416	0.603378	-1	1	-0.00789624	0.754289	-1	1
RP11-126O1.4	-0.0210426	0.284858	0.433297	0.510376	-0.00350385	0.833741	0.0250067	0.87435		AC009133.17	0.0273039	0.316921	1.2295	0.267504	0.0168716	0.458554	4.91224e-07	0.999441
AC006273.5	0.125561	0.124791	0.885497	0.346701	0.118999	0.0774158	9.59869	0.00194716		LINC01229	0.0072903	0.789853	1.30371	0.253537	-0.0127252	0.587101	0.0057063	0.939785
CTD-2540F13.2	0.0764026	0.282789	0.593042	0.441245	0.0877833	0.164577	1.76484	0.184022		RP11-504A18.1	-0.000122695	0.996268	0.0314705	0.859195	-0.0123059	0.581747	0.0712979	0.789456
CTD-2619J13.13	0.0327629	0.145863	0.00708371	0.932925	0.0278267	0.148798	3.69123	0.0546994		RP1-140C12.2	-0.0123956	0.70409	-1	1	-0.0248577	0.379964	-1	1
AC006262.5	0.0515965	0.0719152	1.48744	0.222613	0.0179859	0.436758	0.600798	0.438274		RP11-399O19.9	-0.0359914	0.471856	0.0141428	0.905336	-0.0569599	0.133437	0.610792	0.43449
RP5-907D15.4	0.0848906	0.021861	2.28993	0.130216	0.0300364	0.240297	0.0470416	0.828293		RP11-96D1.6	-0.00767598	0.867178	0.351692	0.553157	0.0238206	0.60792	0.250338	0.616837
CTB-147C22.8	0.0359872	0.218045	-1	1	0.0146459	0.570328	-1	1		RP11-432I5.8	-0.0095935	0.692273	0.00682072	0.934179	0.0321885	0.145817	2.45433	0.117201
KCNQ1OT1	0.0741943	0.333105	1.23254	0.266914	0.0471315	0.497781	1.04244	0.307255		RP11-103J17.2	0.0347688	0.200555	-1	1	-0.00172635	0.942225	-1	1
RP11-338N10.3	0.0129309	0.548395	1.50917	0.219265	0.00174776	0.92297	0.0525818	0.81863		DYX1C1-CCPG1	-0.0329279	0.685535	-1	1	0.0311058	0.60174	-1	1
RP11-326C3.13	-0.0225876	0.334374	1.84352	0.174538	-0.0074619	0.715941	0.889906	0.345503		RP4-555D20.2	-0.00762387	0.804415	0.406202	0.523904	-0.010286	0.696551	0.937236	0.33299
RP11-796E10.1	-0.00967339	0.871107	0.650633	0.419886	0.0233375	0.63666	0.210625	0.646278		RP11-1260E13.4	0.079409	0.112292	1.19428	0.274468	-0.0475709	0.100638	0.144976	0.703383
LL22NC03-N64E9.1	0.0427524	0.0814595	-1	1	0.0167089	0.439791	-1	1		TMEM220-AS1	0.0877734	0.226714	0.662677	0.415617	0.0162209	0.733271	0.0421257	0.83738
RP11-181E10.3	0.0325543	0.256444	0.0262918	0.87119	0.0131484	0.589615	0.391185	0.531677		LINC00675	-0.0157605	0.774549	1.4669	0.225835	0.01947	0.736498	0.122473	0.726368
RP11-52L5.6	0.0264862	0.438468	-1	1	0.00534211	0.86068	-1	1		RP11-160O5.1	-0.0914313	0.495275	0.9467	0.330561	-0.018143	0.877348	1.10063	0.294127
PROX1-AS1	0.00142137	0.95661	0.000203092	0.98863	-0.000995865	0.964228	0.0892396	0.765146		RP11-963H4.3	-0.0393949	0.130962	1.73319	0.188004	-0.00625339	0.803814	0.0341969	0.853289
CASC15	0.159088	0.0659187	0.476939	0.489812	-0.0355422	0.644831	0.000323574	0.985648		RP11-285E9.6	-0.0159333	0.622252	0.611526	0.434214	-0.01889	0.496943	0.0148742	0.902931
RP11-157F20.3	0.00557848	0.847999	0.470362	0.492821	0.0215598	0.399764	3.62186	0.0570251		CTC-297N7.9	0.0310057	0.342456	0.874735	0.349648	-0.0188692	0.420818	0.106732	0.743895
RP4-594A5.1	0.00918806	0.772448	1.17346	0.278692	0.0200342	0.462271	3.16416	0.0752711		LINC00526	0.0504019	0.563166	0.0158886	0.899692	0.0661162	0.383721	0.0640355	0.800228
RP11-43F13.4	0.117234	0.0612526	2.21248	0.136898	0.0373744	0.364175	0.00922864	0.923468		RP11-466A19.8	0.0890696	0.0656093	4.65271	0.0310046	0.0138928	0.688146	0.000144117	0.990422
RP11-284F21.10	0.00540149	0.966464	0.0202628	0.886806	-0.0533057	0.580658	3.83045	0.0503295		PCAT18	0.0119148	0.646855	-1	1	-0.0128459	0.575443	-1	1
RP4-758J18.13	0.0804091	0.62014	0.96419	0.326133	0.109461	0.429346	0.000194821	0.988864		RP11-361L15.4	0.0274703	0.232154	-1	1	0.0257618	0.181289	-1	1
RP11-713M15.2	0.12775	0.158918	0.88895	0.345762	0.0798229	0.292308	2.129	0.144535		RP11-1090M7.1	0.0268359	0.342425	0.219863	0.639144	0.0260671	0.286021	1.60148	0.205693
RP11-152N13.16	-0.0333514	0.787804	0.0934713	0.75981	0.0890751	0.412753	0.0193856	0.889267		RP11-452I5.2	0.0459302	0.496106	0.0533022	0.817414	0.0690902	0.271431	0.212693	0.644665
RP11-44N22.3	-0.0557831	0.302509	2.92256	0.0873492	-0.00220698	0.967765	0.230387	0.631237		RP11-963H4.5	-0.005084	0.846083	-1	1	-0.000599151	0.978271	-1	1
LL22NC03-N14H11.1	0.0531246	0.0220875	3.99578	0.0456144	0.0385855	0.0523573	4.53026	0.0333005		RP11-855A2.5	-0.0485667	0.0468306	-1	1	-0.0235446	0.237503	-1	1
RP11-309L24.4	0.0658726	0.53889	0.115935	0.733486	0.109203	0.23084	0.606059	0.436275		RP5-1148A21.3	0.0291904	0.737512	0.209456	0.647194	-0.0121342	0.858299	0.00125176	0.971777
CTD-3216D2.5	0.0973767	0.172722	0.601172	0.438131	0.0318378	0.547046	1.72889	0.188553		RP1-193H18.2	0.0100417	0.935603	0.176628	0.674287	-0.141891	0.133091	0.608365	0.435404
RP11-367H1.1	0.0453241	0.306176	1.13781	0.286116	0.0996102	0.0373773	12.2525	0.000464646		RP11-1151B14.4	-0.00976463	0.774336	-1	1	0.00704299	0.796708	-1	1
AC144652.1	0.0298256	0.831406	4.34881e-05	0.994738	-0.0573888	0.522583	0.340183	0.559723		RP11-13K12.1	0.0335152	0.280747	1.43288	0.231295	0.00884043	0.732294	0.383059	0.535971
RP11-350J20.12	0.0528255	0.337517	0.44254	0.505899	0.0202696	0.654044	0.00290258	0.957034		MIR497HG	0.0581289	0.428596	0.00875956	0.925433	0.0160086	0.756816	3.72563	0.0535836
RP11-383I23.2	0.0203857	0.653759	0.952329	0.329127	0.000868592	0.979972	3.13584	0.0765892		RP11-136H19.1	-0.00120001	0.956419	-1	1	-0.012303	0.512384	-1	1
CTA-315H11.2	0.0484087	0.403443	1.07449	0.299933	-0.0145591	0.731369	0.505218	0.477216		RP11-147L13.8	0.00261319	0.936851	0.278973	0.597375	0.027724	0.34456	0.183471	0.668407
RP11-34F20.7	0.0162382	0.829803	0.274278	0.600476	-0.0320481	0.587321	0.886997	0.346292		AC006129.2	0.0218118	0.709799	0.264724	0.606893	0.00205463	0.966399	0.124624	0.724073
RP11-817I4.1	-0.0503541	0.355756	0.467146	0.494303	-0.0143667	0.781493	0.00644269	0.936025		FENDRR	0.00171298	0.980002	1.82955	0.176181	-0.00684137	0.903436	1.00977	0.314957
RP11-1143G9.5	-0.0415137	0.300414	0.0412957	0.838968	0.0126931	0.749849	0.41559	0.519146		RP11-805I24.3	0.017781	0.629739	0.938027	0.332786	-0.00880115	0.767195	0.83503	0.360822
RP11-54H7.4	-0.000928224	0.979566	0.000609962	0.980296	0.0539316	0.120024	0.50947	0.475369		LLNLR-249E10.1	0.0331646	0.266048	-1	1	0.0188076	0.479924	-1	1
RP5-908M14.10	0.111096	0.291242	3.3611	0.0667536	0.00488366	0.956535	0.0443046	0.833288		RP11-514D23.2	0.0279482	0.243929	6.87235	0.00875393	-0.00641847	0.739931	0.0134572	0.907649
RP11-261P13.6	0.0674564	0.0671546	0.193689	0.659864	0.00346942	0.884929	0.744283	0.388292		A1BG-AS1	0.0384719	0.602104	1.6203	0.20305	0.0103527	0.856717	0.308337	0.578703
FLJ16779	0.165734	0.0012432	9.79489	0.00174998	0.10119	0.0142547	3.15323	0.0757768		LINC01082	-0.00912118	0.74738	0.153316	0.695387	-0.00954432	0.695469	0.183373	0.668491
RP11-817I4.2	0.0179637	0.718479	0.00294445	0.956726	0.0172348	0.681586	0.0738423	0.785822		CTB-92J24.3	0.0064035	0.825751	-1	1	0.0371551	0.106401	-1	1
RP11-143E21.3	0.0381359	0.129044	0.0208117	0.885293	-0.00915444	0.620999	0.0668971	0.795909		RP11-542M13.2	0.00522341	0.826961	4.04689	0.0442527	-0.0132072	0.490592	1.1132	0.291388
RP11-142E9.1	0.0371116	0.742079	0.000126692	0.991019	-0.0782477	0.291695	0.122477	0.726364		RP11-394O4.5	0.166331	0.0402671	2.81407	0.0934411	0.113451	0.116994	4.8333	0.0279151
RP11-578B16.1	0.0304934	0.215348	1.16822	0.279768	0.0367112	0.101154	2.8111	0.0936143		RP11-731D1.4	-0.0465687	0.0860008	1.20775	0.271777	-0.0425558	0.0613284	3.53178	0.0602031
RP11-103B5.4	0.00580921	0.881515	1.60029	0.205862	-0.0324075	0.269073	0.186828	0.66557		RP11-35P15.1	-0.0117807	0.563161	0.204902	0.650793	-0.0354	0.0341821	1.17049	0.2793
RP11-42O4.2	-0.00526879	0.830708	0.0289533	0.864887	0.0229374	0.323576	1.85152	0.173607		RP11-348N5.7	0.00997101	0.819001	0.949868	0.329753	0.00551772	0.878897	1.60359	0.205396
RP5-1059L7.1	0.230723	0.013588	4.26738	0.0388507	0.109865	0.131399	1.92051	0.165801		RP1-161P9.5	0.00157675	0.942845	0.164923	0.684664	0.0154873	0.411369	0.450693	0.502006
RP11-697K23.3	0.0218834	0.500952	0.0421376	0.837358	0.0336028	0.262601	0.576519	0.44768		RP11-710C12.1	0.0656122	0.130747	1.25762	0.262102	0.102091	0.0180469	2.81495	0.0933898
RP11-261P13.5	0.022368	0.478232	0.0909542	0.762968	0.0122451	0.6484	1.72849	0.188604		RP11-761I4.4	-0.0211268	0.325762	0.198656	0.655808	0.0132783	0.479447	0.199539	0.655093
CTA-414D7.1	0.0230428	0.545683	0.147115	0.701308	-0.00206484	0.947805	0.182402	0.669317		CTD-2541M15.3	-0.000654753	0.981481	0.0655689	0.797901	0.0240725	0.352558	1.22857	0.267685
RP3-323A16.1	0.0434253	0.50014	0.370137	0.542929	0.0956791	0.097697	3.3899	0.0655968		CTC-428G20.6	-0.00140631	0.980454	1.43937	0.230242	-0.0958055	0.00369136	7.39983	0.00652299
RP11-803D5.1	0.0252326	0.480017	1.08688	0.297164	0.00662913	0.828965	0.455819	0.499584		RP5-894D12.5	-0.0087521	0.75861	-1	1	0.033499	0.154908	-1	1
RP11-58O9.2	-0.0147989	0.829683	0.26973	0.603513	-0.0222499	0.695693	1.17126	0.279142		AC009014.3	0.000615666	0.984505	0.00389426	0.950241	0.0497633	0.147319	0.232815	0.629445
CTC-510F12.3	0.03873	0.212615	0.307469	0.579238	0.0168949	0.498458	2.20742	0.137348		CTD-2310F14.1	0.0490819	0.452664	0.0651497	0.798534	-0.0605261	0.0845974	0.00205158	0.963873
TMEM75	0.0117779	0.677651	0.0711348	0.789692	0.00669856	0.785207	0.502203	0.478534		LINC01215	-0.00237011	0.950125	0.276104	0.599266	0.0163865	0.63775	1.0061	0.315839
PLAC4	-0.0512782	0.283102	0.504237	0.477644	-0.00458346	0.913764	0.267341	0.605121		RP11-245G13.2	0.0218212	0.319055	0.430326	0.511829	0.0054004	0.766306	0.323424	0.569557
RP11-267M23.1	-0.0438353	0.52135	2.67269	0.102083	0.00843557	0.907632	1.98734	0.158619		FGF14-AS2	0.0434717	0.287263	0.0299695	0.862559	0.0367027	0.300353	1.52198	0.217321
RP11-752L20.3	0.0697031	0.294979	4.13095	0.0421057	0.0238534	0.653856	1.47318	0.224845		CTC-490G23.4	-0.11809	0.0687037	-1	1	-0.00724221	0.835148	-1	1
LINC01101	0.00282208	0.918134	0.0026172	0.959199	-0.0273135	0.205001	0.751013	0.386156		RP11-532F6.3	0.0985012	0.28267	0.657978	0.417275	-0.0318591	0.565471	3.33013	0.0680213
SH3PXD2A-AS1	-0.0411573	0.562603	0.0246247	0.875306	-0.00150549	0.980175	0.0239791	0.876938		RP11-474N24.6	0.0218542	0.329948	0.929276	0.335051	0.0080067	0.673006	-1	1
LINC01232	-0.0219706	0.874065	0.416949	0.518463	-0.0112917	0.924393	0.0139129	0.906105		AC006946.16	0.0286784	0.283436	0.533856	0.46499	0.0145426	0.52346	0.14753	0.700907
CCAT2	-0.0079977	0.748181	0.244136	0.621234	-0.0365561	0.0731869	0.38256	0.536236		RP11-479O17.10	0.00179377	0.963746	-1	1	0.0150865	0.633989	-1	1
RP13-349O20.2	0.0276864	0.312241	0.053495	0.81709	0.000719536	0.972518	0.266947	0.605387		RP11-1399P15.1	-0.0134161	0.552959	3.22318	0.0726027	0.00165136	0.935026	0.0175512	0.894604
BLACAT1	0.0823636	0.31433	0.155937	0.692925	0.0414254	0.519613	0.00217125	0.962835		RP11-236L14.2	0.0292952	0.296748	0.906565	0.341027	0.0267281	0.266067	1.17418	0.278544
										RP11-81H14.1	0.00287243	0.908259	0.0151448	0.902056	0.026379	0.236656	0.474019	0.491144
										CTD-2306A12.1	-0.0149239	0.58961	0.128229	0.720276	-0.00985697	0.67374	0.0136783	0.906896
										RP11-566K19.6	0.016361	0.493864	0.0478747	0.826804	-0.00294309	0.883794	0.00472848	0.945178
										AC144831.3	0.00821084	0.815176	1.03232	0.309615	0.0180886	0.581594	0.569046	0.450638
										FAM95B1	0.00395103	0.943188	-1	1	0.00834457	0.856837	-1	1
										RP11-94C24.13	0.0238193	0.550394	4.83508	0.0278863	0.0226144	0.510303	1.76743	0.183701
										RP11-459O16.8	0.00303242	0.942654	-1	1	0.0575758	0.0596157	-1	1
										RP11-713N11.6	-0.0156411	0.495502	0.283705	0.594283	-0.0284167	0.14716	3.0674	0.0798769
										RP11-74E22.8	0.0130452	0.795583	0.983818	0.321258	0.0544577	0.27053	0.76481	0.381828
										RP11-597M12.2	-0.0182054	0.393076	3.10067	0.0782602	-0.019825	0.270946	0.0663841	0.796676
										RP11-442O1.4	0.00715856	0.807144	0.0653221	0.798274	-0.0042711	0.86197	0.660979	0.416215
										RP11-95I16.6	-0.0132202	0.49871	2.66495	0.102581	0.00287679	0.866088	0.00546162	0.941088
										RP11-348N5.9	0.0361591	0.21213	0.0286242	0.86565	0.0451063	0.0874567	3.09879	0.0783506
										RP11-39H3.2	-0.0114139	0.688227	0.3782	0.538568	0.0367739	0.144298	1.14259	0.285106
										RP11-387A1.6	0.0321989	0.387658	-1	1	-2.71738e-05	0.999361	-1	1
										RP11-573G6.4	0.0467114	0.184945	0.282555	0.595032	0.0294793	0.296081	0.247962	0.618513
										RP11-640L9.1	0.00927259	0.718418	0.00526461	0.942158	-8.26732e-05	0.996971	0.244661	0.620859
										CTD-2385L22.2	0.0159252	0.521579	0.700993	0.40245	-0.00685667	0.736866	0.089476	0.764844
										RP4-811M8.1	-0.0393663	0.0715686	2.13866	0.143627	-0.0088219	0.627682	-1	1
										RP4-635A23.6	-0.0348694	0.345301	0.699257	0.403033	0.00543988	0.88518	1.13667	0.286358
										RP11-330H6.6	-0.0278935	0.324848	0.653332	0.418924	0.00682304	0.791789	0.143942	0.704393
										AC006129.3	-0.0035868	0.894214	-1	1	-0.045286	0.0810839	-1	1
										RP11-296E3.2	-0.0113211	0.727605	4.36852	0.0366088	-0.0177947	0.513777	6.09034	0.0135923
										CTD-2001J20.1	0.0210432	0.483321	-1	1	-0.00589813	0.822135	-1	1
										RP1-47M23.3	-0.0127824	0.733191	0.215994	0.64211	-0.00772615	0.814748	0.0182207	0.892625
										RP4-568B10.1	0.0049629	0.824206	0.163276	0.686158	0.0386422	0.0497757	4.41902	0.0355404
										RP11-437J2.3	-0.0138926	0.794718	-1	1	-0.0548177	0.286107	-1	1
										RP11-640L9.2	0.0231018	0.701958	0.475642	0.490403	-0.0131718	0.778985	0.0934634	0.759819
										TRG-AS1	-0.0048898	0.944669	0.376513	0.539475	-0.0262176	0.640068	1.5185	0.217846
										RP4-669P10.20	0.0207004	0.650256	0.210126	0.646669	0.046576	0.318454	1.16365	0.28071
										LINC01080	-0.0293581	0.295132	-1	1	-3.20882e-05	0.998894	-1	1
