# Supplementary material for: Identification of dysregulated lncRNAs profiling and metastasis‐associated lncRNAs in colorectal cancer by genome‐wide analysis
Source: Cancer Med. 2017 Aug 31;6(10):2321–30. doi: 10.1002/cam4.1168 (PMC5633553; doi:10.1002/cam4.1168)
Supplement: Supplementary file 5 — Table S5.CRC metastasis associated lncRNAs. [file CAM4-6-2321-s005.xlsx]

## Sheet: GSE50760
GSE50760	log2FoldChange	lfcSE	pvalue	padj		GSE95423	logFC	t	pvalue	qvalue
RP11-116D2.1	7.03018	0.444263	2.11325e-56	1.08114e-53		RP11-685M7.5	6.67414	11.4198	1.37977e-08	1.05622e-05
FAM99A	6.54441	0.500296	4.22479e-39	1.40491e-36		KCNMB2-AS1	6.56107	12.4614	4.39823e-09	5.40103e-06
RP11-156K13.2	6.33816	0.693745	6.47164e-20	1.20228e-17		AFAP1-AS1	5.80243	4.24784	0.000772456	0.0112623
HULC	5.89131	0.455589	3.0018e-38	9.88337e-36		EMX2OS	5.6208	6.96609	5.80985e-06	0.000434747
LINC01370	5.78119	0.688797	4.73231e-17	7.05687e-15		RP11-462G2.1	5.29922	5.6891	5.11445e-05	0.00183151
RP11-19D2.1	5.77833	0.694951	9.1958e-17	1.3238e-14		RP11-265N6.1	4.67972	6.10452	2.45917e-05	0.00111868
RP4-763G1.2	5.73449	0.634858	1.67465e-19	3.02656e-17		LINC00858	4.52337	5.97033	3.10729e-05	0.00131021
FAM99B	5.70068	0.586957	2.67335e-22	5.88738e-20		RP11-451G4.2	4.12187	3.45688	0.00373579	0.0321229
CTC-505O3.2	5.63093	0.611007	3.08904e-20	5.86988e-18		RP3-428L16.2	4.05778	3.73381	0.00214327	0.0220978
RP11-397G17.1	5.57489	0.709855	4.04399e-15	4.96232e-13		CDKN2B-AS1	4.03619	3.8333	0.00175673	0.0193973
AC004862.6	5.35893	0.650335	1.71853e-16	2.40104e-14		HULC	3.96135	3.27751	0.00535784	0.040818
RP11-261N11.8	5.33077	0.716311	9.91815e-14	1.08851e-11		ABCA9-AS1	3.70044	11.4944	1.26776e-08	9.96358e-06
AC068535.3	5.23207	0.736806	1.23849e-12	1.19031e-10		SNHG1	3.68528	5.10228	0.000149757	0.00375861
RP4-564F22.6	5.18562	0.61444	3.18464e-17	4.85789e-15		RP11-160E2.11	3.64319	3.83822	0.00173956	0.0192602
RP11-372E1.4	5.10449	0.639336	1.41608e-15	1.81816e-13		AC004540.4	3.62369	4.47941	0.000491274	0.00831491
RP11-328K4.1	5.07868	0.595814	1.5423e-17	2.44227e-15		AC104809.4	3.5683	3.68424	0.00236693	0.0236268
RP11-209K10.2	5.07518	0.645798	3.87909e-15	4.7776e-13		PWAR6	3.51615	3.25399	0.0056172	0.0420926
AP006285.6	5.05153	0.725032	3.23021e-12	2.96733e-10		AC005281.1	3.49255	11.9074	7.99642e-09	7.75682e-06
RP11-258F1.2	5.03321	0.639797	3.63573e-15	4.51129e-13		AL163953.2	3.4648	3.62668	0.00265643	0.0254809
RP11-238F2.1	4.80793	0.681763	1.76105e-12	1.678e-10		CTD-2636A23.2	3.38722	5.75901	4.51401e-05	0.00168189
FTCD-AS1	4.7805	0.726696	4.75517e-11	3.86622e-09		CTD-2034I21.2	3.37501	6.71522	8.7514e-06	0.000564095
CTD-3128G10.7	4.72766	0.348947	8.10417e-42	2.80725e-39		RP11-57A1.1	3.25485	5.02736	0.000172331	0.00409677
RP11-622A1.2	4.72609	0.592018	1.42794e-15	1.82633e-13		RP11-474D1.3	3.24228	4.13748	0.00096007	0.0129973
U91324.1	4.71035	0.656564	7.27079e-13	7.1561e-11		RP11-290F5.1	3.21396	4.19938	0.000849729	0.0119968
LINC00844	4.64251	0.63776	3.35303e-13	3.39944e-11		TRAM2-AS1	3.21005	16.3984	1.09866e-10	1.15649e-06
PAQR9-AS1	4.62299	0.579441	1.4829e-15	1.88937e-13		PKI55	3.18763	3.59224	0.00284651	0.026696
LINC01554	4.59382	0.328277	1.70253e-44	6.66071e-42		PWAR5	3.17092	4.62808	0.000368469	0.00684017
RP11-714M23.2	4.56974	0.682918	2.20907e-11	1.87878e-09		RP11-701H24.5	3.17092	4.62808	0.000368469	0.00684017
AP006285.7	4.5506	0.688521	3.86308e-11	3.18766e-09		CBR3-AS1	3.15965	10.4548	4.30407e-08	2.02081e-05
CTD-3076M17.1	4.51942	0.73685	8.60039e-10	5.98321e-08		RP11-141O15.1	3.14206	7.47568	2.59405e-06	0.000254839
RP11-469A15.2	4.47046	0.609989	2.32302e-13	2.42162e-11		RP11-95M15.1	3.0978	4.05718	0.00112536	0.0144494
RP11-108K14.12	4.43326	0.561546	2.90915e-15	3.62325e-13		THAP9-AS1	3.08503	5.7329	4.72919e-05	0.00173034
CTD-3098H1.2	4.43017	0.657381	1.59361e-11	1.36935e-09		AC005682.5	2.99043	4.22725	0.000804369	0.0115725
RP5-849H19.3	4.4059	0.520701	2.64017e-17	4.06464e-15		RP11-486G15.2	2.95938	6.04498	2.7273e-05	0.00120148
RP11-1151B14.3	4.40203	0.649178	1.19406e-11	1.03674e-09		RP4-798A10.7	2.92963	4.464	0.000506216	0.0084654
RP11-263G22.1	4.39833	0.747016	3.91217e-09	2.48748e-07		RP1-90G24.6	2.91692	5.93402	3.31173e-05	0.00136508
LINC01093	4.32975	0.634633	8.95069e-12	7.85346e-10		AC073257.2	2.90526	3.86218	0.00165835	0.018726
RP11-252E2.2	4.32018	0.745819	6.93356e-09	4.23839e-07		AC116609.1	2.81548	9.12695	2.37301e-07	5.81137e-05
RP11-344P13.4	4.29653	0.754613	1.24326e-08	7.25322e-07		GAS5	2.79233	5.81186	4.10912e-05	0.00157996
RP11-115J16.1	4.213	0.638502	4.16008e-11	3.41579e-09		RP11-328K4.1	2.77529	5.25638	0.000112443	0.00311027
RP11-91K9.1	4.18285	0.574475	3.30947e-13	3.36554e-11		AC006547.13	2.75565	6.70512	8.8986e-06	0.000568638
AC004019.13	4.18158	0.636597	5.07764e-11	4.11834e-09		EGOT	2.74534	3.84045	0.00173182	0.0192133
AC099684.1	4.12502	0.650121	2.22418e-10	1.62914e-08		RP11-650L12.2	2.70156	5.42238	8.28698e-05	0.00252699
LINC01018	4.08852	0.442329	2.39307e-20	4.59995e-18		OTUD6B-AS1	2.67062	3.25766	0.00557599	0.041901
AP000355.2	4.04405	0.597006	1.2538e-11	1.08295e-09		LINC01268	2.65033	7.50716	2.47076e-06	0.000248526
ELOVL2-AS1	4.04378	0.756152	8.90142e-08	4.48919e-06		RP11-392P7.6	2.64665	6.35395	1.6026e-05	0.000856425
RP1-232P20.1	3.9623	0.549631	5.63517e-13	5.57715e-11		RP11-806O11.1	2.63989	4.79978	0.000265137	0.00548167
RP11-1151B14.2	3.9366	0.630169	4.18707e-10	2.98152e-08		XXbac-BPG13B8.10	2.62932	5.39797	8.66533e-05	0.00261397
KB-1552D7.2	3.91772	0.68887	1.29161e-08	7.48277e-07		RP11-37B2.1	2.5804	5.89651	3.53777e-05	0.00142147
RP11-101E14.3	3.90832	0.778564	5.16964e-07	2.25605e-05		AC093901.1	2.57861	3.33929	0.00473209	0.0377039
RP11-108O10.2	3.90646	0.55536	2.00536e-12	1.88379e-10		RP11-278H7.1	2.56633	4.29476	0.000704475	0.0106078
RP1-81D8.3	3.89485	0.768848	4.06622e-07	1.81015e-05		AC007271.3	2.55184	4.25327	0.00076425	0.011186
RP5-1103B4.3	3.86123	0.671658	8.98773e-09	5.39491e-07		LINC00857	2.50496	7.58264	2.19957e-06	0.000233606
AC008592.4	3.8461	0.667634	8.37177e-09	5.05254e-07		LINC00997	2.49731	5.02176	0.000174156	0.00412267
AP006216.5	3.79835	0.780974	1.15264e-06	4.68582e-05		AC003988.1	2.48102	11.0686	2.06819e-08	1.24843e-05
LINC01430	3.78298	0.740522	3.24669e-07	1.46097e-05		PLAC4	2.481	9.29981	1.88096e-07	4.99421e-05
RP11-484N16.1	3.76236	0.574624	5.85026e-11	4.68782e-09		RP11-59N23.3	2.44944	6.17351	2.18262e-05	0.00104003
LINC01485	3.75547	0.499949	5.83674e-14	6.51325e-12		RP11-612B6.2	2.4442	6.72991	8.54195e-06	0.000556081
CTD-2545H1.2	3.75527	0.581536	1.06448e-10	8.23211e-09		FAM230B	2.42915	4.60027	0.000388769	0.00707927
RP11-118B18.2	3.69637	0.777534	1.99463e-06	7.76693e-05		AC011718.2	2.42915	4.60027	0.000388769	0.00707927
RP4-710M16.2	3.67043	0.527569	3.46997e-12	3.16138e-10		AC008079.9	2.42915	4.60027	0.000388769	0.00707927
RP11-513G11.3	3.63273	0.569985	1.84904e-10	1.3725e-08		KB-1183D5.13	2.42915	4.60027	0.000388769	0.00707927
RP11-168L7.1	3.61163	0.678975	1.04203e-07	5.15649e-06		GS1-600G8.5	2.42038	6.32237	1.69109e-05	0.000886948
AC016768.1	3.58741	0.598501	2.04754e-09	1.3483e-07		RP11-669N7.2	2.41601	3.54972	0.0031001	0.0282911
AC009166.5	3.57849	0.654209	4.50162e-08	2.37439e-06		RP11-532E4.2	2.41431	6.68463	9.205e-06	0.000582792
CTD-2194A8.2	3.55265	0.671992	1.24514e-07	6.04464e-06		C3orf35	2.40914	4.7106	0.000314432	0.00615949
ADORA2A-AS1	3.54526	0.407028	3.03536e-18	5.14988e-16		AC156455.1	2.40629	3.28103	0.00532014	0.0406943
AC012668.2	3.53057	0.705049	5.51261e-07	2.39004e-05		RP11-642D21.1	2.40606	8.64831	4.59322e-07	8.86859e-05
ITIH4-AS1	3.52727	0.469608	5.86356e-14	6.5213e-12		AC064853.2	2.39803	3.97824	0.00131618	0.0160343
AC010969.1	3.48087	0.645426	6.92405e-08	3.52607e-06		CASC9	2.35698	5.78794	4.28742e-05	0.00162624
RP11-669E14.4	3.42879	0.794874	1.60596e-05	0.00050813		IFNG-AS1	2.34381	5.38154	8.93006e-05	0.00266893
RP11-772C9.1	3.41627	0.731505	3.0092e-06	0.000113714		RP11-554A11.9	2.33087	6.48915	1.27521e-05	0.000729768
RP11-548L20.1	3.39588	0.789094	1.68105e-05	0.000529874		RP11-276E15.4	2.31016	4.62874	0.000368006	0.00684017
RP11-418J17.3	3.38127	0.669951	4.48725e-07	1.98166e-05		AC007277.3	2.30221	8.01489	1.1461e-06	0.000155684
TPRG1-AS1	3.35569	0.556084	1.59454e-09	1.07121e-07		RP11-101E13.5	2.29879	4.21477	0.000824367	0.0117756
LINC01428	3.35105	0.778667	1.68069e-05	0.000529874		SNHG6	2.29058	3.96899	0.00134061	0.016226
RP11-798K3.2	3.31344	0.517697	1.55027e-10	1.17165e-08		LUCAT1	2.29005	5.78912	4.27844e-05	0.00162493
KLHL6-AS1	3.3034	0.63928	2.37401e-07	1.09494e-05		RP11-119D9.1	2.28447	5.6971	5.04171e-05	0.00181096
C8orf49	3.28359	0.587437	2.27474e-08	1.24825e-06		FLJ27354	2.28418	11.7127	9.92013e-09	8.79593e-06
CITF22-49D8.1	3.25524	0.791905	3.94562e-05	0.00113403		DNM1P41	2.24969	3.44297	0.00384177	0.0326908
RP11-180D21.3	3.25081	0.787816	3.68558e-05	0.00106853		SNHG16	2.24903	4.92235	0.000210065	0.00468486
RP11-685F15.1	3.20408	0.79879	6.04189e-05	0.00164686		RP11-457M11.7	2.23592	7.20943	3.93637e-06	0.000335411
RP11-567C20.2	3.19247	0.799191	6.47977e-05	0.00175471		RP11-567L7.5	2.22993	5.49005	7.3253e-05	0.00232939
RP11-521M14.1	3.17754	0.694726	4.78944e-06	0.000171028		AP001347.6	2.22748	3.39498	0.00423081	0.0349372
HPN-AS1	3.17097	0.595547	1.0125e-07	5.02533e-06		RP11-582J16.5	2.22563	4.32112	0.000669002	0.0102522
RP5-834N19.1	3.16644	0.799538	7.48448e-05	0.00197303		AC007128.1	2.22382	3.68435	0.0023664	0.0236268
RP5-888M10.2	3.14098	0.684301	4.43114e-06	0.000159781		PROX1-AS1	2.22317	6.05127	2.69757e-05	0.00119463
RP11-256L6.3	3.12461	0.547237	1.13113e-08	6.65746e-07		CTD-2303H24.2	2.20761	3.66873	0.00244165	0.0240831
LINC00671	3.11936	0.587104	1.07764e-07	5.309e-06		SRP14-AS1	2.20373	5.47687	7.50295e-05	0.00236994
CTD-2210P24.3	3.0934	0.800388	0.000111148	0.00277695		DGCR11	2.16692	6.04545	2.72505e-05	0.00120148
HAO2-IT1	3.08809	0.795007	0.0001026	0.00259261		AC123886.2	2.16657	9.50609	1.43134e-07	4.21844e-05
RP11-753B14.1	3.08258	0.796235	0.000108193	0.00271535		RP11-203H2.2	2.15831	4.95898	0.000196017	0.00446618
RP1-60O19.1	3.07326	0.381817	8.34602e-16	1.08413e-13		RP11-203H2.1	2.15831	4.95898	0.000196017	0.00446618
F11-AS1	3.05931	0.546499	2.1682e-08	1.19898e-06		ASMTL-AS1	2.15795	3.99958	0.00126157	0.0155993
CTD-2619J13.8	3.05683	0.355038	7.31427e-18	1.1923e-15		WI2-1959D15.1	2.15076	3.3731	0.00442109	0.0359543
RP11-406A20.4	3.05503	0.802578	0.000140936	0.00342094		RP11-723O4.9	2.12879	3.13131	0.00718665	0.0496554
RP11-676J12.7	3.00806	0.527272	1.16377e-08	6.82009e-07		RP1-146A15.1	2.12449	5.5778	6.24817e-05	0.00210453
CTD-2619J13.5	2.9965	0.460454	7.63059e-11	5.99876e-09		RP11-95P13.1	2.11675	3.37278	0.00442398	0.0359629
AP001065.15	2.98451	0.428447	3.26364e-12	2.98978e-10		RP11-567N4.3	2.10861	4.61215	0.000379961	0.00697063
RP11-434D9.1	2.9664	0.455763	7.58381e-11	5.97611e-09		LINC01346	2.09449	9.80738	9.67986e-08	3.27139e-05
RP11-1113L8.1	2.94168	0.641197	4.47956e-06	0.000161216		CTD-2587H24.10	2.09285	6.44082	1.38336e-05	0.000771546
LINC01314	2.93703	0.46114	1.90185e-10	1.40542e-08		TESC-AS1	2.08347	3.60268	0.00278748	0.0262973
RP11-355N15.3	2.93462	0.765928	0.000127389	0.00313327		RP4-816N1.7	2.07762	4.82888	0.000250835	0.00527668
RP11-767I20.1	2.92853	0.731934	6.30535e-05	0.00171306		DLX6-AS1	2.07698	3.84791	0.00170624	0.0190488
AC022816.2	2.92644	0.604776	1.30568e-06	5.23754e-05		LINC00864	2.0734	3.46251	0.00369377	0.0318949
DBH-AS1	2.92159	0.346518	3.41874e-17	5.16758e-15		RP5-858B6.3	2.06345	4.07305	0.00109053	0.0141306
SNAP25-AS1	2.89869	0.63143	4.41805e-06	0.00015952		RP11-110I1.6	2.05479	15.9821	1.55997e-10	1.31358e-06
LINC01010	2.8952	0.546912	1.1985e-07	5.85239e-06		MMP25-AS1	2.039	9.66512	1.163e-07	3.60799e-05
HS1BP3-IT1	2.89353	0.424888	9.75223e-12	8.51183e-10		RP11-486F17.1	2.02556	5.15632	0.000135391	0.003511
RP11-706C16.7	2.88342	0.649394	8.98876e-06	0.000300414		RP11-1008C21.1	2.02551	6.07004	2.6109e-05	0.00116766
RP13-392I16.1	2.86393	0.780654	0.000243859	0.0054608		RP11-597D13.9	2.02152	6.06499	2.63394e-05	0.00117618
AC132217.4	2.85858	0.511103	2.23241e-08	1.22908e-06		AC007405.6	2.01742	4.49149	0.000479882	0.00820844
CTD-2526M8.2	2.83453	0.804152	0.000423695	0.00870263		RP11-386G11.10	2.01662	5.50528	7.12531e-05	0.00228712
RP4-754E20__A.5	2.83326	0.80865	0.000458859	0.00934408		AC010745.1	1.9938	3.17664	0.00656162	0.0467413
RP11-14C10.5	2.82627	0.714654	7.66195e-05	0.00201178		LINC01540	1.99001	3.28465	0.00528154	0.0404884
AP001048.4	2.80499	0.64153	1.22917e-05	0.000397839		RP11-547C5.2	1.96978	4.69292	0.000325274	0.00631729
RP11-6B4.1	2.77831	0.635445	1.22986e-05	0.000397839		RP11-109E24.1	1.96289	7.67744	1.90272e-06	0.00021358
AC092155.4	2.7751	0.766093	0.000291877	0.00631085		LAMA5-AS1	1.95687	8.35993	6.92407e-07	0.000111817
RP11-7M8.2	2.77321	0.735506	0.000162936	0.00387297		LINC01128	1.95097	5.56609	6.38184e-05	0.00213169
RP11-280H21.1	2.75796	0.810049	0.000662398	0.0127252		RP11-16C18.3	1.94912	6.28845	1.79183e-05	0.000920014
CTD-2350C19.2	2.72704	0.476167	1.0218e-08	6.04609e-07		RP13-582O9.5	1.94886	5.60998	5.89574e-05	0.00202297
LINC00399	2.7197	0.734943	0.000215121	0.00491659		CTD-2020K17.1	1.94022	4.89996	0.000219161	0.00481468
A1BG-AS1	2.69046	0.377402	1.01174e-12	9.89539e-11		AC006042.6	1.93792	4.6793	0.000333898	0.00642549
RP11-136K7.2	2.64874	0.600506	1.02969e-05	0.000341048		CCDC144NL-AS1	1.93508	4.39193	0.000582515	0.0093507
RP11-883G14.1	2.64664	0.738793	0.000340473	0.00721152		CTD-2203K17.1	1.9323	4.35235	0.000629337	0.00987112
KB-1615E4.2	2.64616	0.639997	3.55509e-05	0.00103521		RP11-300J18.2	1.93094	5.16242	0.000133861	0.0034913
RP11-2L8.1	2.63323	0.740943	0.000379578	0.00789266		CTB-54I1.1	1.93035	3.97517	0.00132424	0.0161106
U91319.1	2.61783	0.572375	4.79336e-06	0.000171028		RP11-1007O24.2	1.9226	3.45172	0.00377477	0.032312
DGCR5	2.61283	0.398676	5.61089e-11	4.50688e-09		RP11-946L20.2	1.92212	6.91442	6.31699e-06	0.000461
HNF4A-AS1	2.61149	0.398334	5.5263e-11	4.46047e-09		CTD-3076O17.1	1.91477	5.0351	0.000169845	0.00406966
RP11-38L15.8	2.59433	0.369682	2.2548e-12	2.10622e-10		RP11-334C17.5	1.90542	5.78533	4.30744e-05	0.00163173
RP11-130L8.2	2.59228	0.486944	1.01747e-07	5.04248e-06		GMDS-AS1	1.90238	3.50643	0.00338177	0.0299617
RP5-1154L15.2	2.58161	0.696974	0.000212206	0.00486333		RP11-196G18.3	1.90158	6.24092	1.94372e-05	0.000967938
CTC-360G5.9	2.5812	0.49766	2.14071e-07	1.00405e-05		RP11-309M23.1	1.90127	3.18888	0.00640225	0.0459428
RP11-595B24.1	2.56391	0.676336	0.000150113	0.00360423		AL157871.2	1.89461	8.64006	4.64684e-07	8.86859e-05
RP11-431K24.3	2.55375	0.745115	0.000609558	0.0118125		RP11-158I13.2	1.89211	3.2303	0.00589111	0.0434654
LINC00313	2.5339	0.395984	1.56391e-10	1.17928e-08		AC093673.5	1.88615	3.26984	0.00544108	0.0412341
HORMAD2-AS1	2.53004	0.558523	5.90194e-06	0.000205727		RP11-466P24.6	1.88291	5.06889	0.000159414	0.00392255
CH507-42P11.5	2.51156	0.431367	5.80303e-09	3.58688e-07		LINC01166	1.87555	4.26022	0.000753884	0.0110815
FAM83A-AS1	2.50888	0.599042	2.81234e-05	0.000837257		LINC00472	1.86191	4.67011	0.000339841	0.00649954
H19	2.49051	0.528627	2.46173e-06	9.43114e-05		RP11-285A1.1	1.8591	5.33391	9.74623e-05	0.00282301
RP11-554I8.2	2.48807	0.813084	0.0022131	0.0347376		PSMG3-AS1	1.85397	8.17567	9.04617e-07	0.000133304
MGC27382	2.47648	0.502336	8.22572e-07	3.41922e-05		CTA-445C9.14	1.85264	3.85881	0.00166951	0.0188124
AC013275.2	2.4729	0.600674	3.84039e-05	0.00110762		RP11-315I20.1	1.85253	4.28954	0.000711728	0.0106748
RP5-1195D24.1	2.47081	0.771932	0.00137044	0.0233825		AC114730.3	1.85136	3.37695	0.00438707	0.0357615
RP11-766F14.1	2.45795	0.635028	0.000108562	0.00272233		RP11-746M1.1	1.84926	3.35319	0.00460172	0.0369945
RP11-522B15.7	2.44382	0.813167	0.00265307	0.0403039		RP5-821D11.7	1.8474	3.56543	0.00300385	0.0276568
LINC00864	2.44003	0.545031	7.57472e-06	0.000255986		CTD-2083E4.7	1.84664	4.00269	0.0012538	0.0155597
CTB-43E15.1	2.439	0.813167	0.00270522	0.0410212		AC009120.6	1.84392	11.9047	8.02033e-09	7.75682e-06
SLC6A1-AS1	2.43148	0.571875	2.12088e-05	0.000650027		CTD-2313J17.5	1.83472	4.09403	0.00104616	0.0137676
C4B-AS1	2.40478	0.367524	6.02206e-11	4.81389e-09		CYP4F35P	1.83284	3.53676	0.00318186	0.0287998
C4A-AS1	2.40175	0.373247	1.23678e-10	9.47645e-09		CTC-542B22.2	1.83103	5.78317	4.32395e-05	0.00163646
LINC01348	2.39915	0.328206	2.67392e-13	2.7444e-11		LY86-AS1	1.81677	3.46585	0.0036691	0.0317812
AC012462.2	2.36036	0.650509	0.000285088	0.00619629		RP3-323P24.3	1.81339	3.62605	0.00265978	0.0254964
RP11-407B7.3	2.36033	0.688572	0.000608365	0.0117962		AC027601.1	1.8086	3.26293	0.00551721	0.0416237
RP11-205M3.3	2.35581	0.716891	0.00101566	0.0182666		RP11-701H24.4	1.80452	3.70747	0.0022593	0.0228907
LINC01549	2.35051	0.472858	6.66549e-07	2.82362e-05		AC008088.4	1.80373	5.72877	4.76413e-05	0.00173773
RP11-355N15.1	2.3394	0.763502	0.00218373	0.0343509		MYCBP2-AS1	1.80199	5.47941	7.46846e-05	0.00236224
RP11-817J15.3	2.33855	0.609262	0.000123869	0.00306029		LINC01167	1.80159	3.56867	0.0029844	0.0275415
RP11-344P13.6	2.33631	0.638975	0.000255837	0.00570215		RP11-67H24.2	1.79935	3.60196	0.00279151	0.0263268
RP11-715H19.2	2.32023	0.496772	3.00294e-06	0.000113606		OIP5-AS1	1.79421	7.67185	1.91901e-06	0.00021358
RP11-153K11.3	2.29609	0.653936	0.000446122	0.00911261		AC068538.4	1.79058	3.66694	0.00245043	0.0241373
RP3-340N1.2	2.28836	0.475832	1.5155e-06	5.99244e-05		RP11-701H24.8	1.77946	4.37164	0.00060605	0.00962471
CTD-2619J13.27	2.23717	0.461279	1.23512e-06	4.97851e-05		RP11-798M19.6	1.77607	3.59249	0.00284503	0.0266907
RP13-650J16.1	2.23515	0.495186	6.36901e-06	0.000219932		AC064834.3	1.77473	5.1646	0.000133321	0.00348152
RP11-472G21.2	2.22074	0.600194	0.000215569	0.00492345		PIK3IP1-AS1	1.77025	5.74547	4.6243e-05	0.00170893
RP11-283I3.2	2.21035	0.722896	0.00223097	0.0349452		RP11-525K10.3	1.75806	3.43613	0.00389495	0.0330122
AL161668.5	2.19657	0.523918	2.75794e-05	0.000824013		RP11-1149M10.2	1.75673	4.61989	0.000374335	0.00690822
AC104809.2	2.19358	0.611415	0.000333595	0.00708842		RP11-394A14.2	1.74944	3.39573	0.0042245	0.0349215
LINC00563	2.18369	0.746658	0.00344881	0.0498855		AC024704.2	1.74427	3.78613	0.00193028	0.0205686
LINC01322	2.17976	0.667802	0.0010982	0.0194667		LINC00483	1.74336	4.18724	0.000870292	0.0122144
RP11-39H3.2	2.17326	0.593661	0.000251454	0.00561953		RP11-574O7.1	1.73821	3.7679	0.00200197	0.0211098
CTD-2529O21.2	2.17238	0.534386	4.79949e-05	0.00134007		RP11-64D22.5	1.73518	3.66504	0.00245978	0.0241972
RP11-157D23.2	2.16809	0.629917	0.000577715	0.0112875		RP11-1379J22.2	1.73105	6.20739	2.05894e-05	0.00100883
RP3-414A15.10	2.14986	0.509953	2.4889e-05	0.000751734		RP11-499P20.2	1.7282	4.3225	0.000667201	0.0102389
RP4-539M6.14	2.14134	0.629078	0.00066422	0.0127529		AC114803.3	1.7278	4.39294	0.000581365	0.00933646
RP4-601P9.2	2.1316	0.514931	3.47923e-05	0.00101847		RP11-1055B8.8	1.71788	9.68106	1.13922e-07	3.55291e-05
CTB-129P6.7	2.13134	0.405597	1.48163e-07	7.13028e-06		RP11-360L9.8	1.71489	4.97371	0.000190646	0.00438429
RP11-254I22.3	2.11454	0.559288	0.000156346	0.0037377		LA16c-306E5.3	1.71171	4.11331	0.00100704	0.0134084
RP5-1170K4.7	2.10991	0.655176	0.00128024	0.0221601		LINC01201	1.70915	3.1669	0.00669122	0.0473592
LINC00862	2.1095	0.43765	1.43513e-06	5.72229e-05		CTB-114C7.4	1.70898	3.78768	0.00192434	0.0205263
LINC01447	2.09035	0.588359	0.000381101	0.00791575		AC012314.8	1.70768	4.13778	0.0009595	0.0129956
RP11-756H6.1	2.08732	0.658253	0.00151912	0.0255934		AC006369.2	1.70656	7.96189	1.23991e-06	0.000163123
RP11-893F2.6	2.06726	0.659118	0.00171036	0.0283108		FAM95B1	1.70479	3.64723	0.00254921	0.024759
RP1-276N6.2	2.05239	0.596342	0.000578217	0.0112907		HHIP-AS1	1.70466	3.70385	0.00227574	0.0229733
RP11-404P21.3	2.03041	0.500655	5.00254e-05	0.0013886		RP1-159A19.4	1.70271	4.20709	0.000836927	0.0118728
RP11-573D15.8	2.01676	0.378539	9.94361e-08	4.94267e-06		RP11-815M8.1	1.70029	5.35958	9.29718e-05	0.00274006
RP11-513G11.2	2.01431	0.67705	0.00292869	0.0436338		RP11-1112C15.1	1.69877	4.05151	0.00113806	0.014564
RP11-325L12.7	2.00285	0.634365	0.0015926	0.02664		FLJ38576	1.69359	4.97759	0.000189254	0.00436953
GS1-600G8.5	2.00002	0.57146	0.000465546	0.00944556		LINC01489	1.69292	7.15759	4.27392e-06	0.000353823
LINC01127	1.99276	0.458098	1.36094e-05	0.000436841		SOX9-AS1	1.69218	3.37668	0.00438945	0.035771
LINC01146	1.99111	0.498513	6.49397e-05	0.00175613		CTD-2366F13.1	1.68368	3.22195	0.0059908	0.0439808
RP11-1006G14.2	1.9866	0.665799	0.00284706	0.0426853		RP11-304L19.4	1.68203	3.6416	0.00257811	0.0249215
RP11-15I11.3	1.95988	0.629016	0.00183451	0.0299925		RP11-545I10.2	1.67487	6.36112	1.5832e-05	0.000851451
CTD-2342N23.3	1.95893	0.623134	0.00166839	0.0277404		LINC01393	1.6725	7.08256	4.81745e-06	0.000381523
LAMA5-AS1	1.92893	0.556059	0.000522535	0.010374		AC002454.1	1.66531	3.84497	0.00171628	0.0191092
KB-68A7.1	1.90686	0.492065	0.000106529	0.00267966		GPC6-AS1	1.66314	4.47559	0.000494937	0.00835271
RP11-1008C21.1	1.90453	0.57756	0.000975354	0.0176274		RP1-32B1.4	1.66184	3.34329	0.00469415	0.0375092
CTD-2012K14.8	1.90256	0.461555	3.75484e-05	0.00108671		RP11-21L19.1	1.65858	3.35338	0.00459992	0.0369851
AC104809.4	1.87986	0.428164	1.13076e-05	0.000370466		SNHG14	1.65668	4.01492	0.00122373	0.0152724
RP11-422N16.3	1.86285	0.423904	1.11016e-05	0.000364796		RP11-290L1.5	1.6563	3.41293	0.00408092	0.0340909
RP11-445N18.7	1.86078	0.591672	0.0016611	0.0276468		AP001059.5	1.65547	5.86838	3.71785e-05	0.00146389
RP4-781K5.6	1.85673	0.499004	0.000198533	0.00459551		RP11-579E24.2	1.64515	4.32854	0.000659363	0.0101623
RP11-557H15.4	1.85416	0.371285	5.91699e-07	2.54658e-05		RP11-85G21.2	1.6399	3.37697	0.00438682	0.0357615
LINC00924	1.8487	0.407452	5.69985e-06	0.000199309		RP11-148E17.1	1.63914	3.17417	0.00659426	0.0468797
RP11-462L8.1	1.84391	0.35011	1.3894e-07	6.71558e-06		PART1	1.63736	3.99298	0.0012782	0.0157241
AL162759.1	1.82096	0.58184	0.00175008	0.0288391		AC129778.2	1.63529	5.25385	0.000112972	0.00311897
AC083843.2	1.79503	0.601195	0.00282862	0.0424472		RP11-381O7.3	1.63529	5.25385	0.000112972	0.00311897
CTD-3193O13.1	1.77723	0.601811	0.00314556	0.0461816		AC093375.1	1.63394	5.3235	9.93464e-05	0.00286491
CTD-2527I21.5	1.76739	0.484214	0.000262214	0.00579764		RP11-40A13.1	1.63352	3.35533	0.00458191	0.03691
PROX1-AS1	1.75884	0.376331	2.959e-06	0.000112071		RP11-454P21.1	1.63034	5.4331	8.1262e-05	0.00249085
RP11-42O15.3	1.75279	0.411632	2.06125e-05	0.000634673		RP11-90P13.1	1.62611	3.79803	0.00188495	0.0202618
C9orf106	1.7461	0.520327	0.000791419	0.014827		RP11-58A17.4	1.62482	4.82978	0.000250406	0.00527331
AC002456.2	1.73157	0.51266	0.000731188	0.0138626		FLJ37035	1.62124	4.20706	0.000836969	0.0118728
RP5-907C10.3	1.72484	0.571819	0.00255786	0.0391671		RP11-383B4.4	1.61993	5.73328	4.72593e-05	0.00173034
CH17-360D5.2	1.70252	0.483884	0.000434082	0.00889401		RP11-752G15.10	1.61787	7.17919	4.12969e-06	0.000345278
CTC-490E21.11	1.69476	0.41962	5.37255e-05	0.00148265		RP11-53I6.2	1.61765	4.41305	0.000559005	0.00909718
CTC-498J12.1	1.68481	0.388669	1.45874e-05	0.000465536		AC008103.3	1.6175	4.46795	0.00050234	0.00842912
RP11-403I13.5	1.62914	0.34573	2.45074e-06	9.39988e-05		RP11-488P3.1	1.61689	5.17864	0.000129882	0.00342648
RP4-782L23.1	1.62581	0.520299	0.00177949	0.0292224		RP11-60A24.3	1.61675	3.3114	0.00500498	0.0391213
RP11-273G15.2	1.62572	0.354589	4.54391e-06	0.000162827		WEE2-AS1	1.61392	5.82281	4.0301e-05	0.00155975
RP11-307C19.2	1.62557	0.553915	0.00333871	0.0485251		STAM-AS1	1.61076	3.18467	0.00645668	0.0462152
RP11-30K9.5	1.56979	0.437688	0.000335073	0.00711528		RP11-15E1.5	1.60994	3.50533	0.00338923	0.0300007
RP11-799B12.1	1.55986	0.411962	0.000152841	0.00366443		RP11-459O16.8	1.60994	3.50533	0.00338923	0.0300007
AP000473.5	1.55505	0.522161	0.00290036	0.043342		LINC01120	1.60796	4.97056	0.00019178	0.0044037
AC099668.5	1.55112	0.398628	9.9774e-05	0.00252695		LINC01096	1.60697	3.40465	0.00414937	0.0345063
RP11-598F7.3	1.53866	0.418374	0.000235338	0.00530572		RP4-545C24.1	1.59936	3.90889	0.0015109	0.0175105
TSSC1-IT1	1.53726	0.5238	0.00333734	0.0485251		AC104655.3	1.59007	3.79217	0.00190713	0.0204092
RP4-665J23.1	1.5318	0.374809	4.37227e-05	0.00123682		AC017104.6	1.5896	4.13474	0.000965271	0.0130348
AC004538.3	1.52919	0.433354	0.000417559	0.00858189		RP11-94B19.7	1.58604	4.74371	0.000295109	0.00588262
CPB2-AS1	1.52225	0.452624	0.000770547	0.0145112		AC145124.2	1.58317	6.69163	9.09915e-06	0.00057671
RP11-351M8.2	1.50876	0.507742	0.0029634	0.0440128		AC010987.6	1.58151	5.37021	9.11755e-05	0.00270757
RP11-434H6.6	1.50729	0.387149	9.88898e-05	0.00251221		RP11-387H17.4	1.57948	4.3299	0.000657604	0.0101424
LRP4-AS1	1.48766	0.455026	0.00107774	0.019227		LINC01378	1.57655	3.85476	0.00168306	0.0189037
AC007319.1	1.44353	0.354136	4.57788e-05	0.00128575		STXBP5-AS1	1.57256	4.06967	0.00109785	0.0141912
CTC-537E7.3	1.41939	0.449527	0.00159115	0.0266292		AC016768.1	1.56891	4.31568	0.000676172	0.0103335
LINC01564	1.41744	0.480888	0.00320302	0.0469221		RP11-289H16.1	1.56633	5.68077	5.19142e-05	0.00184896
RP11-21L23.2	1.40209	0.309307	5.81491e-06	0.000202906		SRGAP2-AS1	1.56633	5.68077	5.19142e-05	0.00184896
AC079767.4	1.3934	0.398167	0.00046605	0.00945002		PLS3-AS1	1.56445	4.59586	0.000392091	0.00711558
RP11-396C23.4	1.39191	0.453525	0.00214703	0.0338697		RP11-10J21.4	1.56392	4.18722	0.000870327	0.0122144
RP11-499P20.2	1.36712	0.295739	3.78706e-06	0.000139155		PCAT29	1.56318	3.42709	0.00396635	0.033418
RP11-141M3.6	1.34574	0.432064	0.00184138	0.0300605		WDFY3-AS2	1.56061	4.41579	0.000556023	0.00906367
RP11-474P2.4	1.33168	0.38157	0.000483031	0.00974087		ST8SIA6-AS1	1.56006	3.8741	0.00161937	0.0184128
RP11-41O4.1	1.29172	0.316072	4.3739e-05	0.00123682		AC004540.5	1.559	6.71012	8.82544e-06	0.000566057
RP11-81A22.4	1.26889	0.328736	0.000113433	0.00282767		RP11-513O17.2	1.55337	7.07832	4.85023e-06	0.000381698
RP4-669P10.16	1.24054	0.32166	0.00011494	0.00286093		RP11-371A19.2	1.55249	3.44987	0.00378884	0.0323947
RP11-119D9.1	1.22335	0.327836	0.000190266	0.00442454		RP11-643A5.2	1.54586	3.57001	0.00297635	0.0274981
RP11-223I10.1	1.21554	0.4086	0.00293094	0.0436478		RP11-706O15.3	1.54406	4.07494	0.00108647	0.0141025
RP11-505K9.5	1.21171	0.36296	0.000842631	0.0156279		RP11-356N1.2	1.54313	3.8877	0.00157607	0.0180284
RP11-387H17.4	1.20729	0.387545	0.00183807	0.030036		AC141928.1	1.54111	6.28021	1.81726e-05	0.000928218
RP11-439A17.9	1.18858	0.299948	7.41308e-05	0.00196094		RP11-705O24.2	1.54031	3.97048	0.00133665	0.0161981
NADK2-AS1	1.1398	0.382283	0.00286772	0.042937		AC068039.4	1.53621	3.23937	0.00578472	0.0428924
RP11-715J22.6	1.13413	0.339639	0.000840172	0.0155997		RP11-212I21.4	1.53073	3.20792	0.00616207	0.0448506
RP11-863K10.7	1.10049	0.335497	0.00103741	0.0185974		SNHG12	1.52832	5.79291	4.24974e-05	0.00162029
AC005329.7	1.09539	0.319421	0.000605117	0.0117401		CTD-2009A10.1	1.5261	3.52416	0.00326346	0.0292565
CTC-526N19.1	1.09457	0.306702	0.000358557	0.00752743		RP11-498C9.3	1.52144	5.5204	6.93237e-05	0.00225012
LINC01272	1.06484	0.300064	0.000387098	0.00802028		RP11-364P22.1	1.51572	3.31249	0.00499403	0.039072
RP11-98D18.3	1.00477	0.341525	0.00326103	0.0475833		RP11-121G22.3	1.5111	4.21318	0.000826942	0.0117994
RP11-6O2.3	-1.04407	0.352331	0.00304334	0.0449592		RP11-669E14.6	1.5088	3.13266	0.0071672	0.0495907
RP11-175K6.2	-1.0765	0.339647	0.00152725	0.025715		LINC00671	1.50595	3.68243	0.00237554	0.0236726
C14orf132	-1.09308	0.36359	0.00264409	0.0402227		LINC00461	1.50523	4.78916	0.000270561	0.00555532
CTD-3157E16.2	-1.09855	0.321769	0.000639927	0.0123435		LINC00173	1.50049	5.11843	0.000145305	0.00368381
MBNL1-AS1	-1.18851	0.29963	7.29102e-05	0.00193038		RP11-182J23.1	1.49951	3.48741	0.00351353	0.0308324
MAMDC2-AS1	-1.19085	0.393742	0.00249093	0.0382249		RP11-472M19.2	1.49882	4.36771	0.000610723	0.00967119
TPTEP1	-1.24072	0.354853	0.000471548	0.00954403		RP11-421L21.3	1.49834	4.81988	0.000255173	0.00532987
MIR143HG	-1.26528	0.337123	0.000174616	0.00411238		RP11-769N19.2	1.49671	4.1452	0.00094555	0.0129254
XXYLT1-AS2	-1.27511	0.417008	0.00223001	0.0349452		RP11-133K1.7	1.49666	3.144	0.0070059	0.0488416
LINC00891	-1.28479	0.436818	0.00326881	0.0476759		RP11-99C10.1	1.49637	3.67711	0.00240099	0.0238541
LINC00839	-1.2864	0.384279	0.000815244	0.0152133		LAMTOR5-AS1	1.49471	3.1571	0.00682407	0.0480124
RP11-395G23.3	-1.31559	0.293525	7.39308e-06	0.000250867		RP11-363J20.1	1.4921	4.82956	0.000250512	0.00527331
CTD-2349P21.12	-1.33473	0.396221	0.00075537	0.0142722		LINGO1-AS1	1.48448	3.53446	0.00319664	0.0288848
CTD-2269F5.1	-1.35458	0.438415	0.00200337	0.0321681		RP11-53O19.2	1.48301	4.04815	0.00114568	0.0146052
TTC39A-AS1	-1.36545	0.383875	0.000375082	0.00782005		RP11-867G23.4	1.48066	3.87528	0.00161556	0.0183802
C20orf166-AS1	-1.36646	0.443171	0.00204669	0.03269		DNMBP-AS1	1.48	3.58899	0.00286511	0.026781
AC007563.5	-1.37541	0.374238	0.000237627	0.0053537		RP11-93N20.1	1.46377	5.35725	9.33695e-05	0.00274689
HAGLROS	-1.3887	0.426198	0.00112068	0.019823		RP11-403P17.3	1.46027	5.44069	8.01437e-05	0.00247329
IL12A-AS1	-1.40539	0.452509	0.00189784	0.0307858		RP11-154D6.1	1.458	4.02947	0.0011889	0.0149667
WNT5A-AS1	-1.40795	0.340279	3.50909e-05	0.00102541		RP11-632K5.2	1.45304	6.51606	1.21888e-05	0.000711285
RP11-1060J15.9	-1.44223	0.432109	0.000844875	0.0156608		AC079145.4	1.45252	4.28444	0.000718887	0.0107439
LINC01550	-1.45205	0.431887	0.000773535	0.0145493		RP11-186F10.2	1.45059	5.72425	4.80277e-05	0.0017475
RP3-428L16.2	-1.47575	0.289304	3.37815e-07	1.51602e-05		AC009404.2	1.44967	4.05854	0.00112234	0.0144245
CTB-51J22.1	-1.48122	0.364945	4.93396e-05	0.00137415		LINC01094	1.44959	3.20631	0.00618195	0.0449419
TARID	-1.48286	0.409655	0.000294866	0.00636666		NFE4	1.44857	3.69256	0.00232781	0.0233391
EHMT2-AS1	-1.48992	0.395502	0.000165112	0.00391349		AC053503.4	1.44737	3.15666	0.00683012	0.0480423
NEXN-AS1	-1.51749	0.396084	0.000127499	0.00313367		LINC00909	1.44344	4.28172	0.000722735	0.0107796
CECR7	-1.52564	0.380125	5.98176e-05	0.00163315		LINC01210	1.44327	6.66564	9.499e-06	0.00059187
FAM95B1	-1.52581	0.491493	0.00190643	0.0308649		RP11-384P7.7	1.44277	4.65615	0.000349091	0.00662177
LINC01079	-1.539	0.519398	0.00304617	0.044971		CRNDE	1.44257	3.72195	0.00219473	0.0224594
AP001476.2	-1.57	0.491585	0.00140438	0.0238882		AC012531.25	1.44008	4.2455	0.000776021	0.0112943
LINC01140	-1.58202	0.456516	0.000529394	0.0104851		RP11-397G17.1	1.43669	3.93825	0.00142512	0.0168342
LINC01055	-1.60746	0.525319	0.00221354	0.0347376		RP11-263K4.4	1.43635	6.67204	9.39888e-06	0.000589998
C5orf66-AS1	-1.61192	0.492109	0.00105459	0.0188849		RP11-333A23.4	1.43558	3.19561	0.00631631	0.045559
LINC01436	-1.61288	0.431299	0.000184321	0.00431648		AC142293.3	1.43537	3.6069	0.00276396	0.0261633
RP11-119J18.1	-1.67126	0.515073	0.00117577	0.0206191		MNX1-AS1	1.431	7.94373	1.2739e-06	0.000166126
CTD-2589M5.4	-1.6737	0.503116	0.000878929	0.0161838		EXTL3-AS1	1.43093	3.51423	0.00332918	0.0296607
AF001548.4	-1.67861	0.506475	0.000918719	0.0167403		AC091133.1	1.43087	4.00936	0.00123729	0.0154058
RP13-870H17.3	-1.6922	0.397381	2.05909e-05	0.000634598		TFAP2A-AS1	1.4306	3.83556	0.0017488	0.0193399
RP11-92C4.6	-1.7106	0.391706	1.2594e-05	0.000406997		RP11-278L15.2	1.43058	5.53312	6.77434e-05	0.002211
TEX26-AS1	-1.71628	0.532966	0.0012808	0.0221601		LINC01518	1.42661	4.74752	0.000292966	0.00585971
RP11-554A11.4	-1.74822	0.389491	7.17347e-06	0.000243663		LINC01004	1.42623	4.32578	0.000662926	0.0101945
LINC00968	-1.75904	0.468468	0.000173433	0.00409322		AC104113.3	1.4245	3.29817	0.00513992	0.0397439
PP14571	-1.76255	0.522564	0.000743861	0.0140788		RP11-21M24.2	1.42262	5.14599	0.000138022	0.00356043
COLCA1	-1.76418	0.442375	6.66381e-05	0.00179142		RP11-662I13.2	1.41953	5.03998	0.000168295	0.00403908
RP11-75I2.3	-1.77967	0.524398	0.000689447	0.0131612		RP11-545A16.1	1.41548	6.66996	9.43123e-06	0.000590333
RP11-354E11.2	-1.80667	0.470639	0.000123661	0.00305742		CTC-231O11.1	1.41381	4.24013	0.000784255	0.0113856
RP4-668J24.2	-1.80866	0.448612	5.53809e-05	0.00152383		AC092652.1	1.40799	3.88068	0.00159828	0.0182223
LINC01096	-1.81334	0.497628	0.000268463	0.00590546		RP4-561L24.3	1.40799	3.53985	0.0031622	0.0286846
RNF144A-AS1	-1.82868	0.405836	6.60711e-06	0.000227211		RP1-288M22.2	1.40746	4.79878	0.000265644	0.0054883
HOXD-AS2	-1.83215	0.525976	0.000495223	0.00993253		AC092484.1	1.40634	3.30406	0.00507941	0.0394507
RP11-685G9.2	-1.84791	0.594716	0.00188859	0.0306805		RP11-378J18.9	1.40468	4.04768	0.00114675	0.0146118
RP11-830F9.6	-1.85321	0.466597	7.13478e-05	0.00189564		RP11-435D7.3	1.40396	4.27053	0.000738779	0.0109359
RP11-384P7.7	-1.85654	0.599179	0.00194521	0.0314163		RP11-563M4.1	1.40313	3.32983	0.00482292	0.0381587
RP11-21C4.1	-1.86107	0.466927	6.72574e-05	0.00180515		RP11-53O19.1	1.40186	4.27769	0.000728468	0.0108222
PGM5P4-AS1	-1.86589	0.561927	0.000898486	0.0164347		RP11-377D9.3	1.39805	4.44254	0.000527793	0.00873147
GDNF-AS1	-1.8837	0.429397	1.15006e-05	0.000376418		KCTD21-AS1	1.39358	7.19564	4.02335e-06	0.000338789
RP11-386M24.6	-1.89268	0.564379	0.000797813	0.0149383		HEIH	1.38809	3.62616	0.00265918	0.0254964
LINC00689	-1.90139	0.581744	0.00108146	0.0192727		TRHDE-AS1	1.38587	3.69605	0.00231157	0.0232039
CTB-161M19.4	-1.92977	0.534533	0.000305958	0.00655563		RP11-96D1.8	1.3823	4.06287	0.00111274	0.0143521
RP11-867G23.10	-1.93647	0.518434	0.000187539	0.0043826		XXyac-YM21GA2.3	1.37769	3.83282	0.0017584	0.0194042
RP11-116D17.3	-1.97094	0.539533	0.000259153	0.00575292		RP11-442O1.4	1.37658	3.51056	0.00335383	0.0297837
SMAD9-IT1	-1.97126	0.538551	0.000251907	0.0056221		RP4-755D9.1	1.37329	4.31773	0.000673469	0.0103082
RP11-95I16.6	-1.97778	0.675498	0.00341277	0.0494593		AC012074.2	1.36602	3.95529	0.00137763	0.016489
RP11-567M16.1	-2.04271	0.453802	6.75298e-06	0.000231509		AC068831.10	1.36509	3.32493	0.0048707	0.0384219
CHL1-AS2	-2.04364	0.686824	0.00292517	0.0436204		RP11-355O1.11	1.36313	4.14497	0.000945967	0.0129259
PGM5-AS1	-2.04443	0.577864	0.000403318	0.00833039		MIATNB	1.36279	3.99267	0.00127898	0.0157289
LL22NC03-75H12.2	-2.06944	0.636961	0.00115843	0.0203931		LINC01574	1.36274	4.04846	0.00114496	0.0146048
RP1-278O22.1	-2.07443	0.539682	0.000121145	0.00299966		AC007405.4	1.36238	3.14141	0.00704246	0.048998
RP11-832A4.7	-2.11249	0.481983	1.17105e-05	0.000381411		MAGI2-AS3	1.36229	5.69217	5.08642e-05	0.00182369
RP5-906A24.1	-2.117	0.672608	0.00164701	0.027426		RP11-44K6.4	1.35983	3.50139	0.00341616	0.0301892
AC074363.1	-2.12663	0.638815	0.000871492	0.0160735		RP11-561B11.3	1.35668	4.55622	0.00042331	0.00751239
RP11-887P2.5	-2.13295	0.653071	0.00109065	0.0193846		RP3-508I15.9	1.35634	3.64002	0.00258629	0.024983
RP11-203J24.9	-2.14152	0.456189	2.67436e-06	0.000102222		AP000688.14	1.35605	3.4541	0.00375678	0.0322141
GS1-421I3.2	-2.17635	0.726264	0.00272971	0.0412795		AC009411.2	1.35018	4.00162	0.00125646	0.0155688
RP11-514P8.8	-2.18752	0.506342	1.55858e-05	0.000495023		CTC-308K20.1	1.34212	3.73646	0.0021319	0.0220037
AC093627.8	-2.20127	0.707062	0.00185032	0.0301768		LINC00339	1.34174	4.0857	0.00106357	0.0139173
RP1-142L7.9	-2.20213	0.648641	0.000686313	0.0131089		AP000320.7	1.33692	5.13234	0.000141581	0.00362055
RP11-747D18.1	-2.20446	0.635525	0.000522925	0.0103755		AC093390.1	1.33568	6.91619	6.29883e-06	0.000460643
KIAA0087	-2.20534	0.735457	0.00271229	0.0410909		RP11-855O10.2	1.33467	3.66429	0.00246346	0.0242212
CDKN2B-AS1	-2.21791	0.432123	2.85769e-07	1.29645e-05		C16orf82	1.33452	3.80776	0.00184863	0.0199991
CTD-2089N3.1	-2.22893	0.722402	0.00203245	0.0324938		RP11-360F5.3	1.32757	4.74514	0.000294301	0.00587445
RP4-651E10.4	-2.28103	0.666581	0.000621674	0.0120123		RP11-981G7.2	1.32263	4.06702	0.00110364	0.0142535
RP11-356O9.2	-2.2863	0.631669	0.000295224	0.00636666		AC107081.5	1.32042	3.23981	0.00577964	0.0428738
RP11-1060J15.4	-2.29135	0.523123	1.18608e-05	0.000385175		CTD-2083E4.4	1.32022	5.28318	0.000107012	0.00300939
RP11-531A24.3	-2.30658	0.696697	0.000930528	0.0168999		RP11-297A16.2	1.31961	3.83819	0.00173964	0.0192602
RP11-412H8.2	-2.31254	0.752991	0.00213249	0.0336882		LINC00174	1.31935	3.28988	0.00522625	0.0401908
RP11-672L10.2	-2.31879	0.594538	9.61288e-05	0.0024552		RP1-65J11.1	1.31915	3.26249	0.00552211	0.0416447
LINC00930	-2.33524	0.62551	0.000188954	0.00440637		FAM87B	1.31507	3.93176	0.00144365	0.0169918
LINC00507	-2.33726	0.680719	0.000595797	0.0115728		ASTN2-AS1	1.31371	3.17972	0.00652112	0.0465369
AC053503.12	-2.34021	0.777892	0.00262626	0.0400245		RP11-324I22.2	1.31263	4.08338	0.00106846	0.0139644
RP11-429B14.4	-2.37763	0.813168	0.00345668	0.0499776		AC093627.10	1.31116	5.92949	3.33825e-05	0.00137039
RP11-161H23.9	-2.38534	0.488521	1.04597e-06	4.28359e-05		RP11-1299A16.3	1.30726	4.90853	0.000215632	0.00476513
TINCR	-2.45019	0.437704	2.17053e-08	1.19898e-06		AC009133.12	1.30691	6.15746	2.24393e-05	0.00105687
AL928768.3	-2.4782	0.435127	1.23124e-08	7.19572e-07		RP11-1334A24.5	1.30543	3.14466	0.00699669	0.0488052
LINC01235	-2.47915	0.441867	2.01605e-08	1.12297e-06		RP11-227H15.4	1.30515	3.17859	0.00653596	0.0465847
B3GALT5-AS1	-2.48242	0.497099	5.9196e-07	2.54658e-05		RP1-234P15.4	1.29976	4.71068	0.000314381	0.00615949
SERTAD4-AS1	-2.4929	0.421367	3.29431e-09	2.11077e-07		RP11-504P24.8	1.29952	3.39908	0.00419612	0.0348067
AC002511.2	-2.53913	0.579236	1.16742e-05	0.000380602		AC138035.2	1.29952	3.39908	0.00419612	0.0348067
RP11-1090M7.1	-2.54114	0.533563	1.91132e-06	7.45999e-05		RP11-307O13.1	1.29803	3.51956	0.00329371	0.0294435
RP11-616M22.3	-2.55785	0.575694	8.86833e-06	0.000296986		GACAT1	1.29738	3.6244	0.00266861	0.0255521
RP11-156L14.1	-2.55908	0.677131	0.000157269	0.00374898		RP5-998N21.4	1.29697	5.28264	0.000107118	0.00301096
AC004947.2	-2.56135	0.682328	0.000174148	0.00410426		PTOV1-AS1	1.29425	4.63642	0.0003626	0.00676793
RP11-180N14.1	-2.56212	0.547736	2.90159e-06	0.000110274		RP4-564M11.2	1.29159	4.15853	0.000920996	0.0127017
AC106869.2	-2.61727	0.614932	2.0794e-05	0.00063908		LINC00266-1	1.28764	4.43285	0.00053785	0.00884818
AC012499.1	-2.63048	0.699196	0.000168461	0.00399002		LINC01347	1.28764	4.43285	0.00053785	0.00884818
RP3-422G23.4	-2.67777	0.75496	0.000389787	0.00807097		RP11-428J1.5	1.28692	3.56802	0.00298832	0.0275612
FENDRR	-2.69016	0.393184	7.81012e-12	6.88906e-10		HCG23	1.28276	3.82873	0.00177282	0.0194921
CTD-2547H18.1	-2.70823	0.58851	4.18764e-06	0.000152026		RP11-774D14.1	1.28262	3.40372	0.00415712	0.0345561
RP11-135D11.2	-2.71413	0.752582	0.000310445	0.00663894		RP11-206L10.5	1.28076	5.04948	0.00016532	0.00399043
LINC01475	-2.73002	0.660109	3.5386e-05	0.00103222		RP11-981G7.3	1.27662	4.54434	0.00043315	0.00764114
AC002511.3	-2.73508	0.59929	5.02176e-06	0.000178222		RP11-738B7.1	1.27314	3.17491	0.00658448	0.046845
RP11-434H14.1	-2.73669	0.790455	0.000535824	0.0105809		RP11-766N7.3	1.27266	4.09407	0.00104609	0.0137676
PCAT18	-2.91487	0.694105	2.67539e-05	0.000804408		LINC00301	1.271	6.09569	2.49715e-05	0.00113225
LINC00682	-3.00141	0.771305	9.96925e-05	0.00252695		RP11-573D15.2	1.26849	3.35845	0.00455327	0.0367705
AC053503.6	-3.00334	0.637135	2.43122e-06	9.34655e-05		AC064871.3	1.25776	4.98503	0.000186619	0.00432055
CADM3-AS1	-3.02811	0.545507	2.8404e-08	1.54086e-06		RP11-264A11.1	1.25666	3.47972	0.00356819	0.0311405
HAGLR	-3.03567	0.408288	1.04465e-13	1.14272e-11		RP11-344N17.8	1.25622	3.44361	0.00383681	0.0326722
AC073316.1	-3.11372	0.643107	1.28744e-06	5.1706e-05		RP11-349K16.1	1.25387	3.77537	0.00197227	0.0208573
RP11-35P15.1	-3.15268	0.648687	1.17336e-06	4.7584e-05		LINC00222	1.25116	3.54661	0.00311955	0.0284041
MUC2	-3.25089	0.499729	7.75375e-11	6.08121e-09		PCAT19	1.25093	3.62044	0.00268991	0.0257034
RP11-174J11.1	-3.41435	0.779207	1.17689e-05	0.000382563		RP11-21J18.1	1.25087	5.34774	9.50154e-05	0.00277532
RP11-129J12.1	-3.8348	0.653951	4.517e-09	2.84485e-07		RP11-834C11.8	1.24981	3.32062	0.00491314	0.038634
LINC00974	-3.85828	0.74574	2.29434e-07	1.06559e-05		RP11-158I23.1	1.24853	4.97378	0.000190618	0.00438429
LINC00578	-3.87252	0.453136	1.27364e-17	2.03624e-15		BAALC-AS1	1.24709	4.3942	0.000579941	0.00932471
RP11-805I24.3	-4.45732	0.528009	3.12624e-17	4.79079e-15		HMGN3-AS1	1.2469	3.26507	0.00549348	0.0415138
LINC01082	-4.52637	0.551075	2.14443e-16	2.92258e-14		NOP14-AS1	1.24613	6.33437	1.65687e-05	0.000875898
CTD-2001J20.1	-4.57959	0.670107	8.25159e-12	7.25922e-10		AC004951.6	1.24611	5.21277	0.000121904	0.00328071
						RP11-43N5.1	1.24377	3.99365	0.00127651	0.0157149
						AC005083.1	1.24191	4.00905	0.00123805	0.015412
						RP11-760D2.1	1.24166	3.45807	0.00372693	0.0320841
						LINC00271	1.23944	5.86431	3.74468e-05	0.00147348
						RP11-802D6.1	1.238	4.04302	0.00115738	0.0146868
						RP11-118K6.2	1.2363	4.04074	0.00116263	0.0147349
						CTA-929C8.7	1.2355	3.38752	0.0042948	0.0353023
						FLVCR1-AS1	1.23514	3.19029	0.00638411	0.045874
						RP11-374M1.5	1.23191	3.94684	0.00140098	0.0166491
						AC058791.1	1.23127	4.72366	0.000306657	0.00605547
						RP11-390F4.6	1.2297	5.48964	7.33072e-05	0.00232939
						RP11-428G5.5	1.22933	3.44041	0.00386158	0.0328141
						RP11-355F22.1	1.22821	4.52819	0.000446915	0.0078007
						RP11-14I17.3	1.22477	3.63477	0.00261369	0.0251858
						RP11-526I2.1	1.2226	4.7399	0.000297269	0.00591767
						RP11-729M20.1	1.22235	3.24731	0.0056932	0.0424141
						RP11-749H20.1	1.2205	3.97758	0.0013179	0.0160501
						AC021224.1	1.21952	3.5944	0.00283415	0.026608
						PAPPA-AS2	1.2189	4.87912	0.000227996	0.00494082
						RP11-152L7.2	1.21754	3.27943	0.00533724	0.0407511
						RP11-983P16.4	1.21736	7.14784	4.34072e-06	0.000356847
						ZFAS1	1.21706	3.84262	0.00172435	0.0191521
						RP3-388M5.9	1.21278	4.02458	0.00120049	0.0150589
						AC006160.5	1.20874	3.29931	0.00512814	0.0397066
						RP6-91H8.1	1.20637	4.81578	0.000257171	0.00536591
						RP4-760C5.5	1.20512	3.66074	0.00248107	0.0243394
						CTD-2587M23.1	1.20241	3.38565	0.00431093	0.0353832
						SMIM2-AS1	1.20162	5.14686	0.000137798	0.00355933
						RP11-755B10.3	1.19995	3.19338	0.00634461	0.0456793
						USP3-AS1	1.1992	4.10047	0.00103294	0.0136484
						RP11-511B23.3	1.19578	4.53252	0.000443183	0.00775675
						RP5-1159O4.1	1.1944	7.96998	1.2251e-06	0.000163123
						RP11-81K13.1	1.19372	3.45445	0.00375413	0.0322055
						AC074391.1	1.19327	3.19126	0.00637172	0.045813
						MAPKAPK5-AS1	1.1884	3.81506	0.00182188	0.0198175
						LINC00641	1.18657	3.58381	0.00289504	0.0269752
						LINC01272	1.18632	4.82656	0.000251946	0.00529249
						TTTY9B	1.18542	4.54292	0.000434348	0.0076493
						RP11-254F7.2	1.18105	4.35818	0.000622207	0.00979041
						ITCH-AS1	1.18067	3.82013	0.00180353	0.0197121
						KB-1592A4.14	1.17997	3.72064	0.00220051	0.0224947
						KB-1183D5.14	1.17997	3.72064	0.00220051	0.0224947
						RP4-647C14.3	1.17725	4.07911	0.00107752	0.0140172
						RP11-696N14.1	1.17587	4.76242	0.000284737	0.00575099
						AE000661.37	1.17547	4.59623	0.000391817	0.00711289
						CTD-2555K7.2	1.17454	3.13379	0.007151	0.0495135
						LINC01160	1.17446	4.28704	0.000715227	0.0106978
						RP11-25H12.1	1.17195	4.19615	0.000855146	0.0120501
						CTD-2320G14.2	1.17192	3.5753	0.00294491	0.0272975
						FLJ22763	1.16951	4.03226	0.00118234	0.0149175
						AC009948.5	1.16851	4.90552	0.000216869	0.00477873
						RP11-171G2.1	1.16733	3.90683	0.00151711	0.0175618
						RP11-70F11.7	1.16697	3.40958	0.00410846	0.034253
						FLJ26850	1.16291	3.19086	0.00637683	0.0458274
						LINC00869	1.16047	4.12586	0.000982361	0.0132021
						TPT1-AS1	1.15983	5.82075	4.04487e-05	0.00156417
						RP11-656D10.3	1.1549	5.99421	2.98005e-05	0.00127564
						LINC01207	1.15096	3.21112	0.00612255	0.0446367
						CACNA1C-AS3	1.15074	3.77318	0.00198094	0.0209255
						LINC01024	1.14791	4.57264	0.000410079	0.00735373
						RP11-849N15.4	1.14613	3.31219	0.00499711	0.0390909
						RP11-1028N23.2	1.14609	3.86272	0.00165654	0.0187128
						RP11-553K8.2	1.14601	4.17104	0.000898548	0.0124915
						RP11-51P8.1	1.14414	4.23767	0.000788059	0.0114187
						RP11-412H9.2	1.13927	4.98997	0.00018489	0.00429262
						RP11-473O4.5	1.13917	3.62216	0.00268062	0.0256421
						RP11-472G21.2	1.13719	4.14387	0.000948032	0.0129406
						TM4SF19-AS1	1.13494	3.92775	0.00145523	0.0170803
						RP11-76E17.2	1.12578	3.18914	0.00639892	0.0459384
						AC017116.11	1.12551	4.02828	0.00119171	0.0149927
						DPP9-AS1	1.12225	3.33273	0.00479492	0.0380188
						RP11-93K22.13	1.12139	5.26808	0.000110039	0.00306739
						RP11-439A17.9	1.1202	3.62576	0.00266134	0.0254976
						MCCC1-AS1	1.11911	4.77102	0.000280098	0.00568333
						AC098973.2	1.11822	4.57827	0.000405637	0.00730296
						RP11-521L9.1	1.11761	3.2781	0.0053515	0.0407963
						AC074286.1	1.11751	4.13544	0.000963941	0.0130258
						RP11-989E6.3	1.11585	3.21437	0.00608274	0.0444564
						RP11-812E19.3	1.11585	3.21437	0.00608274	0.0444564
						RP11-495P10.3	1.11455	3.72056	0.00220085	0.0224947
						STEAP2-AS1	1.11264	3.2452	0.00571738	0.0425458
						LINC01102	1.11228	3.1426	0.00702567	0.0489158
						RP13-638C3.3	1.1057	3.38569	0.00431063	0.0353832
						LINC00969	1.10549	3.53256	0.00320885	0.0289423
						RP3-512B11.3	1.1036	3.34402	0.00468734	0.0374874
						LINC00261	1.10243	3.27739	0.00535917	0.040818
						RP11-59N23.1	1.10031	3.50198	0.00341212	0.0301717
						RP11-173D3.1	1.09486	4.7365	0.00029921	0.00594225
						FZD10-AS1	1.09482	3.24915	0.00567217	0.042327
						RP13-104F24.2	1.0938	4.32785	0.000660251	0.0101693
						RP6-159A1.3	1.08776	3.29447	0.00517828	0.0399253
						LINC00691	1.08344	3.59652	0.00282212	0.0265349
						LINC01360	1.08156	3.76095	0.00202997	0.0212985
						LINC00494	1.08055	4.68605	0.000329597	0.00636977
						RP11-252E2.1	1.07933	4.47115	0.000499223	0.00840159
						RP11-488C13.6	1.07893	3.12904	0.00721941	0.0498043
						RP4-763G1.2	1.07884	5.83508	3.94344e-05	0.00153528
						RP11-364C11.2	1.07833	3.32527	0.00486735	0.038402
						RP11-78J21.7	1.07818	4.30791	0.000686554	0.010425
						SNHG11	1.07716	4.10296	0.00102785	0.0135995
						ANKRD62P1-PARP4P3	1.07413	3.2802	0.00532899	0.0407303
						RP11-168K11.3	1.0737	4.06973	0.00109772	0.0141912
						CTC-260E6.6	1.07128	4.2831	0.000720782	0.0107586
						AC093627.9	1.06956	3.30815	0.00503786	0.039246
						KB-1572G7.3	1.06648	3.72708	0.00217233	0.022327
						RP11-354A14.1	1.06591	4.00382	0.00125098	0.0155401
						LINC00525	1.06398	5.04594	0.000166422	0.00400746
						CTD-3154N5.1	1.06291	4.89634	0.000220672	0.00483902
						RP11-563N6.6	1.06191	3.77076	0.00199052	0.0210117
						RP11-69C17.4	1.06058	3.95386	0.00138155	0.0165057
						AC008067.2	1.05283	3.43396	0.00391196	0.0331065
						RP11-357H3.1	1.04852	3.46002	0.00371234	0.0320053
						LINC00387	1.04542	3.13737	0.00709982	0.0492923
						CH507-210P18.5	1.04542	3.13737	0.00709982	0.0492923
						AL050303.7	1.04542	3.13737	0.00709982	0.0492923
						CTD-2329C7.2	1.04489	4.89387	0.000221708	0.00485561
						XIST	1.04338	4.25126	0.000767281	0.0112169
						LINC01431	1.04309	6.6016	1.05652e-05	0.000639045
						LINC01030	1.04213	4.03775	0.00116955	0.0147967
						RP11-171A24.2	1.03994	3.79302	0.00190388	0.0203892
						RP11-96L14.7	1.03913	3.78195	0.0019465	0.0206728
						AF131216.6	1.03826	4.05394	0.0011326	0.014513
						RP11-159H22.2	1.03773	3.20305	0.00622257	0.0450926
						RP11-399E6.4	1.03751	4.08579	0.00106338	0.0139173
						RP5-1159O4.2	1.03729	3.52537	0.00325554	0.0292275
						CITF22-49D8.1	1.03191	4.72603	0.000305269	0.00604192
						AP000432.2	1.03113	4.22456	0.000808631	0.0116084
						CTD-2281E23.2	1.03103	3.4049	0.00414734	0.0344943
						LINC01011	1.029	3.99673	0.00126871	0.015668
						RP11-114N19.3	1.02794	5.19644	0.000125657	0.00336059
						RP5-921G16.1	1.02516	3.63975	0.00258771	0.0249926
						RP5-1113E3.3	1.02144	3.16972	0.00665338	0.0471593
						LINC00710	1.017	3.1469	0.00696522	0.0486673
						KCND3-AS1	1.01502	3.49713	0.00344557	0.0303672
						RP11-114G11.4	1.01492	4.14301	0.000949633	0.0129452
						CTD-2373N4.5	1.00946	4.31377	0.000678712	0.0103562
						RP11-626G11.4	1.00913	3.29771	0.00514463	0.0397646
						RP11-556N21.1	1.00733	4.08873	0.00105721	0.0138788
						RNASEH1-AS1	1.00602	3.36312	0.00451072	0.0364869
						RP11-12L8.1	1.00602	4.26757	0.000743086	0.0109721
						CTD-2243E23.1	1.00518	3.14524	0.00698851	0.0487838
						RP11-34P13.9	1.00516	3.14903	0.00693556	0.0485522
						RP11-206L10.4	1.00516	3.14903	0.00693556	0.0485522
						RP11-351A20.1	1.00501	4.0613	0.0011162	0.0143756
						RP11-876N24.4	1.00368	3.64947	0.00253776	0.0247002
						RP11-365O16.3	1.00171	4.63137	0.000366146	0.00681469
						RP1-272L16.1	-1.00166	-4.15004	0.000936546	0.0128381
						RP11-94C24.6	-1.00242	-4.02161	0.00120758	0.0151264
						TXNDC12-AS1	-1.00292	-3.52635	0.0032491	0.0291899
						RP11-713P17.3	-1.00732	-5.05997	0.000162102	0.00395098
						DPYD-IT1	-1.00761	-3.6783	0.00239527	0.0238209
						ZMIZ1-AS1	-1.009	-4.12547	0.000983121	0.0132063
						AC079630.2	-1.0108	-4.17504	0.000891484	0.0124197
						RP5-947P14.1	-1.01112	-4.0531	0.00113449	0.0145341
						RP11-384J4.1	-1.01192	-4.28558	0.000717283	0.0107254
						MLK7-AS1	-1.01387	-3.88933	0.00157094	0.0179932
						RP11-222N13.1	-1.01442	-3.81505	0.00182191	0.0198175
						RP11-145A3.2	-1.02011	-3.27814	0.00535113	0.0407963
						RP11-364P22.2	-1.02165	-3.71356	0.00223193	0.0226943
						RP11-5P4.1	-1.02456	-5.2336	0.000117287	0.00319767
						RP4-784A16.5	-1.02463	-3.79883	0.00188193	0.0202446
						DIO3OS	-1.02494	-3.32226	0.0048969	0.0385695
						RP11-539L10.2	-1.02577	-4.12199	0.00098991	0.0132702
						RP11-452C8.1	-1.02632	-3.87567	0.00161433	0.0183697
						RP11-1080G15.1	-1.02778	-4.23126	0.000798048	0.0115124
						RP11-455F5.4	-1.02797	-3.45261	0.00376805	0.0322779
						AP001271.3	-1.02801	-4.88434	0.000225749	0.00490836
						RP11-159K7.2	-1.0301	-3.17485	0.00658519	0.046845
						RP11-305L7.6	-1.03214	-4.79649	0.000266804	0.00550069
						AC144525.1	-1.03233	-3.32897	0.0048313	0.0382086
						AC009505.2	-1.03434	-3.13458	0.0071397	0.0494665
						RP11-398B16.2	-1.03546	-3.58932	0.0028632	0.0267716
						CTD-2382E5.2	-1.03564	-3.82665	0.0017802	0.0195513
						AC012668.2	-1.03611	-3.63269	0.00262462	0.0252581
						RP11-336A10.4	-1.03611	-4.43172	0.000539036	0.00885532
						RP11-367J7.3	-1.03706	-3.23806	0.00579993	0.0429469
						RP11-489D6.2	-1.03716	-4.21399	0.000825635	0.0117836
						RP11-1038A11.2	-1.03718	-3.22018	0.0060121	0.0440877
						FAM223A	-1.03846	-5.85837	3.78421e-05	0.00148605
						RP11-763B22.6	-1.03854	-3.19017	0.00638572	0.045879
						EIF3J-AS1	-1.03894	-5.21286	0.000121884	0.00328071
						PEX5L-AS1	-1.03941	-3.85811	0.00167187	0.0188282
						RP11-25C19.3	-1.04235	-3.47023	0.00363695	0.031577
						LINC00029	-1.04256	-3.19502	0.00632384	0.0456022
						AC007403.3	-1.04465	-4.87089	0.000231584	0.00499835
						AC023669.1	-1.04487	-4.5059	0.000466649	0.00805923
						RP11-23E19.1	-1.0468	-3.4883	0.00350725	0.0307911
						AC013436.6	-1.04753	-3.44309	0.00384086	0.0326883
						IQCH-AS1	-1.04904	-3.38716	0.00429792	0.0353094
						RP11-347H15.4	-1.04918	-3.99986	0.00126086	0.0155938
						RP11-141O11.2	-1.04953	-4.20488	0.000840577	0.0118965
						RP4-633I8.4	-1.0523	-4.15353	0.000930124	0.0127883
						LINC01183	-1.05346	-4.46305	0.000507147	0.00847075
						AC113607.2	-1.05491	-3.40671	0.00413227	0.0343877
						RP11-84G21.1	-1.05566	-3.2781	0.00535157	0.0407963
						AC007365.1	-1.05615	-4.43706	0.000533459	0.00879067
						RP11-620J15.2	-1.05626	-4.63304	0.000364966	0.00680347
						RP1-251M9.2	-1.05676	-3.59492	0.0028312	0.0265863
						RP11-89K21.1	-1.05778	-6.25166	1.90827e-05	0.000957666
						CTD-2184D3.3	-1.05839	-4.64733	0.000355063	0.00668225
						RP11-933H2.4	-1.05985	-4.24002	0.000784423	0.0113856
						DNAJC27-AS1	-1.0605	-3.5851	0.00288754	0.0269224
						LINC01476	-1.06234	-3.24859	0.00567857	0.0423479
						RP11-264K23.1	-1.0626	-4.65783	0.000347963	0.00661844
						LARGE-IT1	-1.06296	-4.93693	0.000204354	0.00459674
						LINC01440	-1.06361	-4.32385	0.000665444	0.0102199
						MTOR-AS1	-1.06446	-3.35528	0.00458242	0.03691
						MATN1-AS1	-1.06477	-4.06374	0.00111082	0.0143305
						RP11-396O20.1	-1.06715	-3.79314	0.00190345	0.0203892
						MRVI1-AS1	-1.06746	-3.32085	0.00491087	0.0386264
						RP11-77H9.2	-1.06896	-6.43739	1.3914e-05	0.000774451
						RP11-770J1.5	-1.06948	-3.80881	0.00184475	0.0199824
						RP11-308K2.1	-1.06958	-3.18646	0.00643347	0.0461163
						RP5-902P8.12	-1.06988	-5.16576	0.000133033	0.00347585
						RP11-553L6.2	-1.07017	-5.79619	4.22504e-05	0.00161413
						LINC01154	-1.07042	-3.61791	0.00270356	0.0257761
						RP1-153P14.5	-1.07064	-3.59295	0.00284244	0.0266706
						LINC00332	-1.07123	-4.04304	0.00115735	0.0146868
						RP11-33A14.1	-1.07155	-4.85028	0.000240834	0.0051248
						LINC00974	-1.07235	-5.14492	0.000138299	0.00356444
						C5orf64	-1.07281	-3.34806	0.00464938	0.0372355
						RASSF8-AS1	-1.07371	-4.31462	0.00067758	0.0103443
						LINC01297	-1.07403	-4.04036	0.0011635	0.014736
						RP11-407G23.4	-1.07434	-4.29685	0.000701598	0.010574
						RP11-142A23.1	-1.07447	-3.42668	0.00396967	0.0334278
						KDM4A-AS1	-1.07454	-5.08284	0.000155302	0.00386221
						RP11-1260E13.4	-1.07832	-3.205	0.00619831	0.0449887
						RP11-347J14.7	-1.07985	-4.65392	0.000350588	0.00663193
						RP11-26L20.3	-1.08033	-4.97302	0.000190894	0.00438676
						LINC01529	-1.08041	-3.19181	0.00636465	0.045775
						RP11-638I2.9	-1.08067	-3.17871	0.00653434	0.0465788
						RP11-37N22.1	-1.08083	-4.36645	0.000612227	0.00968522
						RP11-189E14.4	-1.08138	-3.51568	0.00331949	0.0296147
						RP11-325D8.1	-1.08164	-3.3989	0.00419763	0.034809
						RP5-884C9.2	-1.08206	-3.6251	0.00266485	0.0255244
						AC114808.2	-1.08413	-3.18106	0.00650356	0.0464549
						RP11-421P23.1	-1.08448	-4.05254	0.00113576	0.0145472
						RNF144A-AS1	-1.08461	-3.74884	0.00207975	0.0216511
						SBF2-AS1	-1.08535	-4.35976	0.000620287	0.00977076
						RP4-785G19.5	-1.08556	-5.46673	7.6428e-05	0.00239117
						CTD-2023N9.1	-1.08739	-8.4461	6.11872e-07	0.000104428
						RP11-1094H24.3	-1.08751	-3.38051	0.00435576	0.0355893
						RP5-1063M23.1	-1.08873	-4.73921	0.000297659	0.00592344
						RP11-44N21.1	-1.08908	-4.03434	0.00117749	0.0148745
						LINC01514	-1.08953	-3.85321	0.0016883	0.0189389
						RP11-470M17.2	-1.09219	-4.98993	0.000184904	0.00429262
						RP11-358H9.1	-1.09249	-3.79834	0.00188375	0.0202583
						FOXN3-AS2	-1.09398	-3.33622	0.00476143	0.0378537
						RP11-127L21.1	-1.09462	-3.70755	0.00225893	0.0228907
						LINC01221	-1.09547	-3.65356	0.00251701	0.0245675
						RP11-429J17.7	-1.09648	-6.34021	1.64049e-05	0.000871777
						AP000343.2	-1.09664	-3.40345	0.00415942	0.0345695
						RP11-16N2.1	-1.0975	-3.5621	0.00302401	0.0277785
						RP11-69I8.2	-1.09809	-6.33161	1.66469e-05	0.000877669
						RP11-548B3.3	-1.10015	-4.12936	0.000975602	0.0131264
						RP11-225H22.4	-1.10031	-3.27117	0.00542663	0.0411511
						RP13-210D15.4	-1.10084	-4.05704	0.00112567	0.0144494
						LINC00633	-1.10084	-4.05704	0.00112567	0.0144494
						RP11-1103G16.1	-1.10141	-4.29008	0.00071097	0.0106662
						CTC-558O2.2	-1.10207	-3.45585	0.0037436	0.0321525
						RP11-44F14.8	-1.10298	-4.05098	0.00113928	0.0145645
						AC011897.2	-1.10421	-4.15695	0.000923862	0.0127323
						LINC00879	-1.1044	-4.31531	0.000676668	0.0103384
						KB-1732A1.1	-1.1045	-6.33197	1.66365e-05	0.000877669
						AC005618.9	-1.10501	-4.27798	0.000728058	0.0108222
						RP11-963H4.5	-1.10602	-3.82544	0.00178448	0.0195875
						RP11-830F9.5	-1.10768	-3.51278	0.0033389	0.029707
						RP11-243J16.7	-1.10799	-4.55578	0.00042367	0.00751288
						RP11-262H14.4	-1.10967	-4.34657	0.000636492	0.00993886
						RP11-111F5.4	-1.10967	-4.34657	0.000636492	0.00993886
						GLIDR	-1.10967	-4.34657	0.000636492	0.00993886
						RP11-76E12.1	-1.11197	-5.12385	0.000143841	0.00366195
						LINC00322	-1.11209	-4.89989	0.000219193	0.00481468
						RP11-510C10.4	-1.11288	-3.31506	0.00496828	0.0389273
						SOS1-IT1	-1.11306	-4.47627	0.000494279	0.00834568
						RP11-85I21.1	-1.11382	-3.759	0.00203791	0.0213552
						RP11-166B2.8	-1.11439	-4.37197	0.000605666	0.00962275
						RP11-428F8.2	-1.11453	-5.18818	0.0001276	0.00338967
						LINC00092	-1.11664	-3.50595	0.00338506	0.0299818
						AC104820.2	-1.11706	-3.78356	0.00194023	0.0206287
						HOXA-AS2	-1.11804	-3.79518	0.00189571	0.0203313
						RP11-608B3.1	-1.11865	-3.5707	0.00297223	0.0274773
						LINC01255	-1.11934	-3.73875	0.00212216	0.0219415
						RP11-778O17.4	-1.11998	-3.27522	0.00538263	0.0409597
						RP11-526K17.2	-1.1201	-3.60488	0.00277518	0.0262358
						PTPRG-AS1	-1.12059	-5.50408	7.14084e-05	0.0022888
						RP11-196G11.4	-1.12089	-3.69734	0.0023056	0.0231655
						MGC32805	-1.12113	-3.4645	0.00367906	0.0318348
						RP11-443B7.1	-1.12313	-4.48126	0.000489513	0.00830087
						CTC-250I14.6	-1.12342	-3.36572	0.00448723	0.0363515
						TRBV11-2	-1.12399	-4.72588	0.000305356	0.00604192
						RP11-685B13.2	-1.12435	-3.79126	0.00191061	0.0204358
						MIR4500HG	-1.12469	-3.51713	0.00330985	0.0295465
						RP11-89N17.4	-1.12486	-3.7624	0.00202409	0.021286
						AC005740.5	-1.12545	-4.84219	0.000244564	0.00517903
						PRR7-AS1	-1.12573	-5.71133	4.91501e-05	0.00177749
						RP11-639B1.1	-1.12576	-4.67442	0.000337038	0.00646481
						RP11-13P5.1	-1.12681	-4.88624	0.000224937	0.00489792
						RP11-554E23.2	-1.12717	-4.28258	0.000721509	0.0107667
						RP11-68L1.2	-1.12719	-3.644	0.00256574	0.0248471
						RP11-1217F2.15	-1.12916	-3.57565	0.00294284	0.0272868
						RP11-574F11.3	-1.12932	-5.90287	3.49835e-05	0.00141272
						RP11-255G12.3	-1.12989	-4.61807	0.000375652	0.00692167
						RP11-123O10.4	-1.13046	-3.35284	0.00460492	0.0370051
						RP11-402G3.5	-1.13181	-4.24083	0.00078317	0.0113758
						LINC00670	-1.13201	-3.86981	0.0016333	0.0185212
						RP11-270M14.4	-1.13236	-4.92002	0.000210995	0.00470204
						AC009502.4	-1.13279	-3.85028	0.00169818	0.0190011
						LINC00462	-1.13308	-3.25306	0.00562779	0.0421184
						AE000658.31	-1.13335	-3.48588	0.00352433	0.0308861
						RP11-147G16.1	-1.13434	-3.77684	0.0019665	0.0208151
						AC137932.5	-1.13555	-4.55105	0.000427562	0.00756829
						RP11-325B23.2	-1.13759	-3.46868	0.0036483	0.0316383
						RP11-16O9.2	-1.13777	-3.54083	0.00315597	0.0286481
						RP11-202D1.3	-1.13806	-5.85749	3.79008e-05	0.00148737
						RP11-1O2.1	-1.13874	-3.97389	0.00132761	0.0161383
						DHRS4-AS1	-1.13896	-6.3166	1.7078e-05	0.000893908
						LINC00473	-1.13986	-3.16345	0.00673765	0.0475981
						RP4-737E23.2	-1.14081	-3.35344	0.00459935	0.0369851
						LINC00334	-1.14118	-4.62788	0.000368611	0.00684017
						WAC-AS1	-1.14166	-3.85133	0.00169463	0.0189793
						RP11-798K23.4	-1.1419	-3.53923	0.00316615	0.0287116
						DBH-AS1	-1.14334	-3.14717	0.0069615	0.0486471
						RP11-897M7.1	-1.14349	-3.31748	0.00494421	0.038811
						RP11-196O2.1	-1.14372	-4.01455	0.00122463	0.0152771
						RP1-251M9.3	-1.14408	-5.47485	7.53064e-05	0.00236994
						RP11-242F24.1	-1.14509	-3.28613	0.00526585	0.0404048
						LINC00293	-1.14516	-4.65547	0.000349546	0.00662496
						ZMYND10-AS1	-1.14534	-5.59157	6.09471e-05	0.00206701
						RP11-727A23.5	-1.14667	-4.01106	0.00123314	0.0153638
						LINC01534	-1.14783	-5.07093	0.000158806	0.00391975
						NAMA	-1.14844	-4.39115	0.000583395	0.00935838
						LINC00703	-1.1496	-4.1825	0.000878471	0.0123082
						RP11-439I14.2	-1.1514	-4.33559	0.000650316	0.0100557
						H19	-1.15356	-4.12447	0.000985074	0.0132265
						RP4-625H18.2	-1.15369	-6.92438	6.21571e-06	0.000455695
						SRGAP3-AS4	-1.15371	-3.38152	0.0043469	0.0355675
						CH17-80A12.1	-1.15583	-4.263	0.000749781	0.0110357
						JPX	-1.15886	-6.78421	7.81236e-06	0.000525676
						TOPORS-AS1	-1.15904	-3.50201	0.00341193	0.0301717
						RP11-503C24.6	-1.16008	-3.29263	0.00519746	0.040046
						CTD-2231H16.1	-1.16421	-3.18742	0.00642104	0.0460496
						RP13-870H17.3	-1.16467	-8.0185	1.13998e-06	0.000155544
						RP11-65J3.3	-1.16557	-3.22622	0.00593961	0.0436712
						AP001187.9	-1.16571	-3.98815	0.00129053	0.0158148
						RP11-6N13.1	-1.16609	-5.28463	0.000106726	0.00300423
						AP000282.3	-1.16755	-5.39683	8.68346e-05	0.0026181
						LINC00511	-1.16778	-5.07462	0.000157711	0.00390265
						RP11-752D24.2	-1.16838	-3.2128	0.0061019	0.0445578
						RP11-104L21.2	-1.17126	-5.89252	3.56276e-05	0.00142665
						RP11-262I2.2	-1.17156	-4.16743	0.000904963	0.0125659
						LINC01212	-1.17224	-5.19389	0.000126252	0.00336883
						RP11-715J22.4	-1.17295	-3.3648	0.00449552	0.0363989
						TMEM9B-AS1	-1.174	-4.76466	0.000283522	0.00573701
						RP11-903H12.3	-1.17469	-3.12855	0.00722658	0.04983
						RP11-431K24.3	-1.17531	-4.22738	0.000804167	0.0115725
						FLG-AS1	-1.17579	-4.6828	0.000331657	0.00639641
						RP11-702H23.6	-1.17685	-6.04504	2.727e-05	0.00120148
						ZNF213-AS1	-1.1777	-5.72895	4.76265e-05	0.00173773
						DCTN1-AS1	-1.1783	-3.40896	0.00411358	0.0342715
						RP11-245J24.1	-1.17936	-5.00662	0.000179184	0.0042079
						AC012594.1	-1.1799	-3.24121	0.00576335	0.0427852
						CTC-400I9.1	-1.18035	-5.00017	0.000181374	0.00423928
						RP11-223P11.2	-1.18053	-4.02392	0.00120206	0.0150753
						RP11-223P11.3	-1.18053	-4.02392	0.00120206	0.0150753
						RP11-626H12.2	-1.18097	-4.34525	0.000638138	0.00995353
						TTTY17A	-1.18277	-3.76574	0.00201061	0.0211783
						TTTY17C	-1.18277	-3.76574	0.00201061	0.0211783
						TTTY17B	-1.18277	-3.76574	0.00201061	0.0211783
						RP11-19E11.1	-1.18309	-4.88231	0.000226623	0.0049219
						LINC00272	-1.18354	-4.37033	0.000607612	0.00963807
						LINC00547	-1.18429	-5.29884	0.000103964	0.00295899
						RP11-628O18.1	-1.18454	-4.05964	0.00111988	0.0144079
						AC002064.5	-1.18582	-3.7861	0.0019304	0.0205686
						RP11-89M22.3	-1.18622	-3.85711	0.0016752	0.0188621
						RP11-90E5.1	-1.188	-3.20679	0.00617607	0.0449102
						RP11-1129I3.1	-1.18815	-5.69892	5.02528e-05	0.00180726
						CTD-2284J15.1	-1.19092	-3.58166	0.00290758	0.0270402
						CTB-73N10.1	-1.19134	-3.26361	0.00550969	0.0415777
						RP11-732A19.5	-1.1926	-3.44744	0.00380742	0.0325065
						LINC01503	-1.19446	-6.20903	2.05313e-05	0.00100682
						RP11-189E14.5	-1.1948	-4.28138	0.000723207	0.0107839
						AC009305.1	-1.19493	-3.51535	0.00332171	0.0296252
						KRT73-AS1	-1.19619	-3.54692	0.0031176	0.0283937
						RP11-22P4.2	-1.19633	-3.29405	0.00518261	0.0399534
						RP11-517C16.4	-1.1965	-4.56257	0.000418141	0.0074507
						AC106870.1	-1.19707	-3.39569	0.00422478	0.0349215
						RP11-202I11.2	-1.198	-3.68322	0.00237176	0.023647
						LINC00898	-1.19846	-4.57485	0.000408332	0.00734026
						RP11-622C24.2	-1.19936	-4.01248	0.00122967	0.0153271
						CTB-174D11.1	-1.19974	-4.11302	0.0010076	0.0134129
						AC019349.5	-1.20011	-5.13481	0.000140929	0.00360664
						RP4-640H8.2	-1.20012	-4.86131	0.000235835	0.00505127
						CTC-338M12.9	-1.20033	-5.05513	0.000163577	0.00397113
						TSSC1-IT1	-1.20079	-3.91601	0.00148964	0.0173529
						RP11-537P22.2	-1.20122	-4.11719	0.000999331	0.0133449
						RP11-430H10.1	-1.20129	-3.18069	0.00650846	0.046473
						STEAP3-AS1	-1.20135	-4.21034	0.00083158	0.0118255
						RP11-620J15.3	-1.20217	-6.36542	1.57168e-05	0.000847583
						RP11-876N24.5	-1.20522	-6.00798	2.90916e-05	0.00125391
						RP6-159A1.4	-1.20539	-5.47641	7.50935e-05	0.00236994
						AC009784.3	-1.20543	-3.80331	0.00186514	0.0201181
						RP11-382A20.4	-1.20549	-3.30848	0.00503447	0.0392373
						RP11-731J8.2	-1.20625	-3.38838	0.00428736	0.035251
						RP11-575L7.4	-1.20629	-3.51467	0.00332624	0.0296434
						RP11-758N13.1	-1.20683	-5.65302	5.45643e-05	0.00191671
						RP11-209K10.2	-1.20964	-3.33642	0.00475946	0.0378537
						RP11-460I19.2	-1.21169	-3.15942	0.00679245	0.0478573
						LINC00282	-1.21177	-4.90249	0.000218117	0.00479548
						RP11-328J6.1	-1.2127	-3.47039	0.00363573	0.0315757
						RP11-2H8.2	-1.21346	-4.0072	0.00124261	0.0154524
						RP11-49L2.1	-1.21436	-3.25315	0.00562673	0.0421158
						AC007563.1	-1.21486	-4.84345	0.000243979	0.00517678
						LINC00664	-1.21606	-6.10848	2.44236e-05	0.00111514
						RP11-159F24.3	-1.21795	-3.78496	0.0019348	0.0205931
						RP11-226P1.2	-1.21821	-4.16591	0.000907687	0.0125948
						RP5-1031J8.1	-1.21822	-3.40764	0.00412454	0.0343337
						C8orf37-AS1	-1.2194	-4.85351	0.000239357	0.00511178
						RP11-746B8.1	-1.21955	-5.52171	6.91589e-05	0.00224848
						CTC-209H22.3	-1.21965	-4.15028	0.000936118	0.0128375
						APOBEC3B-AS1	-1.21968	-3.72119	0.00219808	0.0224856
						HTR2A-AS1	-1.22033	-4.35538	0.00062563	0.00983128
						RP11-351O2.1	-1.22089	-5.67469	5.24827e-05	0.0018647
						AC023115.2	-1.22124	-4.47653	0.000494032	0.00834391
						AF064858.6	-1.22265	-5.92756	3.34959e-05	0.00137301
						RP11-517H2.6	-1.22266	-6.94897	5.97303e-06	0.000443418
						AC023128.1	-1.22369	-3.4095	0.00410916	0.0342541
						RP11-566H8.2	-1.22391	-5.62121	5.77762e-05	0.00199505
						AC114776.3	-1.22662	-3.44448	0.00383013	0.0326294
						MIR3184	-1.22675	-3.35806	0.0045568	0.0367721
						ALDH1L1-AS2	-1.22685	-4.10339	0.00102698	0.0135941
						ST20-AS1	-1.22759	-7.04295	5.13331e-06	0.000397836
						RP11-723O4.2	-1.22884	-4.18091	0.000881218	0.0123262
						AC097495.2	-1.22973	-3.36424	0.00450055	0.0364346
						RP11-174M13.2	-1.23074	-6.19698	2.09614e-05	0.00101868
						SRP54-AS1	-1.23111	-3.53666	0.00318249	0.0287998
						LINC00555	-1.23122	-3.20692	0.00617438	0.0449035
						IPO9-AS1	-1.23199	-4.40191	0.000571285	0.00923836
						RP11-164N3.1	-1.23394	-3.29175	0.00520665	0.0400981
						RP11-35G9.3	-1.23432	-4.08271	0.00106987	0.0139797
						RP11-90K6.1	-1.23455	-3.9745	0.001326	0.0161254
						RP11-550C4.6	-1.2353	-3.69971	0.00229471	0.0231075
						RP11-104E19.1	-1.2353	-7.35231	3.1434e-06	0.000286375
						RP11-230B22.1	-1.236	-4.15514	0.000927166	0.0127629
						RP11-575F12.2	-1.23608	-3.99535	0.0012722	0.0156782
						RP11-731K22.1	-1.23706	-3.20436	0.0062063	0.045012
						RP11-423J7.1	-1.23707	-5.66166	5.37246e-05	0.00189625
						RP11-417J1.1	-1.2372	-5.04897	0.000165479	0.00399263
						RP11-418J17.1	-1.23748	-4.79265	0.000268765	0.00552374
						ANO1-AS1	-1.23848	-4.46906	0.000501256	0.00842247
						RP11-705O24.3	-1.23856	-3.28188	0.00531105	0.0406512
						RP11-2A4.4	-1.23874	-5.88286	3.62397e-05	0.00144332
						CACNA1C-IT3	-1.23897	-4.18409	0.000875711	0.0122724
						RP11-525K10.1	-1.24092	-6.27431	1.83567e-05	0.000935194
						AP006285.7	-1.24147	-3.33617	0.0047619	0.0378537
						RP11-554D15.3	-1.24267	-3.21987	0.00601592	0.0440993
						AC098820.3	-1.24329	-3.25163	0.00564398	0.0421906
						UXT-AS1	-1.24411	-5.2416	0.000115562	0.00316529
						OR2A1-AS1	-1.24581	-4.30745	0.000687161	0.0104257
						RP11-24M17.6	-1.24629	-4.04928	0.00114311	0.0145874
						AC007040.6	-1.24824	-4.82041	0.000254917	0.00532791
						RP1-302D9.2	-1.24939	-4.17243	0.000896091	0.0124662
						AC004125.3	-1.25225	-4.0824	0.00107054	0.0139828
						RP11-297C4.1	-1.25277	-3.34022	0.00472325	0.0376633
						LINC00152	-1.25583	-5.82859	3.989e-05	0.00154762
						RP13-60M5.2	-1.25608	-3.28265	0.00530282	0.0406093
						AP000472.2	-1.25976	-3.80371	0.00186367	0.0201121
						HOXA11-AS	-1.26027	-4.6561	0.00034912	0.00662177
						CTD-2026K11.2	-1.26096	-3.67527	0.00240986	0.0238976
						CTA-254O6.1	-1.261	-3.67066	0.00243222	0.0240303
						RP11-118F19.1	-1.26104	-3.12867	0.00722481	0.0498255
						PRKCA-AS1	-1.26145	-4.26839	0.000741897	0.01096
						RP3-395M20.8	-1.26153	-6.08433	2.54687e-05	0.00114752
						MAGI2-AS2	-1.26242	-3.79125	0.00191066	0.0204358
						RP11-154J22.1	-1.26244	-6.08856	2.52823e-05	0.00114195
						LINC01350	-1.26248	-5.05169	0.000164638	0.0039854
						ATXN8OS	-1.26441	-3.55303	0.0030796	0.0281563
						AC008278.3	-1.26488	-3.22971	0.00589812	0.0434845
						RP3-434P1.6	-1.26714	-3.43359	0.00391487	0.0331216
						RP11-399H11.2	-1.26759	-3.20587	0.00618741	0.044955
						LINC00661	-1.26822	-3.24567	0.00571194	0.0425268
						RP1-81D8.3	-1.26927	-4.07934	0.00107703	0.0140172
						RP11-395E19.2	-1.27028	-4.96242	0.000194747	0.0044424
						RP11-101E5.6	-1.27028	-4.96242	0.000194747	0.0044424
						RP11-144A16.6	-1.27028	-4.96242	0.000194747	0.0044424
						PLCL2-AS1	-1.27061	-3.79719	0.00188808	0.0202753
						RP11-293A21.1	-1.27301	-5.68605	5.14245e-05	0.00183707
						RP11-794P6.3	-1.27329	-4.03793	0.00116913	0.0147946
						RP11-407A16.7	-1.27413	-5.16009	0.000134444	0.00349513
						RP11-521D12.1	-1.27449	-4.50656	0.000466054	0.00805132
						RP11-776A13.3	-1.27471	-5.29694	0.000104329	0.00296795
						RP11-350A1.1	-1.27544	-4.64813	0.00035452	0.00668057
						ITGA9-AS1	-1.27667	-4.08373	0.00106772	0.0139578
						RP11-552D8.1	-1.27997	-3.91441	0.00149438	0.0173771
						RP11-261C10.5	-1.28011	-5.28195	0.000107255	0.00301335
						RP11-804A23.1	-1.28025	-3.9238	0.0014667	0.0171603
						RP11-52J3.2	-1.28059	-3.22768	0.0059222	0.0435912
						RP11-61I13.3	-1.28102	-3.33983	0.00472699	0.0376759
						AC007317.1	-1.2821	-3.37419	0.00441141	0.0359053
						AP000282.2	-1.28218	-7.64116	2.011e-06	0.000219512
						RP11-546B15.1	-1.28282	-3.32558	0.00486436	0.0383887
						RP11-460B17.3	-1.28299	-5.55364	6.52717e-05	0.00216173
						RP11-548L20.1	-1.28305	-4.28088	0.000723919	0.0107869
						LINC01142	-1.28331	-3.40844	0.00411793	0.0342835
						CTC-441N14.1	-1.28358	-4.36929	0.000608839	0.00965234
						CTD-2530H12.8	-1.28361	-4.04862	0.00114461	0.0146035
						RP11-51B23.3	-1.28458	-5.77889	4.357e-05	0.00164627
						RP11-958F21.1	-1.28534	-5.32809	9.85113e-05	0.00284779
						FAM138D	-1.28635	-3.9288	0.00145219	0.0170548
						RP5-994D16.9	-1.28646	-4.08235	0.00107063	0.0139828
						RP11-284M14.1	-1.28664	-3.63884	0.00259241	0.0250265
						RP11-93H12.4	-1.28775	-4.12004	0.00099373	0.0132973
						AC007381.2	-1.28906	-4.04666	0.00114907	0.0146255
						RP11-420O16.1	-1.29075	-3.80328	0.00186525	0.0201181
						RP11-486L19.2	-1.29091	-6.80974	7.49225e-06	0.000510547
						RP11-365O16.6	-1.2916	-4.58878	0.000397488	0.00718687
						RP11-242F11.2	-1.29286	-3.43453	0.0039075	0.0330738
						RP11-1124B17.1	-1.29359	-4.34655	0.000636523	0.00993886
						RP11-13A1.3	-1.29473	-4.13965	0.000955968	0.0129689
						RP11-178L8.7	-1.29544	-3.60138	0.00279477	0.0263449
						RP11-282O18.3	-1.29562	-3.64397	0.00256589	0.0248471
						RP11-15I11.3	-1.29582	-3.58138	0.00290923	0.0270476
						RP11-234B24.4	-1.29586	-4.28529	0.000717681	0.0107286
						RP4-771M4.3	-1.29737	-3.31827	0.00493641	0.0387704
						PCDH9-AS4	-1.29787	-5.32929	9.82936e-05	0.0028429
						RP11-32D16.1	-1.29803	-3.72283	0.0021909	0.0224428
						RP11-874J12.3	-1.29845	-3.6472	0.00254931	0.024759
						RP13-122B23.8	-1.29935	-4.07663	0.00108283	0.0140679
						RP11-669M2.1	-1.30051	-3.39476	0.00423272	0.0349414
						AC124057.5	-1.30079	-3.66684	0.00245093	0.0241383
						RP11-319G6.1	-1.3012	-5.49878	7.20991e-05	0.002304
						GABPB1-AS1	-1.30157	-6.14249	2.30271e-05	0.00107212
						CTD-3110H11.1	-1.30157	-6.14249	2.30271e-05	0.00107212
						RP11-525G13.2	-1.30171	-4.11504	0.0010036	0.0133837
						AP001630.5	-1.30303	-3.32862	0.00483474	0.0382117
						RP11-324P9.1	-1.30335	-4.73795	0.000298382	0.00592982
						LOXL1-AS1	-1.30574	-4.37772	0.000598897	0.00954866
						LL0XNC01-116E7.2	-1.30588	-5.51408	7.01228e-05	0.00226428
						RP11-20J15.2	-1.30684	-5.49864	7.21171e-05	0.002304
						RP11-13N13.6	-1.30885	-4.91459	0.000213174	0.00473448
						LINC01342	-1.30889	-5.60418	5.95765e-05	0.00203812
						RP11-317J10.4	-1.30914	-4.41689	0.000554839	0.00905223
						RP11-90D11.1	-1.30984	-5.21918	0.000120465	0.00325569
						RP11-290C10.1	-1.31019	-7.16218	4.24283e-06	0.000352518
						RP5-944M2.2	-1.31058	-4.86555	0.000233947	0.00502794
						RP11-2O17.2	-1.31131	-3.83878	0.00173759	0.0192484
						LINC00304	-1.3115	-4.6469	0.000355358	0.00668383
						RP11-718G2.5	-1.31153	-5.14169	0.000139134	0.00357698
						LINC01193	-1.3122	-3.88443	0.00158639	0.0181252
						RP11-11H9.2	-1.3122	-3.88443	0.00158639	0.0181252
						LINC00347	-1.31249	-4.40157	0.000571662	0.00923939
						PGM5P4-AS1	-1.31284	-4.34693	0.000636045	0.00993667
						PGM5P3-AS1	-1.31284	-4.34693	0.000636045	0.00993667
						RP11-430B1.1	-1.31293	-5.23081	0.000117894	0.00321043
						CTD-2015G9.1	-1.31388	-4.23975	0.00078484	0.0113889
						RP11-239E10.2	-1.31471	-4.65428	0.000350345	0.00662946
						AC083949.1	-1.3152	-4.17459	0.000892269	0.0124232
						LINC00993	-1.31687	-4.66617	0.00034243	0.0065346
						RP11-446F17.3	-1.31691	-4.05224	0.00113642	0.0145493
						OSBPL10-AS1	-1.31704	-3.316	0.00495892	0.0388798
						LNX1-AS1	-1.31727	-3.60593	0.00276938	0.0261935
						RP11-384J4.2	-1.31771	-4.85277	0.000239697	0.00511538
						RP11-324F11.1	-1.31804	-3.46512	0.00367447	0.0318138
						RP11-169E6.1	-1.31936	-6.90292	6.436e-06	0.000467773
						CTB-43E15.1	-1.3204	-3.28824	0.00524354	0.0402756
						RP11-545I5.3	-1.32062	-5.59364	6.07204e-05	0.00206295
						LINC01579	-1.32113	-5.63205	5.66605e-05	0.00196592
						PVRL3-AS1	-1.32402	-3.17173	0.00662665	0.0470151
						RP5-1164C1.2	-1.3251	-3.66874	0.0024416	0.0240831
						TOB1-AS1	-1.32662	-5.18171	0.000129142	0.00341966
						RP11-700H6.4	-1.32662	-5.18171	0.000129142	0.00341966
						RP11-433M22.2	-1.32766	-5.43372	8.11712e-05	0.00249085
						LINC00534	-1.32829	-3.66331	0.00246829	0.0242566
						RP4-655J12.4	-1.32932	-8.86201	3.40955e-07	7.38627e-05
						LINC00599	-1.33009	-4.28037	0.000724647	0.0107944
						RP6-191P20.4	-1.33321	-3.3535	0.00459881	0.0369851
						RP11-380D15.3	-1.33338	-5.5223	6.90855e-05	0.00224734
						LINC01209	-1.33421	-6.33583	1.65277e-05	0.000874515
						RP11-624L4.1	-1.3346	-6.7384	8.42333e-06	0.000551672
						AC060834.3	-1.33516	-6.07749	2.57731e-05	0.00115791
						RP11-17A4.2	-1.33521	-3.4966	0.00344923	0.030387
						RP1-17K7.2	-1.33579	-6.94525	6.00906e-06	0.000444972
						LINC01150	-1.33669	-3.7051	0.00227008	0.0229555
						CTD-2517M22.14	-1.33681	-4.01139	0.00123232	0.0153569
						RP11-91I20.1	-1.33685	-4.53533	0.000440779	0.00774243
						RP11-412P11.1	-1.33762	-3.36642	0.00448093	0.0363306
						RP11-524G24.2	-1.34045	-3.99588	0.00127088	0.0156753
						RP11-566J3.2	-1.34053	-4.6182	0.000375558	0.00692167
						TTN-AS1	-1.34097	-5.86948	3.71061e-05	0.00146274
						AF131215.4	-1.34115	-4.8345	0.00024817	0.00523929
						RP11-203M5.7	-1.3419	-4.96519	0.000193734	0.00442273
						RP11-221N13.3	-1.34395	-7.57656	2.22022e-06	0.000233938
						RP11-231D20.2	-1.3445	-3.94904	0.00139487	0.0165862
						RP11-688I9.2	-1.34495	-4.15671	0.000924308	0.0127325
						CTD-3096P4.1	-1.3454	-4.06708	0.00110351	0.0142535
						AP000696.2	-1.34587	-4.39896	0.000574573	0.00926611
						RP1-202O8.2	-1.34913	-5.81759	4.06756e-05	0.00156924
						CTB-12O2.1	-1.35099	-5.05244	0.000164406	0.00398468
						RP11-74E22.6	-1.35198	-6.44437	1.3751e-05	0.000771546
						RP11-614F17.2	-1.35293	-7.96273	1.23838e-06	0.000163123
						CACNA1C-AS1	-1.35365	-4.02999	0.00118768	0.0149587
						RP11-403N16.2	-1.35373	-4.55596	0.000423518	0.00751245
						RP11-4K16.2	-1.35455	-3.69587	0.00231243	0.0232085
						RP11-90J7.2	-1.35462	-7.53682	2.36023e-06	0.000243093
						RP11-109E10.1	-1.3553	-4.59422	0.000393339	0.00712945
						CTD-2175A23.1	-1.35553	-4.01824	0.00121568	0.015201
						RP11-706C16.5	-1.35656	-4.43687	0.000533657	0.00879147
						AC100802.3	-1.35805	-3.95979	0.00136536	0.0164111
						LINC01006	-1.35863	-3.76164	0.00202718	0.0212938
						RP11-57H14.3	-1.35895	-3.48294	0.00354518	0.0310041
						AP000439.1	-1.3594	-3.44928	0.00379337	0.032424
						AC009501.4	-1.36061	-3.44905	0.00379508	0.032434
						GFOD1-AS1	-1.36439	-3.53309	0.00320544	0.0289323
						TEX26-AS1	-1.36544	-3.70056	0.00229079	0.0230751
						CTC-261N6.3	-1.36627	-4.39153	0.000582972	0.00935549
						C2orf27B	-1.36675	-4.32433	0.000664812	0.0102128
						RP11-549B18.1	-1.36683	-3.99576	0.00127117	0.0156753
						LINC01039	-1.36736	-6.09788	2.48765e-05	0.00112968
						RP11-239H6.2	-1.36991	-5.69122	5.09505e-05	0.00182567
						RP11-180K7.1	-1.37232	-3.89384	0.00155689	0.0178695
						AC006262.5	-1.37352	-4.32472	0.000664302	0.0102077
						RP11-855C21.1	-1.37847	-3.93837	0.00142478	0.0168335
						RP11-136K7.3	-1.37847	-3.93837	0.00142478	0.0168335
						RP11-498C9.17	-1.37931	-3.50908	0.00336381	0.0298429
						RP11-359G22.2	-1.38023	-3.42307	0.00399855	0.0335981
						CTA-992D9.6	-1.38141	-3.44545	0.00382265	0.0325893
						RP11-761E20.1	-1.38238	-3.75168	0.00206796	0.0215651
						AC013460.1	-1.38285	-3.25092	0.00565205	0.0422249
						C16orf97	-1.38338	-4.00185	0.00125589	0.0155688
						RP5-1096D14.6	-1.38378	-4.13642	0.000962083	0.0130067
						RP11-30J20.1	-1.38387	-3.33205	0.00480145	0.0380501
						AC006003.3	-1.38446	-3.64902	0.00254007	0.0247025
						RP11-184D12.1	-1.38567	-4.0709	0.00109519	0.0141768
						KIZ-AS1	-1.38607	-4.28792	0.000713998	0.0106952
						RP11-706O15.5	-1.38652	-4.7448	0.000294496	0.00587635
						RP11-627D16.1	-1.38692	-5.8124	4.10519e-05	0.00157948
						RP11-862L9.3	-1.38764	-3.53306	0.00320563	0.0289323
						LINC01341	-1.38786	-6.24878	1.91769e-05	0.00095956
						RP1-149A16.3	-1.38966	-6.5786	1.0978e-05	0.00065828
						MAP3K14-AS1	-1.39047	-4.74263	0.000295718	0.00589276
						CTB-26E19.1	-1.39064	-4.16428	0.000910595	0.0126203
						AC093732.1	-1.39076	-5.12017	0.000144832	0.00367974
						RP11-347E10.1	-1.393	-5.26907	0.000109838	0.00306547
						RP11-600K15.1	-1.39385	-5.7178	4.85846e-05	0.00176124
						RP5-843L14.1	-1.39455	-6.67705	9.32121e-06	0.000588679
						RP11-661P17.1	-1.39492	-5.03306	0.000170495	0.00407034
						AC104695.4	-1.39552	-3.74288	0.0021047	0.0218222
						RP11-229O3.1	-1.3959	-3.47883	0.0035746	0.0311688
						AC009495.3	-1.3962	-4.78833	0.000270988	0.00555974
						RP11-706D8.3	-1.39723	-9.32519	1.81837e-07	4.93926e-05
						FMR1-AS1	-1.3985	-6.07022	2.61011e-05	0.00116766
						STX18-IT1	-1.40002	-3.55753	0.00305191	0.027977
						RORA-AS1	-1.40028	-7.99965	1.17229e-06	0.000157761
						FGF12-AS2	-1.40147	-5.66113	5.37748e-05	0.00189689
						TINCR	-1.40322	-7.48584	2.55356e-06	0.000252871
						RP11-508N12.2	-1.40477	-3.73659	0.00213135	0.0220018
						LINC01144	-1.40578	-3.82082	0.00180106	0.019696
						AC006227.1	-1.40645	-5.11411	0.000146482	0.00370399
						RP11-328N19.1	-1.40804	-6.12325	2.38064e-05	0.00109428
						RP11-776A13.1	-1.40898	-3.72393	0.00218604	0.0224222
						LINC01010	-1.4098	-4.07371	0.00108911	0.0141247
						RP11-334E6.3	-1.41091	-4.19005	0.00086549	0.0121639
						RP11-613M10.6	-1.41178	-3.78466	0.00193597	0.0206018
						RP11-395B7.4	-1.41237	-8.07894	1.04262e-06	0.000146673
						RP11-263C24.1	-1.41624	-8.34772	7.04688e-07	0.000112873
						RP11-421F16.3	-1.41686	-4.23413	0.000793557	0.0114758
						AC004947.2	-1.41769	-5.98824	3.01137e-05	0.00128475
						DANCR	-1.41786	-5.06787	0.000159718	0.00392716
						CTC-430J12.2	-1.4187	-6.03468	2.77672e-05	0.00121418
						LINC00264	-1.41874	-3.44223	0.00384749	0.0327186
						LINC00958	-1.42151	-3.68064	0.00238408	0.0237337
						CHL1-AS2	-1.42194	-10.4017	4.59296e-08	2.08252e-05
						GS1-5L10.1	-1.42226	-4.38936	0.000585439	0.0093823
						RP11-418B12.1	-1.42482	-3.69206	0.00233015	0.0233528
						MEG8	-1.42545	-6.20624	2.06302e-05	0.00100999
						XXyac-YX60D10.1	-1.42623	-3.54183	0.00314961	0.0286013
						RP11-561I11.3	-1.4278	-5.07098	0.000158791	0.00391975
						LINC00635	-1.42879	-3.81279	0.00183016	0.0198668
						AC013733.4	-1.42928	-4.69576	0.000323509	0.00629337
						RP11-798K3.2	-1.42954	-7.86526	1.43246e-06	0.000177012
						AC007682.1	-1.4301	-6.14672	2.28593e-05	0.00106808
						AC104389.28	-1.43276	-3.51524	0.00332243	0.0296252
						TMEM51-AS1	-1.43422	-5.77155	4.41431e-05	0.00166027
						RP11-320G24.1	-1.43569	-3.35781	0.00455913	0.0367725
						RP11-659O3.1	-1.43643	-7.18976	4.06103e-06	0.000341474
						RP11-13E5.2	-1.4372	-4.56595	0.000415416	0.00741335
						CTC-276P9.3	-1.43852	-3.58294	0.00290012	0.0270014
						AJ003147.9	-1.4386	-3.61904	0.00269746	0.0257489
						RP11-467L24.1	-1.439	-3.42446	0.00398739	0.0335413
						RP11-337C18.10	-1.44029	-3.78291	0.00194275	0.0206442
						RP11-337C18.8	-1.44029	-3.78291	0.00194275	0.0206442
						RP11-717H13.1	-1.44289	-4.07354	0.00108948	0.0141264
						LINC00535	-1.44294	-7.66948	1.92596e-06	0.00021358
						RP11-482E14.1	-1.44784	-4.06413	0.00110998	0.0143291
						CTC-261N6.2	-1.44861	-4.74548	0.000294111	0.00587306
						SEMA6A-AS1	-1.45026	-8.8548	3.4437e-07	7.40823e-05
						LINC00895	-1.45253	-4.40925	0.000563156	0.00914706
						RP11-571O6.1	-1.45486	-4.92354	0.000209593	0.0046761
						LINC01205	-1.45649	-3.42648	0.00397122	0.0334304
						RP11-672L10.1	-1.45696	-5.92795	3.34731e-05	0.00137301
						RP11-223I10.1	-1.45705	-3.86477	0.0016498	0.0186581
						RP11-358H18.3	-1.4581	-3.81842	0.00180968	0.0197536
						RP11-335O13.7	-1.46018	-4.27763	0.000728556	0.0108222
						XX-FYM637E10_5.1	-1.46044	-5.14409	0.000138513	0.00356684
						A1BG-AS1	-1.46106	-4.60888	0.000382364	0.00700592
						RP11-85L21.6	-1.46198	-5.13472	0.000140953	0.00360664
						RP11-85L21.4	-1.46198	-5.13472	0.000140953	0.00360664
						RP11-260M19.2	-1.4631	-5.8904	3.57609e-05	0.00143102
						RP11-388E23.2	-1.46512	-6.42143	1.4294e-05	0.000791868
						RP3-417O22.3	-1.46881	-3.19919	0.00627107	0.0453294
						RP11-461F11.3	-1.47017	-6.40291	1.4749e-05	0.000810972
						LINC01314	-1.47163	-7.97559	1.21492e-06	0.000162755
						DNAJB5-AS1	-1.47572	-3.8379	0.00174065	0.0192678
						LINC01251	-1.47642	-6.39383	1.49775e-05	0.000818198
						RP11-104N10.1	-1.47727	-4.64276	0.000358198	0.00671962
						AC002467.7	-1.48009	-5.7479	4.60426e-05	0.00170652
						RP11-889D3.2	-1.48015	-4.54444	0.00043307	0.00764114
						RP11-488I20.8	-1.48027	-7.46957	2.61875e-06	0.00025514
						RP11-234O6.2	-1.48202	-3.22818	0.00591629	0.043564
						RP11-86H7.6	-1.48342	-4.25739	0.000758086	0.0111183
						DLGAP1-AS5	-1.48363	-3.96489	0.00135159	0.016312
						CTC-459M5.1	-1.48382	-3.99159	0.00128175	0.0157461
						RP11-298D21.1	-1.48383	-4.3489	0.000633604	0.00991956
						AF146191.4	-1.48484	-5.40527	8.55038e-05	0.00259048
						HAGLR	-1.48822	-5.69978	5.01759e-05	0.00180726
						HAGLROS	-1.48822	-5.69978	5.01759e-05	0.00180726
						RP11-149I2.4	-1.48943	-4.14599	0.000944073	0.0129142
						RP11-631M21.1	-1.49006	-6.75474	8.19981e-06	0.00054185
						AP005530.2	-1.49006	-6.75474	8.19981e-06	0.00054185
						RP11-158I9.5	-1.49013	-6.36008	1.586e-05	0.000851451
						RP11-552O4.1	-1.49099	-5.56638	6.37841e-05	0.00213169
						RP11-208N14.4	-1.49107	-4.9355	0.000204906	0.00460463
						SNHG23	-1.49183	-4.46396	0.000506252	0.0084654
						LINC01494	-1.4931	-3.76827	0.00200046	0.0210978
						RP5-1092A11.2	-1.49568	-5.31178	0.000101514	0.00290328
						RP11-561O23.8	-1.49606	-9.06739	2.5727e-07	6.16444e-05
						RP11-9L18.3	-1.49685	-7.14244	4.37823e-06	0.00035943
						RP11-268I9.3	-1.4975	-4.31079	0.000682686	0.0103874
						RP11-557J10.5	-1.49856	-5.78928	4.27726e-05	0.00162493
						BBOX1-AS1	-1.49875	-3.7655	0.00201157	0.0211808
						RP11-305P14.1	-1.49905	-3.91041	0.00150633	0.0174768
						CTA-31J9.2	-1.50031	-6.02807	2.80888e-05	0.00122461
						CH17-408M7.1	-1.50066	-7.4382	2.74938e-06	0.000263916
						RP4-565E6.1	-1.50066	-7.4382	2.74938e-06	0.000263916
						LINC00652	-1.50232	-9.31602	1.84072e-07	4.95907e-05
						RP11-80F22.15	-1.50255	-3.25256	0.00563339	0.0421496
						RP11-284J1.1	-1.50268	-3.95883	0.00136797	0.0164223
						RP11-317N12.1	-1.50285	-6.16613	2.2106e-05	0.0010485
						LINC00925	-1.50329	-7.2277	3.82417e-06	0.000329549
						RP11-352M15.1	-1.50371	-5.61901	5.8006e-05	0.00199948
						ARHGEF26-AS1	-1.50381	-4.7691	0.000281123	0.00570021
						RP11-78H24.1	-1.50454	-3.59805	0.00281348	0.0264662
						LINC00309	-1.50546	-5.74013	4.66855e-05	0.00171758
						AP000235.2	-1.50589	-6.99594	5.53664e-06	0.000419901
						AC093326.3	-1.50698	-5.13195	0.000141685	0.00362162
						RP5-944M2.3	-1.50825	-4.26409	0.000748175	0.0110251
						LINC01206	-1.50939	-4.97021	0.000191907	0.0044049
						RP11-147C23.1	-1.50988	-4.13836	0.000958398	0.0129896
						LINC00052	-1.51034	-6.4832	1.28803e-05	0.000732836
						MED4-AS1	-1.51499	-5.72221	4.82036e-05	0.00175061
						ABHD11-AS1	-1.51512	-8.69369	4.3097e-07	8.49601e-05
						USP12-AS1	-1.51618	-5.88343	3.62032e-05	0.00144332
						RP11-473L15.3	-1.51716	-4.82597	0.00025223	0.00529279
						RP11-18A15.1	-1.51995	-6.19541	2.10181e-05	0.00101952
						RP11-624M8.1	-1.52022	-4.30475	0.000690815	0.0104623
						LINC00943	-1.52077	-4.84121	0.000245022	0.00518399
						CKMT2-AS1	-1.52096	-4.43849	0.00053197	0.00877595
						LINC01163	-1.52109	-3.66811	0.00244467	0.0241049
						RP11-96D1.10	-1.52157	-5.28471	0.000106709	0.00300423
						RP11-96D1.11	-1.52157	-5.28471	0.000106709	0.00300423
						AC018359.1	-1.52241	-4.74056	0.000296891	0.00591213
						CTD-2530H12.2	-1.52342	-3.67497	0.00241132	0.023908
						RP11-571E6.3	-1.52423	-3.12825	0.00723098	0.0498448
						RP11-38C18.3	-1.52459	-3.26465	0.00549811	0.0415415
						RP11-758M4.4	-1.52727	-3.23967	0.00578121	0.04288
						RP11-350J20.5	-1.52862	-4.91718	0.000212132	0.00471824
						DGCR5	-1.5309	-4.35508	0.000625989	0.0098343
						RP11-123K19.1	-1.53374	-3.92393	0.00146632	0.0171603
						MIR7515HG	-1.53474	-6.67626	9.33338e-06	0.000588679
						RP11-403N16.3	-1.53791	-4.30672	0.000688147	0.010438
						RP11-465K16.1	-1.53903	-5.53449	6.7575e-05	0.00220946
						RP11-594C13.2	-1.54024	-5.17828	0.00012997	0.00342648
						ALOX12-AS1	-1.54076	-6.85463	6.96236e-06	0.00049031
						RP11-593F23.1	-1.54191	-4.15959	0.000919066	0.01269
						RP1-76B20.11	-1.54208	-4.67891	0.000334149	0.00642823
						AC005324.6	-1.54616	-4.87561	0.000229518	0.00496284
						AC005523.2	-1.54695	-3.35384	0.0045957	0.0369663
						RP11-495O10.1	-1.54715	-4.70321	0.000318918	0.00622873
						C7orf69	-1.54737	-3.1987	0.00627717	0.0453489
						RP11-148B18.1	-1.54745	-5.04036	0.000168176	0.00403788
						RP11-190J1.3	-1.54863	-7.31668	3.32398e-06	0.000298672
						RP11-390P2.4	-1.54908	-4.34221	0.000641947	0.00998389
						AC006026.13	-1.55023	-3.95658	0.00137411	0.0164702
						RP11-125O18.1	-1.55061	-4.86858	0.000232601	0.00500929
						MIR497HG	-1.55106	-4.67181	0.000338735	0.00649103
						KB-1572G7.2	-1.55267	-5.22664	0.000118809	0.0032248
						GUSBP11	-1.55267	-5.22664	0.000118809	0.0032248
						RP11-440L14.1	-1.55296	-3.63679	0.00260311	0.0251096
						LINC00927	-1.55375	-3.55874	0.00304452	0.0279266
						RP11-419C23.1	-1.55391	-3.95104	0.00138933	0.0165512
						LINC01153	-1.55886	-4.57437	0.00040871	0.00734353
						RP4-796I8.1	-1.56044	-8.07438	1.04964e-06	0.000146883
						RP11-171L9.1	-1.56295	-3.54727	0.00311542	0.028387
						RP11-358M3.1	-1.56459	-4.78228	0.000274137	0.0056026
						RP11-135A24.4	-1.5655	-3.70194	0.00228446	0.0230298
						AC012506.2	-1.56567	-5.05763	0.000162812	0.00395907
						C1orf229	-1.56676	-3.74055	0.00211453	0.0219049
						RP11-24J19.1	-1.56688	-5.98089	3.05032e-05	0.00129362
						CTD-2134A5.4	-1.56689	-7.13931	4.40011e-06	0.000359723
						RP11-575I8.1	-1.56825	-6.93434	6.11613e-06	0.000450637
						RP11-166D19.1	-1.56854	-4.72016	0.000308721	0.00608401
						AP000345.4	-1.5689	-5.66888	5.30328e-05	0.00187858
						DKFZP434I0714	-1.56971	-5.43312	8.12588e-05	0.00249085
						RP11-24M17.4	-1.57096	-6.24016	1.94626e-05	0.000968104
						AC004448.5	-1.57166	-9.37943	1.69185e-07	4.70397e-05
						LINC00238	-1.57241	-7.00979	5.4144e-06	0.000412333
						RP11-59H7.3	-1.57569	-3.5297	0.00322731	0.0290561
						PVT1	-1.57635	-8.87337	3.35644e-07	7.38217e-05
						RP11-142J21.2	-1.57767	-3.59214	0.00284706	0.026697
						RP11-148M9.1	-1.57964	-4.65577	0.000349345	0.00662328
						LINC00211	-1.58146	-6.13333	2.33948e-05	0.00108325
						LINC01366	-1.5826	-4.96665	0.0001932	0.00441514
						AC062028.1	-1.58327	-3.75258	0.00206423	0.0215543
						CTB-49A3.5	-1.58401	-8.29802	7.57139e-07	0.000118694
						RP11-6B19.2	-1.5879	-5.61123	5.88248e-05	0.00202061
						LINC00454	-1.589	-3.83078	0.00176558	0.0194452
						SNAI3-AS1	-1.59073	-3.61631	0.00271228	0.0258317
						RP11-744K17.2	-1.59081	-4.83251	0.000249111	0.00525353
						RP11-542A14.1	-1.59115	-7.79084	1.60215e-06	0.000191556
						RP11-293E1.2	-1.59531	-5.4833	7.41568e-05	0.00235005
						AC104777.2	-1.59544	-3.70129	0.00228746	0.0230482
						LINC01305	-1.59735	-7.69107	1.86364e-06	0.000212347
						RP11-284A20.1	-1.59953	-5.27104	0.000109438	0.0030572
						RP11-245P10.4	-1.60119	-4.04467	0.00115362	0.0146552
						RP11-849I19.1	-1.60328	-7.89144	1.37737e-06	0.000173447
						PSMB8-AS1	-1.60466	-4.71913	0.000309333	0.00609199
						TEX41	-1.60762	-4.55089	0.000427694	0.00756829
						KCNK15-AS1	-1.60943	-6.77206	7.96975e-06	0.000530747
						AC004893.11	-1.61103	-4.65336	0.000350969	0.00663488
						AL157902.3	-1.61245	-5.21412	0.000121599	0.00328032
						RP11-101E5.1	-1.61353	-4.35434	0.0006269	0.00984599
						RP11-395E19.6	-1.61353	-4.35434	0.0006269	0.00984599
						RP4-575N6.4	-1.61368	-12.282	5.32455e-09	6.15392e-06
						RP11-279O17.2	-1.61468	-6.44074	1.38356e-05	0.000771546
						LINC00160	-1.6158	-4.53898	0.000437671	0.00769632
						AC113607.3	-1.61595	-5.96411	3.14138e-05	0.00132118
						LINC01411	-1.61641	-4.93916	0.000203492	0.00458511
						RP3-446N13.5	-1.61778	-5.33755	9.68115e-05	0.00281405
						FLJ22447	-1.62061	-3.46384	0.00368396	0.0318631
						RP11-47I22.2	-1.62061	-3.46384	0.00368396	0.0318631
						AC007879.3	-1.62167	-4.87342	0.000230474	0.00497803
						RP11-1007G5.2	-1.62287	-4.18013	0.00088258	0.0123337
						HIPK1-AS1	-1.62461	-7.93401	1.2925e-06	0.000167809
						RP11-282K24.3	-1.62472	-7.91981	1.32017e-06	0.000169904
						CHRM3-AS2	-1.62513	-8.54216	5.33628e-07	9.73463e-05
						RP11-547D24.3	-1.62541	-3.19187	0.00636389	0.045775
						RP11-21G20.3	-1.62696	-3.92218	0.00147144	0.0171986
						RP11-143A12.3	-1.62719	-4.74201	0.000296069	0.00589776
						AC019172.2	-1.62866	-3.39697	0.00421398	0.0348702
						KCNMA1-AS2	-1.62928	-3.47952	0.00356969	0.031149
						TTTY15	-1.63286	-3.43552	0.00389971	0.0330407
						AC016994.2	-1.6329	-3.98218	0.00130593	0.0159537
						LINC01036	-1.63348	-4.74609	0.00029377	0.00587306
						RP11-167H9.5	-1.63356	-5.79148	4.26055e-05	0.00162231
						LINC00458	-1.6346	-4.5855	0.000400015	0.00722328
						RP11-166A12.1	-1.63535	-4.16067	0.000917111	0.0126715
						RP11-23P13.6	-1.63737	-3.94019	0.00141964	0.0168064
						RP11-517A5.7	-1.64046	-5.18213	0.000129043	0.00341857
						RP11-457I16.2	-1.64046	-5.18213	0.000129043	0.00341857
						AC016751.2	-1.64213	-7.9677	1.22924e-06	0.000163123
						RP11-982M15.7	-1.64244	-4.54353	0.00043383	0.00764474
						RP4-622L5.7	-1.64481	-4.13522	0.000964358	0.0130285
						RP11-76C10.5	-1.64551	-8.09356	1.02041e-06	0.000144933
						CLSTN2-AS1	-1.64562	-3.71215	0.00223822	0.0227386
						DSG2-AS1	-1.64818	-5.14163	0.000139149	0.00357698
						RP1-309H15.2	-1.65032	-5.60437	5.95569e-05	0.00203812
						LINC00607	-1.65114	-5.40117	8.61465e-05	0.00260268
						CTD-3157E16.1	-1.65137	-8.05327	1.08284e-06	0.000150181
						RP11-661A12.5	-1.66049	-4.917	0.000212202	0.00471824
						MDC1-AS1	-1.66098	-4.59536	0.000392471	0.00712029
						RP11-422J15.1	-1.666	-3.99836	0.00126462	0.0156239
						RP11-406A9.2	-1.67077	-4.08391	0.00106733	0.0139557
						ISPD-AS1	-1.67134	-3.60145	0.00279436	0.0263449
						CTB-25B13.5	-1.67214	-3.61586	0.0027147	0.0258465
						RBMS3-AS2	-1.67238	-4.90307	0.000217876	0.00479198
						RP5-933B4.1	-1.67564	-4.46467	0.000505553	0.00846111
						MCHR2-AS1	-1.67685	-9.99539	7.61819e-08	2.77189e-05
						LINC00476	-1.67906	-5.31981	0.000100025	0.00287463
						RP11-368L12.1	-1.67989	-3.9817	0.00130716	0.0159655
						RP3-330M21.5	-1.68052	-4.67022	0.000339771	0.00649954
						AC096559.1	-1.68134	-4.48201	0.000488803	0.00829909
						CD27-AS1	-1.68174	-7.23913	3.75573e-06	0.000326035
						RP5-867C24.5	-1.68201	-11.3723	1.45654e-08	1.08676e-05
						AC073342.12	-1.68544	-5.55357	6.52803e-05	0.00216173
						AC009158.1	-1.68576	-4.62027	0.000374059	0.00690743
						RP11-229P13.19	-1.6863	-3.53115	0.00321796	0.029002
						RP11-733O18.1	-1.687	-7.24876	3.699e-06	0.000323195
						PARD6G-AS1	-1.68824	-5.61436	5.84932e-05	0.00201365
						RP5-875H18.4	-1.68936	-6.63534	9.98859e-06	0.000612025
						AC019330.1	-1.69026	-6.97329	5.74271e-06	0.00043231
						TCERG1L-AS1	-1.69154	-4.55198	0.000426798	0.00755925
						LINC01230	-1.69447	-4.03458	0.00117692	0.0148745
						RP5-857K21.3	-1.69472	-4.34718	0.000635735	0.00993446
						RP11-133K1.6	-1.69995	-3.51017	0.00335648	0.0297958
						SNHG17	-1.7015	-6.23691	1.95713e-05	0.000970237
						RP11-304C12.3	-1.70321	-4.6947	0.000324166	0.00629785
						CTC-369A16.2	-1.70668	-6.57448	1.10538e-05	0.00066148
						TMEM191C	-1.70705	-4.09197	0.00105044	0.0138053
						KB-1299A7.2	-1.70718	-4.25807	0.000757082	0.0111103
						NOVA1-AS1	-1.71177	-3.43523	0.00390196	0.0330455
						GS1-421I3.2	-1.71209	-3.14956	0.0069282	0.0485238
						LINC00906	-1.71258	-8.53897	5.36051e-07	9.73463e-05
						RP1-90G24.8	-1.71271	-6.73142	8.52074e-06	0.000556081
						RP11-673F18.1	-1.71668	-4.78417	0.000273152	0.00558955
						RP11-563E2.2	-1.71785	-6.92768	6.18254e-06	0.000454961
						RP11-321C24.1	-1.72179	-4.76467	0.000283514	0.00573701
						LINC00479	-1.72371	-3.20924	0.00614574	0.0447614
						RP11-521C20.3	-1.72454	-6.61106	1.04e-05	0.000630676
						CTB-127C13.1	-1.72587	-5.68081	5.19104e-05	0.00184896
						RP1-18D14.7	-1.72809	-3.2041	0.00620955	0.0450204
						NFIA-AS1	-1.73011	-5.18911	0.00012738	0.003389
						RP11-404H14.1	-1.73187	-4.87066	0.000231686	0.00499872
						RP11-38M15.11	-1.73273	-5.06889	0.000159412	0.00392255
						RP11-136I14.2	-1.73488	-6.29353	1.77634e-05	0.000913201
						RP11-196I18.4	-1.73668	-3.16039	0.00677925	0.0477929
						KCNQ1OT1	-1.73702	-3.98245	0.00130523	0.0159485
						RP11-363E6.3	-1.73748	-5.59977	6.00529e-05	0.00204729
						RP11-141E13.1	-1.74145	-5.294	0.000104897	0.00297549
						CTB-51A17.1	-1.74147	-8.50247	5.6459e-07	9.94169e-05
						CTC-308K20.2	-1.74162	-6.31614	1.70914e-05	0.000893908
						RP11-3P22.2	-1.7444	-6.86892	6.80206e-06	0.000484813
						RP3-508I15.19	-1.74565	-9.87217	8.90947e-08	3.10746e-05
						AQP4-AS1	-1.75118	-5.90348	3.49459e-05	0.00141272
						ZBED5-AS1	-1.75195	-7.55225	2.30477e-06	0.000240212
						RP11-930P14.1	-1.75674	-3.70133	0.00228726	0.0230482
						CTC-391G2.1	-1.75942	-5.35705	9.34046e-05	0.00274689
						U91319.1	-1.75997	-5.22223	0.000119784	0.00324326
						BZRAP1-AS1	-1.76147	-5.88206	3.62911e-05	0.00144439
						RP11-391L3.1	-1.76185	-4.34059	0.000643986	0.010005
						RP11-727M10.1	-1.76691	-3.33578	0.00476559	0.0378729
						RP11-149I23.3	-1.76788	-9.05477	2.61727e-07	6.24584e-05
						RP11-211G23.1	-1.7683	-4.18129	0.000880566	0.0123227
						CTC-529G1.1	-1.76844	-4.73208	0.00030175	0.00598666
						AC005522.7	-1.76905	-4.50412	0.000468263	0.00807709
						AC091199.1	-1.77015	-4.61668	0.000376658	0.00693162
						RP11-705O24.1	-1.77447	-6.85116	7.00189e-06	0.000490746
						RP11-126O1.6	-1.77686	-9.21783	2.09928e-07	5.4035e-05
						RP11-522M21.2	-1.77753	-4.33843	0.000646718	0.0100302
						RP11-280G9.1	-1.77847	-4.32476	0.000664256	0.0102077
						LINC01224	-1.78151	-7.55174	2.3066e-06	0.000240212
						AP000438.2	-1.78201	-5.35582	9.3615e-05	0.0027494
						RP11-69C17.2	-1.78277	-4.67607	0.000335974	0.0064507
						AC002117.1	-1.78462	-5.50443	7.1363e-05	0.00228859
						LINC01136	-1.78574	-6.3995	1.48344e-05	0.000814911
						RP11-157D23.2	-1.78667	-4.9456	0.000201032	0.00455398
						MEG3	-1.78767	-5.11605	0.000145952	0.0036986
						RP5-903G2.2	-1.78803	-10.0149	7.43233e-08	2.72106e-05
						PAXIP1-AS1	-1.79018	-9.90392	8.556e-08	3.02796e-05
						FREM2-AS1	-1.79128	-12.8387	2.96484e-09	4.15476e-06
						HOXB-AS3	-1.79306	-13.6605	1.29791e-09	2.55014e-06
						WT1-AS	-1.79451	-4.68243	0.000331898	0.00639641
						AC012513.6	-1.79633	-6.21429	2.03464e-05	0.000998582
						RP11-394I13.1	-1.79831	-3.32915	0.00482958	0.0382062
						CTD-2544N14.3	-1.79901	-10.272	5.38944e-08	2.35315e-05
						ZNF528-AS1	-1.80244	-6.50816	1.23515e-05	0.000716583
						LINC01428	-1.80363	-5.87206	3.69375e-05	0.00145751
						RP4-764O22.1	-1.80363	-5.87206	3.69375e-05	0.00145751
						AP001626.2	-1.80695	-5.05466	0.000163723	0.00397302
						RP11-60A8.1	-1.80696	-4.31243	0.00068049	0.0103699
						RP11-150O12.5	-1.80768	-7.60409	2.1284e-06	0.000227689
						RP11-61J19.5	-1.80792	-5.89497	3.5474e-05	0.00142341
						RP11-849F2.5	-1.80796	-5.24008	0.000115887	0.00316977
						RP11-35J1.1	-1.81098	-7.56292	2.26726e-06	0.000237807
						RP11-781M16.2	-1.81223	-5.15083	0.000136782	0.00353928
						LINC01151	-1.81463	-4.36103	0.00061875	0.00975437
						CTD-3162L10.1	-1.82009	-5.29041	0.000105594	0.00298663
						CTD-3220F14.1	-1.82009	-5.29041	0.000105594	0.00298663
						TMEM220-AS1	-1.82055	-4.60355	0.00038632	0.00704556
						LINC01202	-1.8208	-3.69816	0.00230183	0.0231416
						RP11-17G12.3	-1.82421	-3.81167	0.00183426	0.0198999
						RP11-650J17.2	-1.82621	-4.02139	0.00120811	0.0151287
						CTA-481E9.4	-1.82764	-4.79498	0.000267572	0.00550882
						NPSR1-AS1	-1.82796	-3.81314	0.00182887	0.0198602
						RP11-579D7.4	-1.82952	-5.44209	7.99394e-05	0.00246957
						PLCE1-AS2	-1.83849	-5.72979	4.75548e-05	0.00173674
						TM4SF1-AS1	-1.83871	-8.16061	9.24765e-07	0.000134992
						RP11-513G11.4	-1.83939	-6.85315	6.97924e-06	0.000490746
						RP11-439H8.4	-1.83994	-5.87558	3.67087e-05	0.00145609
						RP11-701H24.3	-1.84416	-7.09686	4.7085e-06	0.000376068
						RP11-61G23.2	-1.84492	-7.56079	2.27471e-06	0.000238154
						AC103563.8	-1.847	-4.65005	0.000353212	0.00666231
						CTB-186H2.3	-1.84731	-7.67763	1.90218e-06	0.00021358
						CTD-2021H9.1	-1.84755	-5.94022	3.2759e-05	0.00135395
						HCG18	-1.84866	-10.3398	4.95611e-08	2.21313e-05
						CTD-2154H6.1	-1.85077	-3.55463	0.00306973	0.0280923
						AL162759.1	-1.85825	-4.97192	0.000191288	0.00439411
						RP11-722M1.1	-1.85892	-4.67747	0.000335069	0.00643914
						MIR137HG	-1.85908	-4.09341	0.00104745	0.0137814
						RP11-136O12.2	-1.86201	-7.93931	1.28233e-06	0.000166856
						RP11-202K23.1	-1.86201	-4.11917	0.00099544	0.013305
						LINC00680	-1.8627	-5.74728	4.60938e-05	0.00170652
						RP11-366M4.13	-1.86369	-6.36238	1.57981e-05	0.000850415
						AC007392.4	-1.86612	-6.7784	7.88718e-06	0.000528899
						AC093642.3	-1.86955	-6.05216	2.69339e-05	0.00119375
						FAM181A-AS1	-1.8753	-5.59115	6.09931e-05	0.00206738
						H1FX-AS1	-1.87751	-5.36726	9.16701e-05	0.00271269
						CTD-2306M5.1	-1.88214	-5.98255	3.04147e-05	0.00129255
						RP11-23J9.4	-1.88313	-3.4962	0.00345201	0.0304057
						RP11-410C4.5	-1.89032	-3.73988	0.00211738	0.0219152
						LINC00210	-1.89115	-7.36581	3.07772e-06	0.000281698
						LRRC75A-AS1	-1.89416	-10.5397	3.88164e-08	1.95555e-05
						Z83844.1	-1.89568	-7.21884	3.87817e-06	0.000332334
						RP11-968O1.5	-1.90436	-5.40334	8.58059e-05	0.0025953
						RP11-438C19.1	-1.90486	-4.9978	0.000182186	0.0042496
						RP11-603J24.14	-1.90527	-6.91419	6.31935e-06	0.000461
						RP11-434D9.1	-1.90769	-5.95582	3.18737e-05	0.00133246
						RP11-485M7.3	-1.91114	-5.38642	8.85053e-05	0.00265354
						RP11-64C12.8	-1.91209	-3.45427	0.00375549	0.0322124
						ZDHHC20-IT1	-1.91416	-5.03059	0.00017129	0.00408107
						LINC01524	-1.91463	-5.76099	4.4981e-05	0.00167914
						LINC00700	-1.91634	-4.43439	0.000536239	0.00882661
						AC080094.1	-1.91763	-4.87408	0.000230188	0.0049755
						AC018462.2	-1.91771	-7.84114	1.48529e-06	0.000182014
						LINC00870	-1.91799	-8.46933	5.919e-07	0.000102314
						LINC00354	-1.92334	-4.31676	0.000674751	0.0103231
						LINC01330	-1.92731	-4.52284	0.000451575	0.00785854
						SPACA6P	-1.92795	-4.05728	0.00112513	0.0144494
						RP11-109J4.1	-1.92978	-7.80945	1.55782e-06	0.000187986
						AP001619.3	-1.93014	-8.2591	8.01077e-07	0.000123509
						RP11-715C4.1	-1.93255	-5.2759	0.00010846	0.00304141
						RP11-13K12.5	-1.95002	-4.67102	0.000339249	0.00649302
						CTD-2647L4.1	-1.95109	-5.11858	0.000145265	0.00368381
						RP11-342M3.1	-1.95568	-4.61364	0.000378875	0.00695496
						RP11-862G15.2	-1.96082	-4.91357	0.000213585	0.00473945
						ALKBH3-AS1	-1.9618	-7.72581	1.76782e-06	0.000205123
						LINC00654	-1.96695	-6.04152	2.74381e-05	0.00120515
						GATA2-AS1	-1.96727	-6.63208	1.00429e-05	0.000614711
						AC024132.1	-1.96744	-6.09733	2.49006e-05	0.0011299
						AC015849.2	-1.9678	-7.67263	1.91673e-06	0.00021358
						SEMA3B-AS1	-1.96791	-11.1707	1.83655e-08	1.22174e-05
						AC140481.8	-1.96846	-5.81659	4.07478e-05	0.00156924
						COX10-AS1	-1.97107	-7.96804	1.22863e-06	0.000163123
						RP11-522B15.4	-1.97841	-3.31407	0.00497818	0.0389842
						UBA6-AS1	-1.97854	-6.55556	1.14087e-05	0.000679267
						AC005154.6	-1.98422	-10.2508	5.53281e-08	2.36983e-05
						RP11-542K23.7	-1.98503	-3.95505	0.00137828	0.016489
						RP4-784A16.4	-1.98764	-6.273	1.83978e-05	0.000935861
						RPS6KA2-IT1	-1.9912	-6.44871	1.36508e-05	0.000771222
						AC022182.3	-1.99169	-7.68957	1.86791e-06	0.000212347
						RP11-98I9.4	-1.99531	-7.91347	1.33273e-06	0.000170395
						RP11-327O17.2	-1.99532	-6.50383	1.24416e-05	0.000718276
						CTD-2639E6.4	-2.00286	-6.4417	1.38132e-05	0.000771546
						RP1-223B1.1	-2.00446	-4.18567	0.000872993	0.0122489
						AC011343.1	-2.00576	-6.3371	1.6492e-05	0.000873408
						AC090505.4	-2.00729	-10.5042	4.05238e-08	1.97835e-05
						RP11-526H11.1	-2.00822	-5.39887	8.651e-05	0.00261098
						AC011518.2	-2.00832	-4.80268	0.000263672	0.00546288
						AC011518.1	-2.00832	-4.80268	0.000263672	0.00546288
						DISC1FP1	-2.01358	-3.97378	0.0013279	0.0161385
						RP11-526P5.2	-2.01947	-10.2226	5.72997e-08	2.36983e-05
						AP001476.3	-2.01952	-9.72052	1.08252e-07	3.44974e-05
						KB-1507C5.3	-2.02243	-4.56133	0.000419143	0.00745503
						LINC01442	-2.02267	-5.58621	6.15398e-05	0.00207874
						CTD-2044J15.1	-2.02313	-4.37653	0.000600294	0.0095651
						XXbac-BPG249D20.9	-2.02571	-4.7458	0.000293933	0.00587306
						MIR124-2HG	-2.02674	-11.9039	8.02738e-09	7.75682e-06
						AC004895.4	-2.02729	-5.06691	0.000160007	0.00392977
						LINC00520	-2.02949	-6.53055	1.18964e-05	0.000699819
						AF230666.2	-2.03306	-5.44371	7.97032e-05	0.00246357
						ADARB2-AS1	-2.04351	-6.7907	7.72968e-06	0.000521303
						RP11-107D24.2	-2.04594	-6.30813	1.73265e-05	0.000902808
						LINC00518	-2.04928	-4.99163	0.000184314	0.00428231
						AC005042.4	-2.05251	-6.76206	8.10174e-06	0.000537781
						LINC00967	-2.05767	-9.74921	1.04318e-07	3.39718e-05
						RP11-71J4.2	-2.06007	-6.77312	7.95589e-06	0.000530489
						RP11-132N15.2	-2.06336	-8.43462	6.21999e-07	0.000105052
						LINC00363	-2.06424	-7.84359	1.47983e-06	0.000181723
						AC013275.2	-2.06679	-5.06748	0.000159834	0.00392716
						RP11-16P20.3	-2.06703	-5.56586	6.38449e-05	0.00213169
						LINC01475	-2.0734	-6.57561	1.10331e-05	0.000660909
						RP11-140A10.3	-2.07684	-9.18096	2.20606e-07	5.56276e-05
						RP1-46F2.3	-2.08358	-4.56674	0.000414784	0.00740655
						CTB-118P15.2	-2.08448	-6.64413	9.84401e-06	0.000606317
						RP11-252P19.2	-2.09127	-4.31495	0.00067714	0.0103429
						RP4-809F18.2	-2.09299	-7.02704	5.26617e-06	0.000404107
						NR2F1-AS1	-2.09483	-8.42981	6.26296e-07	0.000105475
						RP11-64B16.4	-2.10877	-10.3314	5.00767e-08	2.21412e-05
						RP11-521B24.3	-2.11814	-7.21778	3.88468e-06	0.000332334
						DKFZP434K028	-2.12086	-3.82442	0.00178813	0.0196055
						LINC01068	-2.12116	-5.59476	6.05974e-05	0.00206108
						AC092580.3	-2.12651	-6.82649	7.28978e-06	0.000503149
						RP11-292E2.1	-2.12895	-4.75201	0.000290462	0.00582544
						LINC00668	-2.13401	-9.28907	1.90815e-07	5.04368e-05
						RP4-669L17.10	-2.13418	-9.76092	1.02755e-07	3.36488e-05
						PTCHD1-AS	-2.14023	-7.63127	2.04166e-06	0.000221147
						RP11-16P20.4	-2.14774	-7.9491	1.26376e-06	0.000165169
						RP11-321L2.1	-2.14806	-4.94043	0.000203007	0.00458118
						PLSCR5-AS1	-2.15107	-5.31698	0.000100546	0.00288258
						RP11-672A2.6	-2.1574	-6.28416	1.80502e-05	0.000924369
						RP11-89N17.3	-2.15782	-5.57748	6.25179e-05	0.00210454
						RP5-890O3.9	-2.15924	-5.4885	7.34594e-05	0.00233297
						RP11-843A23.1	-2.16071	-9.33062	1.80525e-07	4.92659e-05
						RP13-57D9.3	-2.16103	-11.067	2.07207e-08	1.24843e-05
						SNHG15	-2.16138	-5.0473	0.000165998	0.00400188
						AC105461.1	-2.16609	-7.43721	2.75361e-06	0.000263916
						AC005703.2	-2.16633	-5.30194	0.000103373	0.00294642
						RP4-788P17.1	-2.16643	-7.06253	4.97452e-06	0.0003894
						LINC00362	-2.17171	-5.9884	3.01052e-05	0.00128475
						MIAT	-2.17531	-8.88955	3.2823e-07	7.27339e-05
						RP11-96G10.1	-2.17556	-6.49115	1.27094e-05	0.000728738
						ENO1-IT1	-2.18327	-7.51003	2.45982e-06	0.000247849
						CTA-929C8.6	-2.19339	-9.38482	1.67979e-07	4.69259e-05
						RP11-314D7.1	-2.19439	-4.4561	0.000514054	0.00855701
						CTC-459M5.2	-2.19772	-5.06306	0.000161163	0.00394194
						RP11-334E6.10	-2.19829	-11.5268	1.22208e-08	9.73439e-06
						RMST	-2.19831	-5.34597	9.53241e-05	0.00277989
						CTD-2609K8.3	-2.2008	-5.85582	3.80129e-05	0.00148978
						LEF1-AS1	-2.20152	-7.6081	2.11535e-06	0.000227117
						RP11-452L6.1	-2.21278	-9.22082	2.09085e-07	5.4035e-05
						LINC01222	-2.22135	-5.97329	3.09124e-05	0.00130523
						RP11-542G1.1	-2.23081	-7.69176	1.86171e-06	0.000212347
						LINC01361	-2.24123	-4.3613	0.000618424	0.00975184
						RP11-398K22.12	-2.25687	-8.26957	7.89006e-07	0.000122387
						RP11-727A23.7	-2.26048	-7.20196	3.98324e-06	0.000336855
						LINC01519	-2.26276	-8.82448	3.59141e-07	7.64231e-05
						RP11-465L8.1	-2.27663	-4.82664	0.000251911	0.00529249
						LINC00887	-2.28123	-6.30773	1.73381e-05	0.000902808
						CCDC37-AS1	-2.28173	-7.76414	1.6681e-06	0.000197836
						LINC01093	-2.29015	-6.22811	1.98691e-05	0.000979325
						RP11-362F19.1	-2.30754	-3.85483	0.00168282	0.0189037
						PCBP1-AS1	-2.3198	-11.0456	2.12443e-08	1.25222e-05
						AC073283.4	-2.32037	-7.04259	5.13629e-06	0.000397836
						RP11-64K12.9	-2.32728	-5.88542	3.60763e-05	0.00144071
						RP13-20L14.6	-2.3315	-6.2463	1.92588e-05	0.000961183
						RP1-231P7P.1	-2.33401	-7.11991	4.53831e-06	0.000365029
						RP11-109P14.10	-2.33434	-5.82757	3.99624e-05	0.00154868
						SERHL	-2.33933	-5.96338	3.14539e-05	0.00132147
						DSCR9	-2.34088	-10.028	7.3105e-08	2.72106e-05
						DLGAP4-AS1	-2.35353	-6.147	2.28484e-05	0.00106808
						RP11-379K17.4	-2.35528	-6.15491	2.25381e-05	0.00105923
						PWRN3	-2.36092	-10.5722	3.73131e-08	1.92928e-05
						LINC01405	-2.36135	-6.27749	1.82571e-05	0.000930921
						RP11-155L15.1	-2.36137	-6.82362	7.32407e-06	0.000504924
						RP11-796E2.4	-2.36241	-7.57991	2.20884e-06	0.000233749
						LA16c-366D1.3	-2.36419	-6.38243	1.52698e-05	0.000830315
						RP11-344F13.1	-2.36449	-6.21572	2.02965e-05	0.000997268
						RP13-270P17.1	-2.36655	-8.12406	9.75668e-07	0.000139587
						RP5-1185I7.1	-2.37827	-13.7856	1.14897e-09	2.55014e-06
						LINC01455	-2.38687	-4.6963	0.000323173	0.00629099
						RP11-724M22.1	-2.39799	-6.02261	2.83581e-05	0.00123452
						HAND2-AS1	-2.39974	-5.53859	6.70745e-05	0.00219769
						OVOL1-AS1	-2.40968	-9.85609	9.09445e-08	3.11665e-05
						RP11-831A10.2	-2.41283	-4.45666	0.000513489	0.00855244
						RP11-412B14.1	-2.41492	-5.24488	0.000114862	0.00315197
						RP11-456H18.2	-2.4153	-4.92935	0.000207301	0.00464327
						RP11-844P9.2	-2.4251	-11.2071	1.76091e-08	1.20692e-05
						PLCH1-AS1	-2.42973	-3.57568	0.0029427	0.0272868
						AC073635.5	-2.42984	-4.44361	0.000526692	0.0087157
						CTB-35F21.3	-2.43027	-10.1361	6.38241e-08	2.50123e-05
						RP11-219C24.10	-2.4319	-4.78912	0.000270584	0.00555532
						RP11-386G11.8	-2.44808	-7.87161	1.4189e-06	0.000176819
						AC100830.4	-2.45006	-6.79843	7.63238e-06	0.000516513
						RP11-472N19.3	-2.45064	-8.59172	4.97468e-07	9.36829e-05
						RP11-298I3.4	-2.46838	-11.2603	1.65603e-08	1.16168e-05
						RP11-159F24.6	-2.47808	-11.321	1.54464e-08	1.11033e-05
						AC008592.7	-2.48051	-7.38192	3.00123e-06	0.000276413
						AC011899.9	-2.48215	-8.85959	3.42096e-07	7.38627e-05
						RP11-255M2.1	-2.49565	-8.53807	5.36739e-07	9.73463e-05
						RP11-217B1.2	-2.50108	-14.196	7.75232e-10	1.98675e-06
						AC010761.10	-2.50371	-5.00943	0.000178242	0.00418912
						LINC00176	-2.50932	-5.77788	4.36483e-05	0.00164679
						LINC00698	-2.51258	-9.08425	2.51442e-07	6.07418e-05
						RP11-119H12.6	-2.52053	-6.8768	6.71535e-06	0.000481333
						ADAMTS9-AS1	-2.52886	-4.80084	0.000264601	0.0054725
						RP11-27P7.1	-2.53376	-4.85957	0.000236618	0.00506192
						RP11-265F19.1	-2.53454	-10.8608	2.64076e-08	1.45474e-05
						RP11-510D21.1	-2.53498	-7.961	1.24156e-06	0.000163123
						RP11-178L8.5	-2.54745	-10.5025	4.06114e-08	1.97835e-05
						LINC01339	-2.56228	-6.15722	2.24484e-05	0.00105687
						AC079742.4	-2.5813	-8.7149	4.18361e-07	8.33104e-05
						AC092159.2	-2.58511	-7.15118	4.31774e-06	0.000355951
						LINC00205	-2.60317	-5.97612	3.07591e-05	0.00129969
						FGD5-AS1	-2.60514	-6.12445	2.37573e-05	0.00109317
						WDR11-AS1	-2.6162	-8.25786	8.0252e-07	0.000123509
						C10orf91	-2.62253	-11.1642	1.85045e-08	1.22174e-05
						NEAT1	-2.6233	-7.3974	2.92963e-06	0.000272588
						RP11-982M15.2	-2.62443	-7.67658	1.90524e-06	0.00021358
						RP5-1042K10.10	-2.62864	-4.16592	0.000907658	0.0125948
						LINC01497	-2.63763	-8.3202	7.3324e-07	0.000116496
						RP5-956O18.3	-2.6501	-5.25796	0.000112117	0.0031083
						LINC01300	-2.65608	-7.89013	1.38007e-06	0.000173447
						DBET	-2.65716	-9.68264	1.13688e-07	3.55291e-05
						RP11-80H5.9	-2.66702	-6.20254	2.0762e-05	0.00101303
						LINC01389	-2.68156	-9.63014	1.21708e-07	3.73645e-05
						LINC01388	-2.68561	-10.9299	2.43362e-08	1.37893e-05
						RP11-809H16.4	-2.68628	-9.48806	1.46567e-07	4.27684e-05
						AC007405.8	-2.68837	-9.20406	2.13851e-07	5.4568e-05
						RP11-101O21.1	-2.68871	-6.40974	1.45794e-05	0.000804652
						AC067945.4	-2.70216	-7.89193	1.37637e-06	0.000173447
						RP11-260G13.1	-2.70363	-14.8108	4.37909e-10	1.84372e-06
						RP1-184J9.2	-2.7061	-5.75948	4.51023e-05	0.00168189
						SVIL-AS1	-2.70798	-10.0656	6.97301e-08	2.65861e-05
						RP11-195B3.1	-2.71399	-5.32405	9.9247e-05	0.00286485
						RP11-89F3.2	-2.73004	-8.20063	8.7223e-07	0.000130159
						RP11-121M22.1	-2.74845	-6.0062	2.91821e-05	0.00125464
						CASC8	-2.75051	-7.18071	4.11975e-06	0.000345278
						RP11-20B24.2	-2.75338	-4.82726	0.000251612	0.00528923
						MIR22HG	-2.76023	-4.82814	0.000251192	0.00528228
						RP11-611O2.5	-2.77064	-6.8371	7.16446e-06	0.000498585
						CTD-2013M15.1	-2.78549	-8.03036	1.12015e-06	0.000153192
						RP11-228B15.4	-2.78604	-4.37966	0.000596631	0.00951768
						XX-C2158C12.2	-2.79486	-4.47336	0.000497085	0.0083744
						RP11-687M24.4	-2.79879	-8.22738	8.38892e-07	0.000126789
						FTX	-2.82011	-6.01204	2.88861e-05	0.0012476
						RP11-383G10.5	-2.85314	-8.74962	3.98552e-07	8.15214e-05
						RP11-326C3.2	-2.85341	-3.83484	0.00175132	0.0193604
						CTC-353G13.1	-2.85807	-4.48255	0.000488285	0.00829909
						RP11-300M6.1	-2.8665	-11.6707	1.03964e-08	8.95536e-06
						RP11-731F5.2	-2.87077	-6.34849	1.61756e-05	0.000862855
						CTD-2314B22.1	-2.87158	-5.65073	5.4789e-05	0.00192117
						RP11-390F4.10	-2.88528	-7.24841	3.70108e-06	0.000323195
						RP11-728G15.1	-2.89017	-7.20921	3.9377e-06	0.000335411
						RP11-561O23.7	-2.89327	-7.73977	1.73081e-06	0.000203229
						RP11-304L19.8	-2.91705	-5.62974	5.68966e-05	0.00197046
						RP11-425A23.1	-2.9191	-9.53911	1.37067e-07	4.05993e-05
						MAMDC2-AS1	-2.93601	-7.33034	3.25346e-06	0.00029415
						MIR503HG	-2.94514	-7.89107	1.37813e-06	0.000173447
						AC091633.3	-2.95168	-7.34814	3.16399e-06	0.000287806
						RP11-214O1.1	-2.95619	-8.76636	3.89354e-07	8.05267e-05
						LINC01376	-2.9572	-6.32397	1.68647e-05	0.000886699
						RUNDC3A-AS1	-2.95982	-6.44929	1.36374e-05	0.000771222
						CH507-513H4.1	-2.97917	-5.8746	3.67725e-05	0.00145666
						CH507-528H12.1	-2.97917	-5.8746	3.67725e-05	0.00145666
						DLG1-AS1	-2.98788	-11.2988	1.5844e-08	1.12519e-05
						RP11-521B24.5	-2.99189	-4.69867	0.000321706	0.00627013
						AC139099.6	-3.00454	-5.77051	4.42246e-05	0.00166027
						RP4-635E18.6	-3.02919	-8.16232	9.22456e-07	0.000134992
						RP11-1060G2.1	-3.04288	-4.75561	0.000288469	0.00579999
						RP11-100K18.1	-3.0444	-7.07293	4.89234e-06	0.000384499
						RP11-1112J20.2	-3.04786	-7.894	1.3721e-06	0.000173447
						BDNF-AS	-3.05547	-10.3272	5.03347e-08	2.21412e-05
						MAPT-IT1	-3.07125	-5.17684	0.000130317	0.00343168
						RP11-321E2.4	-3.1022	-5.69733	5.03963e-05	0.00181096
						RP11-346D14.1	-3.10439	-10.5092	4.02778e-08	1.97835e-05
						AC002519.8	-3.10595	-8.70118	4.26469e-07	8.4355e-05
						LINC01121	-3.10659	-7.46475	2.63837e-06	0.000256205
						AC009236.2	-3.10659	-7.46475	2.63837e-06	0.000256205
						RP11-267C16.1	-3.11305	-6.22806	1.98709e-05	0.000979325
						RP11-712L6.7	-3.11976	-4.74544	0.000294131	0.00587306
						LINC00856	-3.12499	-8.51216	5.56865e-07	9.92246e-05
						CTD-2270P14.1	-3.13014	-5.53975	6.69334e-05	0.00219429
						LA16c-358B7.3	-3.13391	-4.02956	0.0011887	0.0149667
						RP11-392P7.7	-3.13398	-8.5694	5.13423e-07	9.48689e-05
						AC009313.1	-3.13633	-7.87492	1.41186e-06	0.000176315
						TARID	-3.14407	-14.34	6.76832e-10	1.89977e-06
						LINC00202-1	-3.14626	-5.17908	0.000129777	0.00342648
						RP11-407B7.1	-3.15975	-6.9457	6.00465e-06	0.000444972
						RP5-845O24.8	-3.16146	-5.56287	6.41909e-05	0.00213888
						RP11-366H4.1	-3.16681	-8.51866	5.51739e-07	9.88501e-05
						AC007246.3	-3.18445	-6.66197	9.55699e-06	0.000594654
						RP11-739B23.1	-3.18503	-7.14114	4.3873e-06	0.000359673
						LINC00877	-3.19848	-13.6867	1.26517e-09	2.55014e-06
						LA16c-380H5.1	-3.20346	-6.39387	1.49766e-05	0.000818198
						RP3-406P24.4	-3.22988	-5.76972	4.42871e-05	0.00166027
						AC018866.1	-3.2475	-6.75614	8.18107e-06	0.000541643
						PRKCQ-AS1	-3.26758	-4.75368	0.000289537	0.00581279
						XXyac-YRM2039.3	-3.28433	-7.12855	4.47622e-06	0.000364427
						RP1-309F20.3	-3.29536	-11.75	9.51671e-09	8.76489e-06
						RP11-552E20.1	-3.3082	-7.839	1.49007e-06	0.000182222
						RP11-475O6.1	-3.34297	-10.5437	3.86261e-08	1.95555e-05
						RP11-10N23.4	-3.35268	-6.49654	1.2595e-05	0.000725706
						RP11-1018N14.4	-3.35618	-6.19015	2.12094e-05	0.00102557
						RP11-285B24.1	-3.3665	-7.54124	2.3442e-06	0.000242724
						RP11-645N11.3	-3.41935	-7.23312	3.79155e-06	0.000328178
						LINC01007	-3.47194	-5.00194	0.000180771	0.00423326
						LINC00114	-3.4753	-7.53459	2.36835e-06	0.000243093
						LINC00316	-3.49775	-9.33058	1.80535e-07	4.92659e-05
						BX322557.13	-3.49775	-9.33058	1.80535e-07	4.92659e-05
						TDRG1	-3.50725	-7.39675	2.9326e-06	0.000272588
						CTD-2555C10.3	-3.52232	-17.9871	3.09345e-11	1.13808e-06
						RP11-236J17.6	-3.52267	-7.66938	1.92623e-06	0.00021358
						ZNRD1-AS1	-3.57181	-7.43063	2.7819e-06	0.000265334
						CTD-2562J17.2	-3.60817	-13.1523	2.15205e-09	3.34075e-06
						RP11-70F11.11	-3.62447	-8.52758	5.44788e-07	9.8503e-05
						MEF2C-AS1	-3.65896	-10.8916	2.54639e-08	1.41599e-05
						RP11-540K16.1	-3.66788	-4.87768	0.000228618	0.00494912
						ENOX1-AS2	-3.68758	-5.38257	8.9132e-05	0.00266555
						AC011995.1	-3.70496	-8.18596	8.91116e-07	0.000131975
						RP11-834C11.5	-3.70838	-4.91004	0.000215018	0.00475526
						RP11-33N16.2	-3.75139	-14.3645	6.61505e-10	1.89977e-06
						GS1-39E22.1	-3.77996	-12.3607	4.89509e-09	5.77073e-06
						RP5-1018K9.1	-3.79128	-7.45416	2.68206e-06	0.000259166
						AC124789.1	-3.79508	-7.42365	2.81226e-06	0.000267797
						FLJ36000	-4.08458	-8.21736	8.51225e-07	0.000128324
						FEZF1-AS1	-4.28544	-3.91937	0.00147971	0.0172776
